# Supplementary material for: Influence of seasonality and gestation on habitat selection by northern Mexican gartersnakes (Thamnophis eques megalops)
Source: PLoS One. 2018 Jan 30;13(1):e0191829. doi: 10.1371/journal.pone.0191829 (PMC5790243; doi:10.1371/journal.pone.0191829)
Supplement: S1 Dataset — (XLSX) [file pone.0191829.s003.xlsx]

## Sheet: Snake_Locs
STRATUM	PRESENCE	ID_S	SNAKE#	FREQUENCY	AGE	SEX	METHOD	TRANS	SICK	SEASON	DATE_LOC	TIME_LOC	DATE_TIME_LOC	OBS_LOC	REC_LOC	ERROR	SEC_11BEATS	InternalTemp	VISIBLE	BEHAVIOR	UNDRGRND	BUR_TYPE	BUR_W	BUR_L	SUN	%CC	PRECIP	TA_S	RH_S	TS_S	TW_S	W_MAX_S	W_AVG_S	%SHADE	SHADE_S	GEN_LOC	DATE_HAB	TIME_HAB	OBS_HAB	REC_HAB	ASPECT_S	ASP_CARD_S	SLOPE_S	H2O_DEP_S	H2O_DIST_S	H2O_TYPE	DENS1	DENS2	DENS3
1	1	S-5-150514-0928	5	NA	A	F	hand	none	N	gestation	2015-05-14	09:28:00	2015-05-14 09:28:00	I.Emmons, S.Sprague	I.Emmons	3	NA	NA	Y	moving slowly through grasses; fled when approached	N	NA	NA	NA	NA	70	NA	19	61.1	23	NA	4.5	1	>95	97.5	S berm LP3	2015-05-16		T.Sprague, S.Sprague	S.Sprague	4	NONE	1	0	9	fallow pond	12	0	0
395	1	S-19-160327-0854	19	NA	A	F	hand	none	N	active	2016-03-27	08:54:00	2016-03-27 08:54:00	K.Dunn, T.Sprague	K.Dunn	3	NA	NA	Y	basking	N	NA	NA	NA	full	0	none	20.8	15.1	28.7	NA	0.3	0.1	5-25	15	S of S outflow, E of road	2016-03-27	09:00:00	K.Dunn	K.Dunn	109	E	19	0	14	outflow	90	94	91
426	1	S-19-160501-1730	19	149.9	A	F	telemetry	internal	Y2	gestation	2016-05-01	17:30:00	2016-05-01 17:30:00	K.Dunn	P.Dockens	3	23.05	#N/A	N	stationary	Y	NA	NA	NA	hidden	75	in last 6 hrs	21.3	37.4	23.1	NA	0.8	0.4	>95	97.5	NE side of hatchery just outside boundary fence, ~5m W of Page Springs Rd.	2016-05-01	17:35:00	K.Dunn	P.Dockens	64	E	8	0	2.5	roadside ditch	15	20	18
433	1	S-19-160509-1230	19	149.9	A	F	telemetry	internal	Y2	gestation	2016-05-09	12:30:00	2016-05-09 12:30:00	T.Sprague	T.Sprague	3	20.82	#N/A	Y	coiled in ditch, then escaping	N	NA	NA	NA	full	15	none	27.9	15.3	30.2	17.7	1.3	1	>95	97.5	ditch by Page Springs Rd, ~1.5m W of road	2016-05-09	12:30:00	T.Sprague	T.Sprague	NA	NONE	0	2	0	roadside ditch	21	4	0
444	1	S-19-160515-0901	19	149.9	A	F	telemetry	internal	Y4	gestation	2016-05-15	09:01:00	2016-05-15 09:01:00	T.Sprague, K.Ban	K.Ban	3	21.52	#N/A	Y	coiled under dense vegetation; escaped when tried to capture	N	NA	NA	NA	full	35	none	25.6	26.8	26.9	NA	1.9	1.1	75-95	85	E bank UP9 between piers	2016-05-15	09:01:00	T.Sprague, K.Ban	K.Ban	283	W	20	0	1.3	active pond	0	0	0
455	1	S-19-160521-1534	19	149.9	A	F	telemetry	internal	Y4	gestation	2016-05-21	15:34:00	2016-05-21 15:34:00	S.Sprague	S.Sprague	3	20.61	#N/A	Y	basking; partially coiled; partly shaded	N	NA	NA	NA	full	10	none	27	11.6	26.8	NA	6.2	2	75-95	85	SE edge of UP9, E side, just S of S pier	2016-05-22	09:55:00	K.Ban, L.Jackson, T.Sprague	K.Ban	269	W	28	0	0.3	active pond	19	6	0
5	1	S-20-150521-1002	20	148.24	A	M	visual only	external	N	active	2015-05-21	10:02:00	2015-05-21 10:02:00	T.Sprague, S.Sprague	T.Sprague	3	NA	NA	Y	basking on road, then disappeared into grass; caught later	N	NA	NA	NA	NA	90	NA	27	23.8	32.1	NA	0.7	0.5	0	0	road between UP4 and LP3	2015-05-24	13:19:00	T.Sprague, S.Sprague	T.Sprague	193	NONE	1	0	5.9	active pond	0	0	0
10	1	S-20-150524-1511	20	148.24	A	M	telemetry	external	N	active	2015-05-24	15:11:00	2015-05-24 15:11:00	T.Sprague, S.Sprague, R.Johnson	S.Sprague	3	NA	NA	Y	escaping	N	NA	NA	NA	NA	90	NA	26.8	25.8	30.2	NA	0.9	0.2	50-75	62.5	W bank LP4	2015-05-24	15:11:00	T.Sprague, S.Sprague, R.Johnson	T.Sprague	95	E	2	0	2.2	fallow pond	0	3	0
15	1	S-20-150530-0927	20	148.24	A	M	telemetry	external	N	active	2015-05-30	09:27:00	2015-05-30 09:27:00	T.Sprague, M.Camba, R.Kraemer	M.Camba	3	NA	NA	N	under cattail mass; movement observed on ground surface	Unk	NA	NA	NA	NA	0	NA	31	32.1	32.6	17.1	0	0	25-50	37.5	S side LP4	2015-05-30	16:35:00	T.Sprague, M.Camba, R.Kraemer	M.Camba	NA	NONE	0	6	0	fallow pond	2	8	9
19	1	S-20-150531-1515	20	148.24	A	M	telemetry	external	N	active	2015-05-31	15:15:00	2015-05-31 15:15:00	M.Cook, T.Sprague, S.Sprague	M.Cook	3	NA	NA	N	in dense downed cattail mat	Unk	NA	NA	NA	NA	50	NA	35.6	15.9	38.7	20	0.5	0.1	>95	97.5	LP4	2015-05-31	15:15:00	M.Cook, T.Sprague, S.Sprague	M.Cook	NA	NONE	0	7	0	fallow pond	7	29	9
4	1	S-21-150515-1206	21	151.739	A	F	hand	none	N	gestation	2015-05-15	12:06:00	2015-05-15 12:06:00	T.Sprague, S.Sprague	S.Sprague	3	NA	NA	Y	coiled; feisty	N	NA	NA	NA	NA	100	NA	11.5	72.9	14.6	NA	0.7	0.3	>95	97.5	N berm LP1	2015-05-15		T.Sprague, S.Sprague	S.Sprague	187	S	16	0	4.8	full pond	0	0	5
11	1	S-21-150524-1809	21	151.739	A	F	telemetry	external	N	gestation	2015-05-24	18:09:00	2015-05-24 18:09:00	T.Sprague, S.Sprague	R.Johnson	3	23	26.157	N	NA	Y	NA	NA	NA	NA	99	NA	20.1	42.1	22.9	NA	0.5	0.1	>95	97.5	NW bank LP8	2015-05-24	18:09:00	T.Sprague, S.Sprague	R.Johnson	177	S	21	0	5.8	fallow pond	0	0	0
17	1	S-21-150530-1408	21	151.739	A	F	telemetry	external	N	gestation	2015-05-30	14:08:00	2015-05-30 14:08:00	T.Sprague, R.Johnson, B.Retallack, M.Cook	M.Cook	2	19.94	32.5268	N	NA	Y	NA	NA	NA	NA	30	NA	34.6	12.4	44	NA	1.7	0.8	5-25	15	W bank UP9	2015-05-30	14:08:00	T.Sprague, R.Johnson, B.Retallack, M.Cook	M.Cook	96	E	20	0	4.2	active pond	0	0	0
37	1	S-21-150615-1610	21	151.738	A	F	telemetry	external	N	active	2015-06-15	16:10:00	2015-06-15 16:10:00	S.Sprague	R.Johnson	3	NA	NA	Y	under cattail mat in trace water	N	NA	NA	NA	intermittent	60	none	32.4	36.4	31.3	21.9	0.5	0.1	>95	97.5	center of LP4	2015-06-21	11:35:00	T.Sprague, S.Sprague	T.Sprague	NA	NONE	0	0.1	0	fallow pond	90	91	94
40	1	S-21-150616-0847	21	151.738	A	F	telemetry	external	N	active	2015-06-16	08:47:00	2015-06-16 08:47:00	D.Volz, T.Sprague	D.Volz	4	23.32	25.4007	N	moving; crossed from LP3 to LP7 during tracking	Unk	NA	NA	NA	NA	0	NA	27.8	43.9	27.9	NA	0	0	>95	97.5	N edge LP7	2015-06-20	10:45:00	T.Sprague, S.Sprague	S.Sprague	180	S	10	0	3.3	fallow pond	96	96	96
46	1	S-21-150620-1656	21	151.738	A	F	telemetry	external	N	active	2015-06-20	16:56:00	2015-06-20 16:56:00	S.Sprague, T.Sprague	T.Sprague	3	19.13	34.0387	Y	coiled in grassy burrow	Y	hole in ground	20	5	full	0	none	38.7	11.3	40.2	NA	0.5	0.1	75-95	85	E bank LP6	2015-06-20	16:56:00	T.Sprague, S.Sprague	T.Sprague	277	W	15	0	13.4	trickle in drained pond	0	2	0
48	1	S-21-150621-1024	21	151.738	A	F	telemetry	external	N	active	2015-06-21	10:24:00	2015-06-21 10:24:00	S.Sprague	S.Sprague	2	24.41	22.6503	N	stationary, then escaping	Unk	NA	NA	NA	full	0	none	32.6	26.2	32.7	18.8	0.7	0.2	>95	97.5	E edge LP8	2015-06-22	08:05:00	T.Sprague	T.Sprague	262	W	8	1	0	fallow pond	14	8	7
52	1	S-21-150626-1620	21	151.738	A	F	telemetry	external	N	active	2015-06-26	16:20:00	2015-06-26 16:20:00	T.Sprague	C.Villalpando	3	18.36	35.4459	N	NA	N	NA	NA	NA	full	15	none	37.2	29.9	38.1	24.8	0.6	0.4	>95	97.5	SE side LP8 near T60	2015-06-29	14:50:00	T.Sprague	T.Sprague	NA	NONE	0	1	0	fallow pond	90	84	80
57	1	S-21-150628-1026	21	151.738	A	F	telemetry	external	N	active	2015-06-28	10:26:00	2015-06-28 10:26:00	T.Sprague	T.Sprague	4	19.82	32.7537	Y	in cattail mat; moved ~0.1m as approached	N	NA	NA	NA	full	10	in last 24 hrs	32	36.6	34.2	21.3	0.5	0.4	>95	97.5	SE side LP8 near T61	2015-06-29	14:58:00	T.Sprague	T.Sprague	20	N	3	1	0	fallow pond	28	17	30
65	1	S-21-150703-1318	21	151.738	A	F	telemetry	external	N	active	2015-07-03	13:18:00	2015-07-03 13:18:00	T.Sprague	D.Volz	3	19.86	32.6782	Y	coiled in alfalfa, then escaping	N	NA	NA	NA	full	50	none	35.1	34.9	37.3	NA	0.7	0.4	75-95	85	W bank UP9	2015-07-04	10:26:00	T.Sprague, D.Volz	T.Sprague	98	E	28	0	0.75	active pond	39	16	8
87	1	S-21-150724-1643	21	150.859	A	F	telemetry	internal	N	active	2015-07-24	16:43:00	2015-07-24 16:43:00	S.Sprague	S.Sprague	3	27.15	25.2475	Y	soaking in water; retreated to burrow in bank	N	where water flows out of LP8	5	2	full	55	none	35.3	26.7	36.1	22.3	0	0	75-95	85	E edge LP8 just S of overlook by T57	2015-07-27	08:09:00	T.Sprague, K.Dunn	K.Dunn	NA	NONE	0	3	0	pool on edge of fallow pond	95	96	96
100	1	S-21-150801-1641	21	150.859	A	F	telemetry	internal	N	active	2015-08-01	16:41:00	2015-08-01 16:41:00	T.Sprague, K.Kabat, D.Kopp	K.Kabat	4	24.18	31.2527	N	NA	Unk	NA	NA	NA	hidden	75	in last 6 hrs	32.6	44.1	33.8	NA	0	0	>95	97.5	SW edge LP4	2015-08-02	14:19:00	T.Sprague, D.Kopp, K.Dunn	K.Dunn	32	N	2	0	4.2	path in fallow pond	91	88	79
111	1	S-21-150804-1110	21	150.859	A	F	telemetry	internal	N	active	2015-08-04	11:10:00	2015-08-04 11:10:00	J.Edwards, T.Sprague	T.Sprague	4	25.6	28.546	N	NA	Unk	NA	NA	NA	full	0	none	34.1	28.4	34.7	NA	0	0	>95	97.5	SE edge LP3	2015-08-07	13:40:00	K.Dunn, T.Sprague	K.Dunn	NA	NONE	0	0	7.15	fallow pond inflow	43	45	70
119	1	S-21-150808-1443	21	150.859	A	F	telemetry	internal	N	active	2015-08-08	14:43:00	2015-08-08 14:43:00	S.Sprague	S.Sprague	3	24.12	31.3619	Y	escaping; only very brief visual	N	NA	NA	NA	full	40	in last 12 hrs	36	27.1	36.2	NA	0.9	0.3	75-95	85	NE side LP7 (near T42)	2015-08-09	16:30:00	K.Dunn, T.Sprague	D.Volz	188	S	2	0	4.8	fallow pond inflow	96	96	92
124	1	S-21-150810-0921	21	150.859	A	F	telemetry	internal	N	active	2015-08-10	09:21:00	2015-08-10 09:21:00	S.Sprague	S.Sprague	3	27.38	24.7205	Y	stationary on ground, then escaping	N	NA	NA	NA	hazy	55	in last 24 hrs	26.2	55	26.5	NA	0	0	>95	97.5	SW edge LP4 near W bank	2015-08-16	09:23:00	A.Bridges, T.Sprague	E.Grabowsky	NA	NONE	0	0	5	path in fallow pond	92	86	94
13	1	S-22-150525-1340	22	148.499	A	M	telemetry	external	N	active	2015-05-25	13:40:00	2015-05-25 13:40:00	T.Sprague, R.Johnson	R.Johnson	3	NA	NA	N	NA	Unk	NA	NA	NA	NA	85	light	24.3	29	26.6	17.5	1	0.3	>95	97.5	SE side LP4	2015-05-25	13:40:00	T.Sprague, R.Johnson	R.Johnson	NA	NONE	0	1	0	fallow pond	33	12	94
18	1	S-22-150530-1514	22	148.499	A	M	telemetry	external	N	active	2015-05-30	15:14:00	2015-05-30 15:14:00	T.Sprague, M.Cook	R.Kraemer	3	NA	NA	N	NA	Unk	NA	NA	NA	NA	30	NA	36.1	15.8	38.7	18.2	0	0	>95	97.5		2015-05-30	15:14:00	T.Sprague, M.Cook	R.Kraemer	NA	NONE	0	3	0	fallow pond	18	0	12
20	1	S-22-150605-1042	22	148.499	A	M	telemetry	external	N	active	2015-06-05	10:42:00	2015-06-05 10:42:00	C.Babich Morrow, J.Myrand, T.Sprague	T.Sprague	3	NA	NA	N	in downed cattail mat	Unk	NA	NA	NA	NA	98	in last 6 hrs	24.5	43.8	24.5	18.6	0.9	0.5	>95	97.5	NE side LP8	2015-06-05	10:42:00	C.Babich Morrow, J.Myrand, T.Sprague	T.Sprague	NA	NONE	0	45	0	fallow pond	6	7	2
22	1	S-22-150606-1544	22	148.499	A	M	telemetry	external	N	active	2015-06-06	15:44:00	2015-06-06 15:44:00	T.Sprague	D.Volz	3	NA	NA	N	in dense cattail mat	Unk	NA	NA	NA	NA	0	NA	29.6	21.3	29.7	22.3	1	0.5	50-75	62.5		2015-06-06	15:44:00	T.Sprague	D.Volz	NA	NONE	0	47	0	fallow pond	40	23	21
208	1	S-22-151017-0826	22	150.281	A	M	telemetry	internal	N	inactive	2015-10-17	08:26:00	2015-10-17 08:26:00	K.Dunn	K.Dunn	4	23.43	22.8538	N	stationary	Unk	NA	NA	NA	hazy	70	in last 12 hrs	24.3	59.3	25.9	NA	0.5	0.1	50-75	62.5	upper portion of hill SW of UP9, just behind Dave's house	2015-10-18	08:37:00	K.Dunn, T.Sprague	K.Dunn	124	E	9	0	33	meadow	58	64	18
237	1	S-22-151024-1541	22	150.281	A	M	telemetry	internal	N	inactive	2015-10-24	15:41:00	2015-10-24 15:41:00	K.Dunn	K.Dunn	3	21	29.1601	N	stationary	Unk	NA	NA	NA	full	0	none	29.1	18.9	30.6	NA	0.6	0.4	75-95	85	S of Dave's house, SW of UP9	2015-10-24	17:55:00	K.Dunn, T.Sprague	T.Sprague	156	S	12	0	33	meadow	96	96	96
266	1	S-22-151115-0844	22	150.281	A	M	telemetry	internal	N	inactive	2015-11-15	08:44:00	2015-11-15 08:44:00	S.Sprague	S.Sprague, M.Zager	3	23.83	21.6658	N	stationary	Y	NA	NA	NA	full	10	none	9.8	43.1	20.4	NA	0	0	25-50	37.5	SE of Dave's house	2015-11-15	09:35:00	K.Dunn, T.McCafferty, S.Sprague	T.McCafferty	143	S	40	0	31	meadow	93	94	92
276	1	S-22-151121-1627	22	150.281	A	M	telemetry	internal	N	inactive	2015-11-21	16:27:00	2015-11-21 16:27:00	S.Sprague	S.Sprague	3	23.47	22.7372	N	stationary	Y	NA	NA	NA	full	0	none	18	9.8	18.4	NA	1.2	0.8	>95	97.5	E of Dave's house in bosque	2015-11-21	17:12:00	T.Sprague, K.Dunn, S.Sprague	S.Sprague	61	E	10	0	38	active pond	96	96	93
288	1	S-22-151212-1522	22	150.281	A	M	telemetry	internal	N	inactive	2015-12-12	15:22:00	2015-12-12 15:22:00	K.Dunn, T.McCafferty	T.McCafferty	5	24.28	20.269	N	stationary	Unk	NA	NA	NA	full	45	in last 6 hrs	16.6	21.2	16.8	NA	0.4	0.1	50-75	62.5	S of Dave's house, ~5m N of meadow	2015-12-12	15:31:00	K.Dunn, T.McCafferty	T.McCafferty	163	S	6	0	6	meadow	96	96	96
290	1	S-22-151218-1218	22	150.281	A	M	telemetry	internal	N	inactive	2015-12-18	12:18:00	2015-12-18 12:18:00	K.Dunn	K.Dunn	3	24.75	18.7376	N	stationary	Unk	NA	NA	NA	full	0	none	16.2	14.7	18.9	NA	0.5	0.1	50-75	62.5	S of Dave's house	2015-12-18	12:24:00	K.Dunn	K.Dunn	164	S	30	0	21	meadow	15	16	23
307	1	S-22-160117-1217	22	150.281	A	M	telemetry	internal	N	inactive	2016-01-17	12:17:00	2016-01-17 12:17:00	S.Sprague, T.Sprague	T.Sprague	3	24.99	17.9255	N	NA	Y	NA	NA	NA	full	15	none	16.5	38.3	24.5	NA	1	0.7	25-50	37.5	S of Dave's house	2016-01-17	12:17:00	T.Sprague	T.Sprague	155	S	11	0	21	meadow	23	9	14
316	1	S-22-160124-0925	22	150.281	A	M	telemetry	internal	N	inactive	2016-01-24	09:25:00	2016-01-24 09:25:00	T.Sprague	T.Sprague	3	24.34	20.0777	N	NA	Y	NA	NA	NA	full	50	none	12.4	38.9	15.3	NA	0	0	5-25	15	SE of Dave's house on slope of upper hill	2016-01-24	09:25:00	T.Sprague	T.Sprague	152	S	20	0	22	meadow	96	93	51
319	1	S-22-160130-1604	22	150.281	A	M	telemetry	internal	N	inactive	2016-01-30	16:04:00	2016-01-30 16:04:00	T.Sprague, R.Wilcox	R.Wilcox	3	24.52	19.4966	N	NA	Y	NA	NA	NA	full	15	none	19	18.8	18.2	NA	2.9	1.9	50-75	62.5	S of Dave's house at top of hill	2016-01-30	16:04:00	T.Sprague, R.Wilcox	R.Wilcox	199	S	4	0	25.3	meadow	91	82	95
322	1	S-22-160207-1223	22	150.281	A	M	telemetry	internal	N	inactive	2016-02-07	12:23:00	2016-02-07 12:23:00	S.Sprague	S.Sprague	3	25.24	17.057	N	stationary	Unk	NA	NA	NA	full	0	none	20.2	6.8	24.4	NA	0	0	>95	97.5	S of Dave's house at top of hill	2016-02-07	13:09:00	T.Sprague	S.Sprague	163	S	20	0	21	meadow	93	83	94
341	1	S-22-160227-1126	22	150.281	A	M	telemetry	internal	N	inactive	2016-02-27	11:26:00	2016-02-27 11:26:00	T.Sprague, S.Sprague, L.Krone, K.Dunn	L.Krone	3	23.43	22.8538	N	possibly moving some underground	Y	NA	NA	NA	full	0	none	21.1	13.5	23.3	NA	0.7	0.3	50-75	62.5	S of Dave's house on slope of upper hill	2016-02-27	11:26:00	T.Sprague, K.Dunn	L.Krone	131	E	30	0	22.8	meadow	8	32	94
353	1	S-22-160305-1050	22	150.281	A	M	telemetry	internal	N	active	2016-03-05	10:50:00	2016-03-05 10:50:00	S.Sprague	S.Sprague	3	25.35	16.6674	Y	hidden in grass	N	NA	NA	NA	hidden	95	none	19	18.8	19.2	NA	0.5	0.4	>95	97.5	bosque SE of meadow, W of outflow	2016-03-05	11:04:00	T.Sprague	T.Sprague	119	E	9	0	22	outflow	96	92	95
422	1	S-22-160501-1125	22	151.54	A	M	telemetry	external	Y2	active	2016-05-01	11:25:00	2016-05-01 11:25:00	K.Dunn, P.Dockens	P.Dockens	3	24.08	27.6432	Y	basking	N	NA	NA	NA	hazy	75	in last hr	19.1	41.2	28.9	NA	1.2	0.8	>95	97.5	E side meadow	2016-05-01	11:34:00	K.Dunn	P.Dockens	184	S	4	0	4.5	meadow	4	0	3
8	1	S-23-150523-1720	23	151.58	A	F	hand	none	N	gestation	2015-05-23	17:20:00	2015-05-23 17:20:00	T.Sprague, S.Sprague	S.Sprague	4	NA	NA	Y	coiled up; attempted to escape	N	NA	NA	NA	NA	95	NA	20.2	32.5	21.4	NA	3.6	1.9	>95	97.5	N berm LP2	2015-05-24	13:34:00	T.Sprague, S.Sprague	S.Sprague	114	E	3	0	5.2	full pond	0	0	0
14	1	S-23-150525-1425	23	151.58	A	F	telemetry	external	N	gestation	2015-05-25	14:25:00	2015-05-25 14:25:00	T.Sprague, R.Johnson	R.Johnson	3	22.92	29.2559	N	NA	Y	NA	NA	NA	NA	90	NA	24	38.6	27.2	NA	2	1.2	>95	97.5	N bank LP3	2015-05-25	14:25:00	T.Sprague, R.Johnson	R.Johnson	190	S	20	0	9.2		0	0	0
16	1	S-23-150530-1010	23	151.58	A	F	telemetry	external	N	gestation	2015-05-30	10:10:00	2015-05-30 10:10:00	T.Sprague, M.Camba, R.Kraemer	R.Kraemer	3	22.58	29.8652	N	NA	Y	NA	NA	NA	NA	0	NA	33.5	21.3	40.6	NA	1.6	0.7	5-25	15		2015-05-30	16:04:00	T.Sprague, M.Camba, R.Kraemer	R.Kraemer	181	S	22	0	8.3		2	0	0
33	1	S-23-150614-1746	23	151.579	A	F	hand	external	N	active	2015-06-14	17:46:00	2015-06-14 17:46:00	S.Sprague	S.Sprague	3	NA	NA	Y	coiled, then escaping	N	NA	NA	NA	NA	60	none	32.1	36	29.6	NA	0	0	>95	97.5	SW bank LP3	2015-06-16	13:00:00	D.Volz, T.Sprague	T.Sprague	93	E	6	0	9.9	fallow pond	40	56	96
36	1	S-23-150615-1158	23	151.579	A	F	telemetry	external	N	active	2015-06-15	11:58:00	2015-06-15 11:58:00	T.Sprague	M.Boyd	3	23.65	27.9061	N	approach forced to move	Unk	NA	NA	NA	full	30	none	36.5	27.8	36.2	25.3	0.5	0.4	>95	97.5	LP8	2015-06-20	09:48:00	T.Sprague, S.Sprague	S.Sprague	NA	NONE	0	38	0	fallow pond	33	53	77
38	1	S-23-150615-1730	23	151.579	A	F	hand	external	N	active	2015-06-15	17:30:00	2015-06-15 17:30:00	T.Sprague, S.Sprague	T.Sprague	3	NA	NA	Y	escaping	N	NA	NA	NA	NA	65	none	31.8	41.9	32.6	20	0	0	75-95	85	E edge LP8, S of overlook	2015-06-16	12:20:00	T.Sprague, S.Sprague	T.Sprague	284	W	12	0	0.8	fallow pond	3	25	14
42	1	S-23-150616-1414	23	151.579	A	F	telemetry	external	N	active	2015-06-16	14:14:00	2015-06-16 14:14:00	T.Sprague	D.Volz	3	24.84	25.5519	N	stationary, then escaping	Unk	NA	NA	NA	intermittent	15	none	34.5	27.7	35.6	23.3	0	0	>95	97.5	E side LP8	2015-06-16	14:14:00	T.Sprague	D.Volz	NA	NONE	0	31	0	fallow pond	36	42	21
43	1	S-23-150620-1146	23	151.579	A	F	telemetry	external	N	active	2015-06-20	11:46:00	2015-06-20 11:46:00	T.Sprague, S.Doan, S.Sprague, H.Bateman	H.Bateman	4	26.03	22.9518	N	stationary, then escaping	N	NA	NA	NA	full	0	none	38.9	15.9	NA	25.8	0.3	0	75-95	85	SW side LP8	2015-06-21	11:16:00	T.Sprague, S.Sprague	T.Sprague	NA	NONE	0	50	0	fallow pond	94	96	95
49	1	S-23-150621-1507	23	151.58	A	F	telemetry	external	N	active	2015-06-21	15:07:00	2015-06-21 15:07:00	S.Sprague	S.Sprague	3	23.59	28.0194	Y	soaking in shade half in water	N	NA	NA	NA	full	0	none	37	22.6	36.1	25.6	0.6	0.2	75-95	85	center of LP8	2015-06-21	15:56:00	T.Sprague, S.Sprague	S.Sprague	NA	NONE	0	10	0	fallow pond	87	87	94
55	1	S-23-150627-1515	23	151.579	A	F	telemetry	external	N	active	2015-06-27	15:15:00	2015-06-27 15:15:00	T.Sprague	T.Sprague	4	21.95	30.9683	N	under dense downed cattails	Unk	NA	NA	NA	full	50	none	36.5	28.3	40.1	24.7	0.7	0.5	>95	97.5	N side LP8	2015-07-05	11:21:00	T.Sprague	A.Bentancur	NA	NONE	0	23	0	fallow pond	67	84	84
60	1	S-23-150628-1157	23	151.579	A	F	telemetry	external	N	active	2015-06-28	11:57:00	2015-06-28 11:57:00	S.Sprague	T.Sprague	4	22.13	30.6562	N	NA	N	NA	NA	NA	full	20	in last 24 hrs	38.8	20.9	39.4	NA	1.5	1.3	50-75	62.5	NW bank LP8	2015-06-28	17:03:00	T.Sprague	T.Sprague	186	S	12	0	6.1	path in fallow pond	4	3	0
224	1	S-23-151017-1551	23	150.939	A	F	telemetry	internal	N	active	2015-10-17	15:51:00	2015-10-17 15:51:00	K.Dunn	K.Dunn	3	25.06	26.5512	N	stationary	Unk	NA	NA	NA	hazy	80	in last 12 hrs	26.5	40.2	27.6	NA	1.7	0.6	>95	97.5	N center bank LP7	2015-10-18	10:28:00	K.Dunn, T.Sprague	T.Sprague	338	N	4	0	13	fallow pond	0	0	0
244	1	S-23-151106-1004	23	150.939	A	F	telemetry	internal	N	active	2015-11-06	10:04:00	2015-11-06 10:04:00	K.Dunn	K.Dunn	3	28.2	18.5868	N	stationary	Unk	NA	NA	NA	full	0	none	20.4	29.2	23	NA	1.3	0.7	75-95	85	SW of UP9, SW of road	2015-11-06	10:44:00	K.Dunn, S.Sprague	S.Sprague	282	W	3	0	12	active pond	71	54	96
265	1	S-23-151114-1544	23	150.939	A	F	telemetry	internal	N	inactive	2015-11-14	15:44:00	2015-11-14 15:44:00	K.Dunn, T.McCafferty	T.McCafferty	4	27.94	19.3376	N	stationary	Unk	NA	NA	NA	full	0	none	23.2	10.5	22.9	NA	1.2	1.1	>95	97.5	SW of Dave's house	2015-11-14	15:48:00	K.Dunn, T.McCafferty	T.McCafferty	84	E	31	0	24	meadow	95	94	96
292	1	S-23-151219-0922	23	150.939	A	F	telemetry	internal	N	inactive	2015-12-19	09:22:00	2015-12-19 09:22:00	L.Boswell, T.Sprague	L.Boswell	3	29.02	16.0914	N	NA	Y	NA	NA	NA	hazy	95	none	9.6	43.3	10.5	NA	0	0	5-25	15	S of Dave's house	2015-12-19	09:22:00	T.Sprague, L.Boswell	L.Boswell	112	E	19	0	25.7	meadow	80	89	92
312	1	S-23-160118-0955	23	150.939	A	F	telemetry	internal	N	inactive	2016-01-18	09:55:00	2016-01-18 09:55:00	T.Sprague	T.Sprague	3	28.93	16.3751	N	NA	Y	NA	NA	NA	hidden	95	none	5.5	75.1	7.3	NA	0	0	>95	97.5	S of Dave's garage on top of hill	2016-01-18	09:55:00	T.Sprague	T.Sprague	113	E	18	0	27.5	meadow	93	91	92
329	1	S-23-160214-1619	23	150.939	A	F	telemetry	internal	N	inactive	2016-02-14	16:19:00	2016-02-14 16:19:00	K.Dunn, T.McCafferty, N.Muniz	T.McCafferty	3	27.7	20.0143	N	NA	Y	NA	NA	NA	hazy	35	none	25.3	0.2	26	NA	0.3	0.1	>95	97.5	S of Dave's garage on top of hill	2016-02-14	16:19:00	K.Dunn, T.McCafferty, N.Muniz	T.McCafferty	125	E	11	0	29	meadow	96	96	96
338	1	S-23-160220-1213	23	150.939	A	F	telemetry	internal	N	inactive	2016-02-20	12:13:00	2016-02-20 12:13:00	T.Sprague	T.Sprague	3	23.05	30.6684	N	NA	Unk	NA	NA	NA	full	0	none	27.4	8.8	26.5	NA	1.2	0.9	>95	97.5	S of Dave's house at top of hill, ~1.5m SE of #22's 1/30/16 location	2016-02-20	12:13:00	T.Sprague	T.Sprague	160	S	18	0	25.1	meadow	86	94	96
351	1	S-23-160228-1051	23	150.939	A	F	telemetry	internal	N	inactive	2016-02-28	10:51:00	2016-02-28 10:51:00	S.Sprague, J.Latzko	S.Sprague	3	26.53	23.1028	N	NA	Y	NA	NA	NA	full	0	none	23.9	14.6	27.1	NA	0.8	0.6	5-25	15	SE of ARCC footprint at precipice of hill	2016-02-28	11:03:00	T.Sprague	T.Sprague	178	S	9	0	14	ARCC outflow pipe	93	93	93
360	1	S-23-160305-1651	23	150.939	A	F	telemetry	internal	Y4	inactive	2016-03-05	16:51:00	2016-03-05 16:51:00	T.Sprague	T.Sprague	3	25.33	25.9497	N	NA	Y	NA	NA	NA	hidden	90	none	21	15.3	25	NA	2.2	1.6	>95	97.5	SE of ARCC, just N of pipeline	2016-03-05	16:51:00	T.Sprague	T.Sprague	181	S	36	0	7.2	pipe outflow	83	71	92
369	1	S-23-160312-1255	23	150.939	A	F	telemetry	internal	Y4	active	2016-03-12	12:55:00	2016-03-12 12:55:00	T.Sprague	T.Sprague	3	21.18	34.0942	Y	partially basking under cover, flicking tongue; fled downslope when observer stepped within 0.1m of her	N	NA	NA	NA	intermittent	25	none	17.5	32	27	NA	0.8	0.4	75-95	85	N center bank LP7	2016-03-12	12:55:00	T.Sprague	T.Sprague	190	S	19	0	10.5	fallow pond outflow	0	10	0
378	1	S-23-160319-1041	23	150.939	A	F	telemetry	internal	Y2	inactive	2016-03-19	10:41:00	2016-03-19 10:41:00	K.Dunn	K.Dunn	3	26.85	22.2911	Y	floating in overflow water; flushed once observer got visual	N	NA	NA	NA	full	0	none	27.8	10	NA	17.7	1	0.7	75-95	85	S of ARCC on S end of tanks	2016-03-19	10:49:00	K.Dunn	K.Dunn	NA	NONE	0	3	0	tank overflow	2	4	4
436	1	S-23-160509-1551	23	150.939	A	F	telemetry	internal	Y2	gestation	2016-05-09	15:51:00	2016-05-09 15:51:00	K.Dunn	K.Dunn	3	21.25	33.9703	Y	stationary, then flushed underground	N	NA	NA	NA	hazy	50	none	27.4	19.5	29.6	NA	1.4	0.8	>95	97.5	W bank UP9 near overlook	2016-05-09	15:56:00	K.Dunn	K.Dunn	98	E	39	0	1.7	active pond	0	0	0
448	1	S-23-160515-1254	23	150.939	A	F	telemetry	internal	Y2	gestation	2016-05-15	12:54:00	2016-05-15 12:54:00	S.Sprague	S.Sprague	3	21.96	32.698	N	NA	Y	NA	NA	NA	full	5	none	29.5	3.2	44	NA	7.6	4.1	5-25	15	W bank UP9	2016-05-16	08:44:00	T.Sprague	K.Ban	100	E	10	0	3.1	active pond	0	0	0
469	1	S-23-160604-1149	23	150.939	A	F	telemetry	internal	N	active	2016-06-04	11:49:00	2016-06-04 11:49:00	T.Sprague, K.Ban	T.Sprague	3	22.35	31.9841	N	NA	Y	NA	NA	NA	full	5	none	38	3.9	46.2	NA	2.3	1.6	5-25	15	SW bank LP1 in rock ramp	2016-06-04	11:49:00	T.Sprague, K.Ban	T.Sprague	8	N	8	0	1.4	unlined pond	39	0	0
478	1	S-23-160611-0927	23	150.939	A	F	telemetry	internal	N	active	2016-06-11	09:27:00	2016-06-11 09:27:00	T.Sprague, S.Sprague	T.Sprague	3	23.06	30.6492	N	NA	Y	NA	NA	NA	full	5	in last 24 hrs	24.4	51.3	35.2	NA	0.8	0.7	<1	0.5	rock wall SW berm LP2	2016-06-11	09:27:00	T.Sprague	T.Sprague	NA	NONE	0	0	0.3	active pond	0	0	0
494	1	S-23-160618-1631	23	150.939	A	F	telemetry	internal	N	active	2016-06-18	16:31:00	2016-06-18 16:31:00	T.Sprague	T.Sprague	3	23.56	29.6765	N	Moving while tracking; signal kept changing strength and direction.	Unk	NA	NA	NA	full	70	none	38.4	3.9	42.4	NA	2.9	2.3	5-25	15	rock pier W LP2	2016-06-18	16:31:00	T.Sprague	T.Sprague	NA	NONE	0	0	0.1	active pond	0	0	0
498	1	S-23-160625-1235	23	150.939	A	F	telemetry	internal	N	active	2016-06-25	12:35:00	2016-06-25 12:35:00	S.Sprague, T.Sprague	T.Sprague	3	22.57	31.5757	N	stationary; may have moved deeper	Y	NA	NA	NA	full	15	none	37.4	8	55.9	NA	1.5	0.7	5-25	15	SW bank UP9, W side	2016-06-25	12:42:00	T.Sprague	T.Sprague	97	E	32	0	1	active pond	0	0	0
503	1	S-23-160703-1426	23	150.939	A	F	telemetry	internal	N	active	2016-07-03	14:26:00	2016-07-03 14:26:00	T.Sprague	T.Sprague	3	22.57	31.5757	N	NA	Y	NA	NA	NA	full	55	in last 24 hrs	34.9	23.1	43.1	NA	1.2	0.9	5-25	15	E bank LP4 toward S	2016-07-03	14:26:00	T.Sprague	T.Sprague	277	W	14	0	11	active pond	27	0	1
512	1	S-23-160723-1007	23	150.939	A	F	telemetry	internal	N	active	2016-07-23	10:07:00	2016-07-23 10:07:00	A.Stromecki, T.Sprague, C.Hartson	C.Hartson	3	22.94	30.8784	Y	stationary in grass at edge of pond; escaped into grass in water when attempted to locate; captured -- very mellow	N	NA	NA	NA	hazy	55	none	33.9	29.4	34.4	29.4	0	0	>95	97.5	SW edge UP9	2016-07-23	10:33:00	A.Stromecki, T.Sprague	C.Hartson	56	E	30	1	0	active pond	10	0	0
24	1	S-24-150608-1133	24	148.541	A	M	telemetry	external	N	active	2015-06-08	11:33:00	2015-06-08 11:33:00	D.Volz, T.Sprague	T.Sprague	4	NA	NA	N	NA	Unk	NA	NA	NA	NA	15	none	33.8	28.6	34.1	22	0.6	0.3	>95	97.5	W side LP3	2015-06-08	11:33:00	T.Sprague, D.Volz	T.Sprague	NA	NONE	0	2	0	fallow pond	9	15	8
26	1	S-24-150613-0938	24	148.541	A	M	telemetry	external	N	active	2015-06-13	09:38:00	2015-06-13 09:38:00	S.Arnette-Romero, T.Sprague	T.Sprague	3	NA	NA	N	NA	Unk	NA	NA	NA	hidden	65	in last hr	29.9	42	27.8	NA	0	0	>95	97.5	N side LP3	2015-06-21	14:25:00	T.Sprague	T.Sprague	179	S	15	0	1.8	path in fallow pond	72	37	7
31	1	S-24-150614-1542	24	148.54	A	M	telemetry	external	N	active	2015-06-14	15:42:00	2015-06-14 15:42:00	S.Sprague	S.Sprague	4	NA	NA	N	in dense grapevines	Unk	NA	NA	NA	intermittent	75	none	31	28	29.4	NA	1.4	0.9	>95	97.5	NE bank LP3	2015-06-21	14:07:00	T.Sprague	T.Sprague	259	W	20	0	7.1	fallow pond	49	91	45
44	1	S-24-150620-1300	24	148.54	A	M	telemetry	external	N	active	2015-06-20	13:00:00	2015-06-20 13:00:00	H.Bateman, T.Sprague	S.Sprague	3	NA	NA	N	may be stationary	Unk	NA	NA	NA	full	0	none	39.7	13	40.4	22.5	0.4	0	>95	97.5	N edge LP3	2015-06-22	08:27:00	T.Sprague	T.Sprague	197	S	5	1.5	0	fallow pond	34	57	93
41	1	S-25-150616-0921	25	148.66	A	M	telemetry	external	N	active	2015-06-16	09:21:00	2015-06-16 09:21:00	T.Sprague	D.Volz	4	NA	NA	N	in dense cattail mat	N	NA	NA	NA	full	0	none	30.4	36.8	32.1	NA	0	0	>95	97.5	W side LP4	2015-06-21	13:53:00	T.Sprague	T.Sprague	NA	NONE	0	0.25	0	fallow pond	94	92	88
45	1	S-25-150620-1554	25	148.66	A	M	telemetry	external	N	active	2015-06-20	15:54:00	2015-06-20 15:54:00	T.Sprague, S.Sprague	T.Sprague	3	NA	NA	N	stationary, then escaping	N	NA	NA	NA	full	0	none	33.2	23.5	33.7	21.7	0	0	>95	97.5	E side LP8	2015-06-21	09:49:00	T.Sprague	T.Sprague	NA	NONE	0	68	0	fallow pond	96	96	96
47	1	S-25-150621-0955	25	148.66	A	M	telemetry	external	N	active	2015-06-21	09:55:00	2015-06-21 09:55:00	S.Sprague	T.Sprague	3	NA	NA	N	stationary, then escaping	N	NA	NA	NA	full	0	none	31.7	25.4	29.2	18	0	0	>95	97.5	E side LP8	2015-06-21	09:55:00	S.Sprague	T.Sprague	NA	NONE	0	37	0	fallow pond	80	96	96
51	1	S-25-150626-1513	25	148.66	A	M	telemetry	external	N	active	2015-06-26	15:13:00	2015-06-26 15:13:00	T.Sprague	C.Villalpando	4	NA	NA	N	stationary, then escaping	N	NA	NA	NA	full	15	none	36.4	34	NA	23.8	0.4	0.1	>95	97.5	E side LP8	2015-06-26	15:13:00	T.Sprague	T.Sprague	NA	NONE	0	57.5	0	fallow pond	96	96	96
59	1	S-25-150628-1117	25	148.66	A	M	telemetry	external	N	active	2015-06-28	11:17:00	2015-06-28 11:17:00	S.Sprague	T.Sprague	3	NA	NA	N	NA	N	NA	NA	NA	full	0	in last 24 hrs	36.3	26.1	35.5	20.7	0	0	>95	97.5	E side LP8	2015-07-04	16:15:00	T.Sprague	T.Sprague	NA	NONE	0	46	0	fallow pond	96	96	96
78	1	S-25-150719-1104	25	148.66	A	M	telemetry	external	N	active	2015-07-19	11:04:00	2015-07-19 11:04:00	K.Dunn, P.Sitzmann, T.Nidey	S.Sprague	3	NA	NA	N	in water (under water)	N	NA	NA	NA	intermittent	80	in last 12 hrs	29.3	41	NA	28.5	0.6	0.1	>95	97.5	NW side UP4	2015-07-19	11:04:00	S.Sprague	S.Sprague	NA	NONE	0	200	0	active pond	0	0	0
81	1	S-25-150724-1045	25	148.66	A	M	telemetry	external	N	active	2015-07-24	10:45:00	2015-07-24 10:45:00	S.Sprague, T.Sprague	T.Sprague	2	NA	NA	N	NA	Y	NA	NA	NA	hazy	90	none	28.8	36.5	31.8	NA	0.9	0.8	>95	97.5	W bank UP4	2015-07-24	10:45:00	T.Sprague	T.Sprague	101	E	26	0	1	active pond	0	0	0
53	1	S-26-150627-1147	26	150.709	A	M	telemetry	internal	N	active	2015-06-27	11:47:00	2015-06-27 11:47:00	T.Sprague	A.Sillas	4	21.22	32.191	N	under dead Russian thistle	Unk	NA	NA	NA	full	1	none	35.6	29.6	37.3	26.6	0.5	0.3	75-95	85	SW side LP8	2015-06-28	17:21:00	T.Sprague	T.Sprague	NA	NONE	0	2	0	fallow pond	23	40	10
61	1	S-26-150628-1634	26	150.709	A	M	telemetry	internal	N	active	2015-06-28	16:34:00	2015-06-28 16:34:00	S.Sprague	S.Sprague	3	23.33	26.9838	N	NA	Unk	NA	NA	NA	intermittent	95	in last hr	32.6	24.9	30.1	24	1.1	0.7	>95	97.5	W side LP8	2015-06-29	07:38:00	T.Sprague, S.Sprague	T.Sprague	90	E	3	1	0	fallow pond	11	15	10
66	1	S-26-150703-1750	26	150.708	A	M	telemetry	internal	N	active	2015-07-03	17:50:00	2015-07-03 17:50:00	T.Sprague	T.Sprague	4	21.72	31.0387	N	under dense sedge mat	Unk	NA	NA	NA	hidden	100	none	31.2	32.2	30.4	21.8	0.9	0.7	>95	97.5	N edge of meadow	2015-07-03	17:50:00	T.Sprague	T.Sprague	NA	NONE	0	1	0	meadow	12	14	3
76	1	S-26-150718-1434	26	150.709	A	M	telemetry	internal	N	active	2015-07-18	14:34:00	2015-07-18 14:34:00	S.Sprague	S.Sprague	3	22.45	29.2749	N	evading tracker? Moved after pinpointing	Unk	NA	NA	NA	intermittent	75	in last 24 hrs	32.2	38.3	32.1	NA	2.2	0.9	>95	97.5	SW side of meadow	2015-07-20	10:49:00	T.Sprague	T.Sprague	2	NONE	1	0	27	small standing pool in wash	24	31	21
80	1	S-26-150724-0940	26	150.708	A	M	telemetry	internal	N	active	2015-07-24	09:40:00	2015-07-24 09:40:00	S.Sprague, T.Sprague	T.Sprague	3	23.7	25.9558	N	stationary in dense sedge and grass	Unk	NA	NA	NA	hazy	90	none	28.4	41.7	28.6	21.5	0.4	0.1	>95	97.5	N edge of meadow just S of fence	2015-07-25	16:38:00	T.Sprague	T.Sprague	69	E	3	0.1	0	pockets in meadow	93	96	92
90	1	S-26-150725-1544	26	150.708	A	M	telemetry	internal	N	active	2015-07-25	15:44:00	2015-07-25 15:44:00	T.Sprague	S.Sprague	3	20.8	33.1314	N	stationary	Unk	NA	NA	NA	full	10	none	34	20.1	32.8	20.4	0	0	>95	97.5	N edge of meadow just S of fence	2015-08-02	12:52:00	T.Sprague, D.Kopp	K.Dunn	182	NONE	1	0.25	0	puddles in meadow	64	78	74
101	1	S-26-150801-1645	26	150.708	A	M	telemetry	internal	N	active	2015-08-01	16:45:00	2015-08-01 16:45:00	S.Sprague	S.Sprague	3	22.86	28.2325	N	stationary?	Unk	NA	NA	NA	intermittent	95	in last 12 hrs	33.1	41.4	32.1	NA	0	0	>95	97.5	SE side LP4	2015-08-02	14:44:00	K.Dunn, D.Kopp, T.Sprague	T.Sprague	283	W	2	0	15.5	active pond	51	34	44
106	1	S-26-150802-1558	26	150.709	A	M	telemetry	internal	N	active	2015-08-02	15:58:00	2015-08-02 15:58:00	S.Sprague, T.Sprague	S.Sprague, T.Sprague	2	22.01	30.3508	Y	stationary	N	NA	NA	NA	hidden	95	in last hr	27.8	65.3	28.2	NA	0	0	>95	97.5	W bank UP9	2015-08-03	13:38:00	K.Dunn, T.Sprague	D.Kopp	96	E	37	0	2.1	active pond	23	32	24
108	1	S-26-150803-1542	26	150.708	A	M	telemetry	internal	N	active	2015-08-03	15:42:00	2015-08-03 15:42:00	T.Sprague	K.Dunn	3	21.63	31.2491	N	moving rapidly	Unk	NA	NA	NA	hazy	40	in last 24 hrs	33.9	26	33.4	NA	0	0	>95	97.5	NW edge LP7	2015-08-07	13:55:00	T.Sprague, K.Dunn	K.Dunn	196	S	4	0	0.5	fallow pond inflow	70	82	95
114	1	S-26-150807-1530	26	150.709	A	M	telemetry	internal	N	active	2015-08-07	15:30:00	2015-08-07 15:30:00	S.Sprague, K.Dunn, T.Sprague	S.Sprague	2	22.27	29.7201	Y	escaping; very difficult to get visual	N	NA	NA	NA	hidden	85	none	32.3	38.2	32.3	NA	2.7	1.3	>95	97.5	NE side LP1	2015-08-07	15:45:00	T.Sprague, K.Dunn	K.Dunn	NA	NONE	0	0	36	drained pond	24	0	0
130	1	S-26-150815-1631	26	150.708	A	M	telemetry	internal	N	active	2015-08-15	16:31:00	2015-08-15 16:31:00	A.Bridges, T.Sprague	T.Sprague	3	21.9	30.6136	N	NA	Unk	NA	NA	NA	hazy	60	none	40.5	31.6	37.9	NA	0.6	0.3	75-95	85	E edge LP1 just S of concrete box	2015-08-15	16:31:00	A.Bridges, T.Sprague	T.Sprague	274	W	20	0	8	drained pond	0	4	0
144	1	S-26-150829-1421	26	150.708	A	M	telemetry	internal	N	active	2015-08-29	14:21:00	2015-08-29 14:21:00	T.Sprague	H.Nelson	4	21.76	30.9448	N	may have been moving around	Unk	NA	NA	NA	hazy	65	none	32.6	30.4	32.3	NA	2.2	1.3	>95	97.5	NW edge UP9	2015-08-30	09:39:00	K.Dunn, T.Sprague	T.Sprague	102	E	31	0	0.4	active pond	26	68	59
150	1	S-26-150904-1239	26	150.709	A	M	telemetry	internal	N	active	2015-09-04	12:39:00	2015-09-04 12:39:00	S.Sprague	K.Dunn	3	22.3	29.6464	N	NA	Unk	NA	NA	NA	hazy	70	none	29.7	35.9	31.1	27.7	1	0.7	>95	97.5	W edge UP9	2015-09-05	09:12:00	T.Sprague, K.Dunn	S.Sprague	96	E	5	1	0	active pond	50	61	60
160	1	S-26-150912-0951	26	150.709	A	M	telemetry	internal	N	active	2015-09-12	09:51:00	2015-09-12 09:51:00	K.Dunn	K.Dunn	4	22.97	27.9457	N	stationary	Y	NA	NA	NA	full	0	none	30.6	36.1	32.6	NA	0	0	5-25	15	W bank LP3	2015-09-12	11:15:00	T.Sprague, S.Sprague	K.Dunn	96	E	16	0	8	fallow pond	0	0	0
169	1	S-26-150919-1354	26	150.708	A	M	telemetry	internal	N	active	2015-09-19	13:54:00	2015-09-19 13:54:00	K.Dunn	K.Dunn	2	22.39	29.4241	N	stationary	Unk	NA	NA	NA	full	10	none	34.4	18.5	34.5	NA	1.6	1.2	>95	97.5	W bank UP9	2015-09-20	12:25:00	K.Dunn	T.McCafferty	101	E	24	0	0.2	active pond	0	38	4
177	1	S-26-150926-0758	26	150.709	A	M	hand	internal	N	active	2015-09-26	07:58:00	2015-09-26 07:58:00	S.Sprague	S.Sprague	3	23.19	27.3622	Y	basking on road, then escaping	N	NA	NA	NA	full	5	none	23.5	44.5	25.9	NA	0	0	0	0	road between LP4 and UP9	2015-09-26	14:54:00	K.Dunn, T.Sprague	T.Sprague	NA	NONE	0	0	5	active pond	0	0	0
190	1	S-26-151003-1335	26	150.709	A	M	telemetry	internal	N	active	2015-10-03	13:35:00	2015-10-03 13:35:00	K.Dunn	T.McCafferty	3	23.6	26.2378	N	possibly moving underground	Y	NA	NA	NA	full	5	none	32	6.5	37.1	NA	2.5	1.5	>95	97.5	E bank UP9	2015-10-04	11:50:00	K.Dunn	T.McCafferty	22	N	14	0	1	active pond	62	25	71
203	1	S-26-151010-1502	26	150.709	A	M	telemetry	internal	N	active	2015-10-10	15:02:00	2015-10-10 15:02:00	K.Dunn	B.Cunningham	3	19.89	35.1096	N	stationary	Unk	NA	NA	NA	full	60	none	32.8	27.2	33.2	NA	0.5	0.2	>95	97.5	N central edge LP1	2015-10-11	09:57:00	K.Dunn, B.Cunningham	T.Sprague	182	NONE	1	0	14	lined active pond	14	27	15
214	1	S-26-151017-1206	26	150.708	A	M	telemetry	internal	N	active	2015-10-17	12:06:00	2015-10-17 12:06:00	T.Sprague	T.Sprague	3	19.53	35.879	N	stationary, then moving as pinpointed	Unk	NA	NA	NA	full	40	in last 12 hrs	23.4	47.9	28.3	NA	3.8	2	50-75	62.5	W bank UP9 between T83&84	2015-10-18	09:45:00	T.Sprague	K.Dunn	98	E	28	0	0.7	active pond	46	93	96
230	1	S-26-151024-0925	26	150.709	A	M	telemetry	internal	N	inactive	2015-10-24	09:25:00	2015-10-24 09:25:00	K.Dunn	K.Dunn	4	25.43	20.5096	N	stationary	Unk	NA	NA	NA	full	0	none	27.4	26.8	29.2	NA	0.3	0	75-95	85	S of Dave's house, SW of UP9	2015-10-24	17:26:00	K.Dunn, T.Sprague	T.Sprague	148	S	28	0	28	meadow	15	64	90
255	1	S-26-151106-1714	26	150.708	A	M	telemetry	internal	N	active	2015-11-06	17:14:00	2015-11-06 17:14:00	T.Sprague	T.Sprague	3	25.75	19.3677	N	NA	Y	NA	NA	NA	over horizon	0	none	14.2	NA	11.8	NA	2	1.7	>95	97.5	~10m SW of UP9, same location as #40	2015-11-07	08:28:00	K.Dunn	S.Sprague	224	NONE	1	0	16	active pond	4	2	4
271	1	S-26-151121-1035	26	150.709	A	M	telemetry	internal	N	inactive	2015-11-21	10:35:00	2015-11-21 10:35:00	K.Dunn	K.Dunn	3	26.2	17.6804	N	stationary	Unk	NA	NA	NA	full	0	none	23	4.3	25.3	NA	0	0	75-95	85	~10m SE of Dave's back fence	2015-11-21	12:20:00	K.Dunn	K.Dunn	149	S	7	0	55	active pond	96	96	96
50	1	S-27-150626-1403	27	151.838	A	F	telemetry	internal	N	active	2015-06-26	14:03:00	2015-06-26 14:03:00	T.Sprague	M.Zager, C.Villalpando	3	18.75	35.1756	N	NA	Y	NA	NA	NA	full	35	none	38.1	26.3	48.1	NA	0.9	0.3	50-75	62.5	E bank UP9, S of pier	2015-06-28	08:08:00	T.Sprague	T.Sprague	270	W	2	0	2.2	active pond	0	0	0
56	1	S-27-150628-0810	27	151.838	A	F	telemetry	internal	N	active	2015-06-28	08:10:00	2015-06-28 08:10:00	T.Sprague	T.Sprague	4	NA	NA	N	underground	Y	rodent burrow, wide opening, then narrows drastically	6.2	11	full	5	in last 12 hrs	27	45.1	29.2	NA	0	0	50-75	62.5	E bank UP9, S of pier	2015-06-28	16:15:00	T.Sprague	T.Sprague	292	W	5	0	2	active pond	0	0	4
64	1	S-27-150703-1212	27	151.838	A	F	telemetry	internal	N	active	2015-07-03	12:12:00	2015-07-03 12:12:00	T.Sprague	D.Volz	2	19.74	32.6175	Y	coiled in dense vegetation; escaped to water when vegetation moved	N	NA	NA	NA	hazy	95	none	30.1	43.9	30.7	NA	0.4	0.4	>95	97.5	S bank UP9	2015-07-04	10:54:00	T.Sprague, D.Volz	T.Sprague	5	N	5	0	1.1	active pond	10	9	7
69	1	S-27-150710-1127	27	151.838	A	F	telemetry	internal	N	active	2015-07-10	11:27:00	2015-07-10 11:27:00	T.Sprague, M.Miller	M.Miller	3	20.65	30.0349	N	NA	N	NA	NA	NA	hazy	80	none	29.7	25.1	NA	27.6	0.8	0.2	0	0	center of UP9	2015-07-11	15:20:00	T.Sprague, S.Sprague	T.Sprague	NA	NONE	0	150	0	active pond	0	0	0
73	1	S-27-150712-1630	27	151.838	A	F	telemetry	internal	N	active	2015-07-12	16:30:00	2015-07-12 16:30:00	K.Dunn	S.Sprague	3	21.77	26.4371	Y	escaping; went under T53	N	NA	NA	NA	hazy	90	none	36	27.6	35.6	21.9	0.3	0.1	>95	97.5	N edge LP8 under T53	2015-07-18	15:36:00	T.Sprague, M.Camba, R.Kraemer	T.Sprague	NA	NONE	0	2	0	fallow pond	21	36	27
74	1	S-27-150718-0742	27	151.838	A	F	telemetry	internal	N	active	2015-07-18	07:42:00	2015-07-18 07:42:00	T.Sprague	T.Sprague	3	22.05	25.4502	Y	coiled in grass and forb	N	NA	NA	NA	full	75	in last 12 hrs	22.7	67.9	23.7	NA	0	0	>95	97.5	E bank LP8 S of overlook	2015-07-18	15:54:00	T.Sprague, R.Kraemer, S.Grady	M.Camba	272	W	28	0	2.7	fallow pond	0	0	0
84	1	S-27-150724-1458	27	151.838	A	F	telemetry	internal	N	active	2015-07-24	14:58:00	2015-07-24 14:58:00	T.Sprague	T.Sprague	2	19.75	32.5905	N	stationary, then moved when taking weather	Unk	NA	NA	NA	full	65	none	31.6	34.3	29.7	31.4	0.8	0.6	50-75	62.5	SW edge UP9	2015-07-25	10:48:00	T.Sprague, S.Sprague	T.Sprague	36	N	8	7.5	0	active pond	0	0	17
89	1	S-27-150725-0736	27	151.838	A	F	telemetry	internal	N	active	2015-07-25	07:36:00	2015-07-25 07:36:00	T.Sprague	T.Sprague	3	20.72	29.8247	N	NA	Y	NA	NA	NA	intermittent	50	none	24.3	48.2	26.7	NA	0	0	>95	97.5	W bank UP9	2015-07-26	13:21:00	K.Dunn, T.Sprague	T.Sprague	106	E	22	0	1.75	active pond	4	15	14
94	1	S-27-150726-1228	27	151.838	A	F	telemetry	internal	N	active	2015-07-26	12:28:00	2015-07-26 12:28:00	T.Sprague, K.Dunn	K.Dunn	3	19.62	32.9397	N	NA	Unk	NA	NA	NA	full	45	none	35	20.2	35.5	NA	2.8	1.6	>95	97.5	W bank UP9	2015-07-27	07:49:00	K.Dunn, T.Sprague	T.Sprague	97	E	23	0	1.8	active pond	15	11	16
102	1	S-27-150801-1709	27	151.838	A	F	telemetry	internal	N	active	2015-08-01	17:09:00	2015-08-01 17:09:00	T.Sprague, K.Kabat, D.Kopp	K.Kabat	3	18.74	35.2004	N	NA	Y	NA	NA	NA	hidden	75	in last 6 hrs	32.5	37.5	35	NA	0.4	0.3	>95	97.5	NE bank LP8	2015-08-07	14:32:00	K.Dunn, T.Sprague	K.Dunn	240	W	10	0	9.05	fallow pond	0	0	0
117	1	S-27-150808-1327	27	151.838	A	F	telemetry	internal	N	active	2015-08-08	13:27:00	2015-08-08 13:27:00	S.Sprague	S.Sprague	2	19.68	32.7791	N	stationary	Unk	NA	NA	NA	full	40	in last 12 hrs	33.1	34.6	33.2	30.5	0	0	>95	97.5	E edge UP9	2015-08-10	10:29:00	T.Sprague	T.Sprague	94	E	18	4	0	active pond	21	9	0
133	1	S-27-150816-1028	27	151.838	A	F	telemetry	internal	N	active	2015-08-16	10:28:00	2015-08-16 10:28:00	A.Bridges	T.Sprague	3	19.13	34.2188	N	NA	Unk	NA	NA	NA	full	10	none	35.7	26.4	36.2	NA	0.6	0.4	>95	97.5	W bank UP9 (just N of 26's flag from 8/2/15)	2015-08-16	10:28:00	T.Sprague, A.Bridges, E.Grabowsky	T.Sprague	91	E	35	0	1.8	active pond	17	23	8
140	1	S-27-150829-0840	27	151.838	A	F	telemetry	internal	N	active	2015-08-29	08:40:00	2015-08-29 08:40:00	K.Dunn	K.Dunn	3	21.6	27.018	N	may be moving some; signal strength kept changing	Unk	NA	NA	NA	full	0	none	28.8	39.7	29.9	NA	0	0	>95	97.5	SE bank LP4	2015-08-29	16:31:00	T.Sprague	K.Dunn	275	W	17	0	13	active pond	0	3	13
148	1	S-27-150904-0913	27	151.838	A	F	telemetry	internal	N	active	2015-09-04	09:13:00	2015-09-04 09:13:00	S.Sprague	S.Sprague	3	21.19	28.3655	Y	in burrow; stationary	Y	hole in ground; round	2.5	2.5	full	50	none	25	49.6	28.1	NA	0.8	0.6	75-95	85	NE bank LP8	2015-09-05	09:25:00	K.Dunn, S.Sprague	T.Sprague	238	W	11	0	8	fallow pond	0	0	0
165	1	S-27-150919-0728	27	151.838	A	F	telemetry	internal	N	active	2015-09-19	07:28:00	2015-09-19 07:28:00	T.Sprague	T.Sprague	4	22.26	24.6843	N	NA	Unk	Na	NA	NA	full	5	none	18.6	58.8	19.4	NA	0	0	>95	97.5	N bank LP8	2015-09-19	14:52:00	K.Dunn, T.Sprague	T.Sprague	179	S	21	0	2.3	fallow pond	94	83	26
174	1	S-27-150925-1312	27	151.838	A	F	telemetry	internal	N	active	2015-09-25	13:12:00	2015-09-25 13:12:00	T.Sprague, K.Dunn	K.Dunn	3	20.32	31.0021	N	stationary	Unk	NA	NA	NA	full	0	none	40	11.8	39.3	NA	0	0	>95	97.5	SE edge LP4	2015-09-26	16:44:00	K.Dunn, T.Sprague	T.Sprague	342	N	3	0	6	fallow pond	96	93	96
189	1	S-27-151003-1058	27	151.838	A	F	telemetry	internal	N	active	2015-10-03	10:58:00	2015-10-03 10:58:00	S.Sprague	S.Sprague	3	22.32	24.4613	N	stationary	Y	NA	NA	NA	full	0	none	28.4	16.3	29.4	NA	1.7	1	50-75	62.5	E bank LP4	2015-10-04	12:21:00	K.Dunn	T.McCafferty	267	W	18	0	11.5	active pond	0	0	3
200	1	S-27-151010-1353	27	151.838	A	F	telemetry	internal	N	active	2015-10-10	13:53:00	2015-10-10 13:53:00	K.Dunn	B.Cunningham	3	20.28	31.1168	N	stationary	Unk	NA	NA	NA	full	40	none	31.8	28.4	32.1	NA	0	0	>95	97.5	N edge LP7	2015-10-10	09:30:00	K.Dunn	T.Sprague	176	S	4	0	5	fallow pond inflow	15	22	86
209	1	S-27-151017-0826	27	151.838	A	F	telemetry	internal	N	inactive	2015-10-17	08:26:00	2015-10-17 08:26:00	T.Sprague	T.Sprague	5	22.27	24.6472	N	stationary	Y	NA	NA	NA	hidden	80	in last 6 hrs	19.6	73.4	21	NA	0	0	>95	97.5	bank S of UP9	2015-10-18	08:24:00	T.Sprague, K.Dunn	K.Dunn	115	E	34	0	24.1	active pond	85	96	96
275	1	S-27-151121-1550	27	151.838	A	F	telemetry	internal	N	inactive	2015-11-21	15:50:00	2015-11-21 15:50:00	K.Dunn	K.Dunn	3	23.47	19.7928	N	stationary	Unk	NA	NA	NA	full	0	none	22.3	3.1	24.2	NA	1.2	0.6	>95	97.5	0.5m NE of 10/17/15 location; S of UP9	2015-11-21	16:57:00	T.Sprague, K.Dunn	K.Dunn	148	S	36	0	22	active pond	86	96	96
289	1	S-27-151218-1217	27	151.838	A	F	telemetry	internal	N	inactive	2015-12-18	12:17:00	2015-12-18 12:17:00	T.Sprague	T.Sprague	3	23.91	17.7893	N	NA	Y	NA	NA	NA	full	0	none	13.5	29.5	16.4	NA	0	0	>95	97.5	S of UP9 at top of lower hill	2015-12-18	16:17:00	K.Dunn, S.Sprague	S.Sprague	120	E	22	0	27	drained pond	48	51	71
306	1	S-27-160117-1124	27	151.838	A	F	telemetry	internal	N	inactive	2016-01-17	11:24:00	2016-01-17 11:24:00	T.Sprague	T.Sprague	3	23.8	18.3023	N	NA	Unk	NA	NA	NA	full	0	none	13.2	41.3	11.2	NA	0.5	0.2	75-95	85	S of UP9	2016-01-17	11:24:00	T.Sprague	T.Sprague	156	S	19	0	21.7	active pond	85	96	94
331	1	S-27-160215-0925	27	151.838	A	F	telemetry	internal	N	inactive	2016-02-15	09:25:00	2016-02-15 09:25:00	T.Sprague	T.Sprague	3	23.61	19.1693	N	NA	Unk	NA	NA	NA	full	5	none	16.1	22.3	16.5	NA	0	0	25-50	37.5	S of UP9 on slope of lower hill	2016-02-15	09:25:00	T.Sprague	T.Sprague	121	E	21	0	20	active pond	88	95	96
352	1	S-27-160305-1003	27	151.838	A	F	telemetry	internal	N	active	2016-03-05	10:03:00	2016-03-05 10:03:00	S.Sprague, T.Sprague	T.Sprague	3	24.13	16.738	Y	basking mostly under cover	N	NA	NA	NA	intermittent	90	none	19	11	19.3	NA	0	0	>95	97.5	NE bank LP7 on E side	2016-03-05	10:03:00	T.Sprague	T.Sprague	280	W	24	0	4	fallow pond	14	28	32
372	1	S-27-160312-1610	27	151.838	A	F	telemetry	internal	N	active	2016-03-12	16:10:00	2016-03-12 16:10:00	S.Sprague	S.Sprague	3	21.91	25.9484	N	stationary	Y	NA	NA	NA	full	40	none	21.5	17.7	26.4	NA	1.2	0.4	25-50	37.5	NE bank LP8 on N side	2016-03-12	16:25:00	T.Sprague, N.Ratliff	N.Ratliff, T.Sprague	198	S	18	0	5	fallow pond	0	26	0
379	1	S-27-160319-1202	27	151.838	A	F	telemetry	internal	N	active	2016-03-19	12:02:00	2016-03-19 12:02:00	K.Dunn	K.Dunn	3	19.55	33.126	Y	hiding in vegetation; slowly flushed	N	NA	NA	NA	full	0	none	28.2	4	30.2	NA	0.6	0.4	>95	97.5	E bank LP4	2016-03-19	12:08:00	K.Dunn	K.Dunn	279	W	18	0	18	active pond	60	84	74
396	1	S-27-160327-0913	27	151.838	A	F	telemetry	internal	N	active	2016-03-27	09:13:00	2016-03-27 09:13:00	S.Sprague	T.Sprague	3	19.89	32.2092	Y	escaping; may have gone underground	N	NA	NA	NA	full	10	none	17.7	14.5	22	NA	2.3	0.8	>95	97.5	W center bank UP9, ~0.3m SSW of #41's 3/13/16 location	2016-03-27	09:18:00	T.Sprague	T.Sprague	96	E	26	0	2.8	active pond	0	0	0
404	1	S-27-160402-1515	27	151.838	A	F	telemetry	internal	N	gestation	2016-04-02	15:15:00	2016-04-02 15:15:00	T.Sprague, K.Dunn	K.Dunn	3	16.92	39.5362	Y	stationary; attempted to escape when captured	N	NA	NA	NA	full	0	none	25	12.3	28.4	NA	0.6	0.3	75-95	85	SE bank LP4	2016-04-02	15:32:00	T.Sprague, K.Dunn	K.Dunn	351	N	18	0	14.6	fallow pond	51	87	36
431	1	S-27-160509-1031	27	150.879	A	F	telemetry	internal	N	gestation	2016-05-09	10:31:00	2016-05-09 10:31:00	T.Sprague	T.Sprague	3	20.85	33.4304	N	NA	Unk	NA	NA	NA	full	5	none	22	32.1	31.6	NA	0.7	0.4	75-95	85	W center bank UP9	2016-05-09	10:31:00	T.Sprague	T.Sprague	101	E	33	0	1.8	active pond	4	0	0
450	1	S-27-160515-1604	27	150.879	A	F	telemetry	internal	N	gestation	2016-05-15	16:04:00	2016-05-15 16:04:00	T.Sprague	K.Ban	3	20.56	33.9735	N	NA	Y	NA	NA	NA	full	25	none	27.1	18.8	35.7	NA	3.8	2.2	5-25	15	W central bank UP9	2016-05-15	16:04:00	T.Sprague	K.Ban	103	E	24	0	2.4	active pond	0	0	0
474	1	S-27-160604-1539	27	150.879	A	F	telemetry	internal	N	active	2016-06-04	15:39:00	2016-06-04 15:39:00	S.Sprague	S.Sprague	3	20.45	34.178	N	NA	Unk	NA	NA	NA	full	10	none	38.2	4	37.6	NA	1.6	1.1	>95	97.5	W center edge UP9	2016-06-05	06:34:00	T.Sprague	T.Sprague	82	E	36	0	0.1	active pond	0	0	0
488	1	S-27-160618-0851	27	150.879	A	F	telemetry	internal	N	active	2016-06-18	08:51:00	2016-06-18 08:51:00	T.Sprague	T.Sprague	3	22.78	29.5985	N	NA	Y	NA	NA	NA	full	5	none	25.3	23.3	36.2	NA	1.3	0.7	<1	0.5	NE bank UP9, N side	2016-06-18	08:51:00	T.Sprague	T.Sprague	189	S	26	0	2.2	active pond	0	0	0
499	1	S-27-160625-1521	27	150.879	A	F	telemetry	internal	N	active	2016-06-25	15:21:00	2016-06-25 15:21:00	S.Sprague, T.Sprague	T.Sprague	3	21.75	31.6976	N	may have moved during pinpoint	Y	NA	NA	NA	full	20	none	36.7	5.2	43.5	NA	1.9	1.4	5-25	15	W central bank UP9	2016-06-25	15:21:00	T.Sprague	T.Sprague	97	E	28	0	2.5	active pond	22	0	0
505	1	S-27-160709-0949	27	150.879	A	F	telemetry	internal	Y4	active	2016-07-09	09:49:00	2016-07-09 09:49:00	T.Sprague, A.Stromecki	A.Stromecki	2	24.08	26.7082	N	stationary	Y	NA	NA	NA	full	5	none	31.7	23.4	40.3	NA	0	0	25-50	37.5	W central bank UP9	2016-07-09	09:49:00	T.Sprague, A.Stromecki	A.Stromecki	93	E	23	0	0.7	active pond	0	0	0
509	1	S-27-160716-1521	27	150.879	A	F	telemetry	internal	Y4	active	2016-07-16	15:21:00	2016-07-16 15:21:00	T.Sprague, H.Hanson	T.Sprague	3	21.29	32.5931	N	moving while tracking	Unk	NA	NA	NA	intermittent	45	none	35.5	29.5	33.7	NA	0	0	>95	97.5	SE side LP4	2016-07-16	15:21:00	T.Sprague	T.Sprague	NA	NONE	0	0	16.9	active pond	78	74	85
514	1	S-27-160730-1611	27	150.879	A	F	telemetry	internal	Y2	active	2016-07-30	16:11:00	2016-07-30 16:11:00	C.Hartson, T.Sprague	T.Sprague	3	20.74	33.6371	Y	possibly moving; finally located half submerged, wedged in burrow at water's edge	Y	hole in bank at water's edge	4	6	hidden	85	in last 24 hrs	31.5	29.9	NA	30.7	1.9	1	>95	97.5	E edge UP9 just N of N pier	2016-07-30	16:11:00	C.Hartson, T.Sprague	T.Sprague	275	W	21	12.5	0	active pond	0	0	4
54	1	S-28-150627-1417	28	151.817	A	F	telemetry	internal	N	active	2015-06-27	14:17:00	2015-06-27 14:17:00	T.Sprague	T.Sprague	4	21.86	28.5221	N	near water edge	Unk	NA	NA	NA	full	45	none	38.5	23	39.4	NA	1.6	0.7	>95	97.5	E bank UP9, N of pier	2015-06-28	16:47:00	T.Sprague	T.Sprague	285	W	24	0	0.5	active pond	83	93	51
58	1	S-28-150628-1106	28	151.817	A	F	telemetry	internal	N	active	2015-06-28	11:06:00	2015-06-28 11:06:00	T.Sprague	T.Sprague	3	21.13	30.6105	N	NA	Y	NA	NA	NA	full	15	in last 24 hrs	36.1	29.9	37	NA	0	0	>95	97.5	E bank UP9, N of pier	2015-06-28	16:38:00	T.Sprague	T.Sprague	284	W	8	0	1.3	active pond	11	11	5
70	1	S-28-150710-1233	28	151.817	A	F	telemetry	internal	N	active	2015-07-10	12:33:00	2015-07-10 12:33:00	M.Miller, T.Sprague	M.Miller	3	21.26	30.2512	N	NA	N	NA	NA	NA	full	65	none	29.2	24.7	NA	25.9	3.9	1.5	25-50	37.5	E edge UP9	2015-07-11	15:51:00	T.Sprague, S.Sprague	T.Sprague	281	W	24	17	0	active pond	29	0	0
71	1	S-28-150712-1142	28	151.817	A	F	telemetry	internal	N	active	2015-07-12	11:42:00	2015-07-12 11:42:00	T.Sprague, K.Dunn	K.Dunn	3	21.39	29.8867	Y	lying in shade at water's edge	N	NA	NA	NA	hazy	80	none	32.5	36.1	30.4	29.4	0.9	0.3	75-95	85	SE edge UP9	2015-07-19	16:32:00	T.Sprague, K.Dunn	J.Dufault	281	W	8	0	0.1	active pond	56	71	59
62	1	S-29-150628-1721	29	148.74	A	F	telemetry	external	N	active	2015-06-28	17:21:00	2015-06-28 17:21:00	S.Sprague	S.Sprague	3	NA	NA	N	NA	Y	NA	NA	NA	intermittent	95	in last hr	33.1	28.9	33.4	31.7	0.5	0.2	>95	97.5	SW edge UP9 by T80	2015-06-29	07:28:00	T.Sprague, S.Sprague	T.Sprague	83	E	19	0	0.1	active pond	0	0	0
96	1	S-29-150801-1453	29	151.939	A	F	telemetry	internal	N	active	2015-08-01	14:53:00	2015-08-01 14:53:00	K.Kabat, T.Sprague	T.Sprague	3	27.96	28.9456	N	NA	Unk	NA	NA	NA	full	50	in last 6 hrs	37.1	24	40.1	NA	0.7	0.3	75-95	85	E bank UP9 between piers	2015-08-02	15:27:00	T.Sprague	K.Dunn	273	W	24	0	0.75	active pond	10	9	17
103	1	S-29-150802-1242	29	151.939	A	F	telemetry	internal	N	active	2015-08-02	12:42:00	2015-08-02 12:42:00	S.Sprague, K.Kabat	S.Sprague	3	27.7	29.2382	N	stationary? May have moved in water during tracking	N	NA	NA	NA	full	65	in last 24 hrs	36	21.7	NA	30.9	1.4	0.9	5-25	15	SW edge UP9	2015-08-03	13:55:00	K.Dunn, T.Sprague	D.Kopp	91	E	4	27	0	active pond	0	0	0
121	1	S-29-150809-1027	29	151.939	A	F	telemetry	internal	N	active	2015-08-09	10:27:00	2015-08-09 10:27:00	S.Sprague	S.Sprague	4	27.91	29.0021	N	moving a lot	Unk	NA	NA	NA	full	15	none	32.8	32.4	33.5	NA	0	0	>95	97.5	W edge UP9 (on S end)	2015-08-09	18:25:00	T.Sprague, S.Sprague	T.Sprague	93	E	30	0	0.4	active pond	35	0	0
125	1	S-29-150815-0845	29	151.939	A	F	telemetry	internal	N	active	2015-08-15	08:45:00	2015-08-15 08:45:00	T.Sprague, A.Bridges	A.Bridges	3	29.4	27.278	N	NA	Unk	NA	NA	NA	hazy	20	none	28.3	40.1	27.8	NA	0.6	0.5	75-95	85	E bank UP9, just N of S pier	2015-08-16	13:33:00	A.Bridges, E.Grabowsky	T.Sprague	276	W	36	0	0.5	active pond	87	74	85
138	1	S-29-150822-1349	29	151.939	A	F	telemetry	internal	N	active	2015-08-22	13:49:00	2015-08-22 13:49:00	T.Sprague	K.Dunn	4	27.6	29.3501	N	NA	N	NA	NA	NA	full	25	none	34.5	31.8	NA	34	1.6	0.9	25-50	37.5	NE edge UP9	2015-08-23	10:27:00	K.Dunn	K.Dunn	NA	NONE	0	21	0	active pond	0	0	0
139	1	S-29-150829-0831	29	151.939	A	F	telemetry	internal	N	active	2015-08-29	08:31:00	2015-08-29 08:31:00	T.Sprague	T.Sprague	2	29.15	27.5735	N	NA	Unk	NA	NA	NA	full	0	none	28.6	38.4	29.3	26.4	0	0	25-50	37.5	SW edge UP9, just N of location from 8/9/15	2015-08-30	09:59:00	K.Dunn, T.Sprague	T.Sprague	96	E	39	3	0	active pond	8	14	4
151	1	S-29-150904-1400	29	151.939	A	F	telemetry	internal	N	active	2015-09-04	14:00:00	2015-09-04 14:00:00	M.Riegner, K.Dunn	T.Sprague	3	26.5	30.558	N	NA	Y	NA	NA	NA	intermittent	90	none	32.5	29.3	39.2	NA	0.9	0.6	25-50	37.5	W bank UP9	2015-09-05	08:52:00	K.Dunn, S.Sprague	T.Sprague	89	E	19	0	1.5	active pond	68	76	51
156	1	S-29-150912-0824	29	151.939	A	F	telemetry	internal	N	active	2015-09-12	08:24:00	2015-09-12 08:24:00	T.Sprague	T.Sprague	2	29.45	27.2185	N	NA	Y	NA	NA	NA	full	5	none	27.8	42.4	28.6	NA	0.7	0.5	50-75	62.5	W bank UP9, just N of 9/4/15 location	2015-09-12	14:28:00	T.Sprague	S.Sprague	96	E	20	0	1.3	active pond	4	6	9
168	1	S-29-150919-1337	29	151.939	A	F	telemetry	internal	N	active	2015-09-19	13:37:00	2015-09-19 13:37:00	K.Dunn	T.McCafferty	3	25.55	31.5703	N	stationary	Unk	NA	NA	NA	full	10	none	35.4	23.9	37	NA	0.5	0.2	>95	97.5	E berm UP9, just N of S pier	2015-09-20	12:36:00	K.Dunn	T.McCafferty	280	NONE	1	0	5.2	active pond	0	0	5
179	1	S-29-150926-1413	29	151.939	A	F	telemetry	internal	N	active	2015-09-26	14:13:00	2015-09-26 14:13:00	H.Nelson, J.Nido, A.Nevarez	H.Nelson	2	29.1	27.6323	N	underground	Y	NA	NA	NA	full	20	none	34.6	21.3	35.3	NA	0.8	0.3	>95	97.5	W bank UP9 across from overlook	2015-09-27	12:30:00	S.Sprague, K.Dunn	H.Nelson	88	E	8	0	3	active pond	0	0	0
207	1	S-29-151010-1705	29	151.939	A	F	telemetry	internal	N	active	2015-10-10	17:05:00	2015-10-10 17:05:00	S.Sprague	S.Sprague	3	33.45	22.0772	N	stationary	Unk	NA	NA	NA	full	25	none	27.3	48	28.1	NA	0	0	>95	97.5	S central edge LP8	2015-10-11	09:22:00	T.Sprague	K.Dunn	12	N	9	0	0.7	fallow pond	15	23	31
215	1	S-29-151017-1208	29	151.939	A	F	telemetry	internal	N	active	2015-10-17	12:08:00	2015-10-17 12:08:00	K.Dunn	K.Dunn	3	29	27.7496	N	stationary	Unk	NA	NA	NA	full	40	in last 12 hrs	30.3	35.1	31.3	NA	1	0.7	>95	97.5	W edge LP8, mid south end	2015-10-18	10:08:00	K.Dunn, T.Sprague	T.Sprague	111	E	14	0	2.5	fallow pond	88	74	93
253	1	S-29-151106-1648	29	151.939	A	F	telemetry	internal	N	inactive	2015-11-06	16:48:00	2015-11-06 16:48:00	S.Sprague	S.Sprague	3	38.99	13.3709	N	stationary	Y	NA	NA	NA	over horizon	0	none	15.1	31.6	14.9	NA	1.1	0.4	>95	97.5	mesquite bosque S of meadow	2015-11-06	17:47:00	T.Sprague, S.Sprague	S.Sprague	7	N	3	0	32	meadow	96	96	94
269	1	S-29-151121-0945	29	151.939	A	F	telemetry	internal	N	inactive	2015-11-21	09:45:00	2015-11-21 09:45:00	T.Sprague	T.Sprague	3	40.34	10.9058	N	stationary	Y	NA	NA	NA	full	0	none	15.7	27.8	16.5	NA	0	0	>95	97.5	bosque S of meadow	2015-11-21	15:20:00	T.Sprague, K.Dunn	K.Dunn	342	N	10	0	27	meadow	87	86	86
298	1	S-29-151223-1124	29	151.939	A	F	telemetry	internal	N	inactive	2015-12-23	11:24:00	2015-12-23 11:24:00	T.Sprague	T.Sprague	3	41.52	8.62559	N	NA	Y	NA	NA	NA	hidden	100	in last 6 hrs	10.9	83.2	11.9	NA	0	0	>95	97.5	bosque S of meadow	2015-12-23	11:24:00	T.Sprague	T.Sprague	286	W	20	0	30.8	meadow	95	96	94
313	1	S-29-160123-1159	29	151.939	A	F	telemetry	internal	N	inactive	2016-01-23	11:59:00	2016-01-23 11:59:00	T.Sprague	T.Sprague	3	41.38	8.90247	N	NA	Y	NA	NA	NA	hazy	85	none	17.6	27.7	19.9	NA	0	0	>95	97.5	bosque S of meadow	2016-01-23	11:59:00	T.Sprague	T.Sprague	285	W	14	0	26.8	meadow	86	93	95
344	1	S-29-160227-1624	29	151.939	A	F	telemetry	internal	N	inactive	2016-02-27	16:24:00	2016-02-27 16:24:00	T.Sprague	T.Sprague	3	30.85	25.5094	N	NA	Y	NA	NA	NA	full	15	none	23.8	7.4	23.8	NA	0.4	0.3	>95	97.5	bosque S of meadow	2016-02-27	16:24:00	T.Sprague	T.Sprague	NA	NONE	0	0	28.3	meadow	74	81	90
354	1	S-29-160305-1220	29	151.939	A	F	telemetry	internal	N	active	2016-03-05	12:20:00	2016-03-05 12:20:00	S.Sprague, T.Sprague	T.Sprague	3	34.68	20.3209	Y	stretched out at pond edge, facing away from pond; had very large prey bolus	N	NA	NA	NA	intermittent	95	none	23	18	32.6	NA	0.8	0.6	5-25	15	SW edge UP9	2016-03-05	12:39:00	T.Sprague	T.Sprague	34	N	34	0	0.5	active pond	0	0	0
374	1	S-29-160313-0923	29	151.939	A	F	telemetry	internal	N	inactive	2016-03-13	09:23:00	2016-03-13 09:23:00	S.Sprague	S.Sprague	3	35.35	19.3247	N	stationary	Y	NA	NA	NA	full	10	none	18.5	33	28.8	NA	1	0.3	5-25	15	SW of UP9 on slope of upper hill	2016-03-13	09:40:00	T.Sprague	T.Sprague	155	S	28	0	34	active pond	94	96	90
384	1	S-29-160319-1627	29	151.939	A	F	telemetry	internal	N	active	2016-03-19	16:27:00	2016-03-19 16:27:00	K.Dunn	K.Dunn	3	27.13	29.8712	N	stationary	Unk	NA	NA	NA	full	30	none	30.8	2.1	31.9	NA	0.9	0.6	75-95	85	mesquite tree SW of UP9	2016-03-19	16:33:00	K.Dunn	K.Dunn	144	S	6	0	14	active pond	96	96	96
390	1	S-29-160326-1146	29	151.939	A	F	telemetry	internal	N	active	2016-03-26	11:46:00	2016-03-26 11:46:00	S.Sprague	S.Sprague	3	26.24	30.8377	Y	basking, not fully coiled; partly shaded	N	NA	NA	NA	full	0	none	23.3	11.4	25.7	NA	3.7	1.4	50-75	62.5	E slope of hill S of meadow	2016-03-26	13:32:00	T.Sprague, K.Dunn	T.Sprague	38	N	27	0	114	meadow	2	5	13
435	1	S-29-160509-1316	29	149.981	A	F	telemetry	internal	N	gestation	2016-05-09	13:16:00	2016-05-09 13:16:00	T.Sprague	T.Sprague	3	19.95	34.5947	Y	coiled in dense veg; flushed into water when hung flag	N	NA	NA	NA	full	20	none	30.1	13.9	33.8	NA	1.6	0.9	50-75	62.5	E center bank UP9	2016-05-09	13:16:00	T.Sprague	T.Sprague	272	W	20	0	0.6	active pond	52	7	10
458	1	S-29-160528-1426	29	149.981	A	F	telemetry	internal	N	gestation	2016-05-28	14:26:00	2016-05-28 14:26:00	S.Sprague, C.Hartson, A.Cavalcant	S.Sprague	3	21.87	30.9711	N	stationary	Y	NA	NA	NA	full	10	none	34	4.9	47.1	NA	1.5	0.8	5-25	15	E central bank UP9	2016-05-29	13:30:00	T.Sprague, N.Vandehei	T.Sprague	272	W	10	0	3.5	active pond	0	0	0
467	1	S-29-160604-0946	29	149.981	A	F	telemetry	internal	N	active	2016-06-04	09:46:00	2016-06-04 09:46:00	T.Sprague, K.Ban	K.Ban	3	23.25	28.1442	Y	underwater in dense submerged vegetation; came to surface for air then disappeared back under submerged veg	N	NA	NA	NA	full	0	none	32.7	18.3	NA	26.1	0	0	<1	0.5	SE side UP9, S of S pier	2016-06-04	09:46:00	T.Sprague, K.Ban	K.Ban	NA	NONE	0	200	0	active pond	0	0	0
486	1	S-29-160611-1626	29	149.981	A	F	telemetry	internal	N	active	2016-06-11	16:26:00	2016-06-11 16:26:00	S.Sprague	S.Sprague	3	21.96	30.7941	N	stationary	Y	NA	NA	NA	hazy	80	in last 24 hrs	32	20	33.2	NA	3.3	1.6	50-75	62.5	W central bank UP9	2016-06-11	18:08:00	T.Sprague	T.Sprague	103	E	15	0	2.6	active pond	0	0	0
491	1	S-29-160618-1121	29	149.981	A	F	telemetry	internal	N	active	2016-06-18	11:21:00	2016-06-18 11:21:00	T.Sprague	T.Sprague	3	19.92	34.6499	N	NA	Unk	NA	NA	NA	full	25	none	33.2	12.9	33.9	NA	0	0	75-95	85	E bank UP9 under mesquite	2016-06-18	11:21:00	T.Sprague	T.Sprague	280	W	23	0	0.75	active pond	95	96	93
495	1	S-29-160625-0945	29	149.981	A	F	telemetry	internal	Y4	active	2016-06-25	09:45:00	2016-06-25 09:45:00	S.Sprague, T.Sprague	T.Sprague	3	23.31	28.0149	N	May be moving some; seconds slowed by ~0.1 sec.	Unk	NA	NA	NA	full	0	none	35	16.5	35.3	NA	0.7	0.7	75-95	85	tree SW of UP9	2016-06-25	09:45:00	T.Sprague	T.Sprague	284	W	2	0	13	active pond	96	96	96
507	1	S-29-160709-1118	29	149.981	A	F	telemetry	internal	Y2	active	2016-07-09	11:18:00	2016-07-09 11:18:00	S.Sprague	S.Sprague	3	20.86	32.9057	N	moving during pinpoint?	N	NA	NA	NA	full	5	none	33.4	14	NA	29.3	1.6	0.8	75-95	85	E edge (water) UP9	2016-07-09	16:21:00	T.Sprague	A.Stromecki	NA	NONE	0	10	0	active pond	0	0	0
63	1	S-30-150629-1435	30	148.499	A	F	telemetry	external	N	active	2015-06-29	14:35:00	2015-06-29 14:35:00	S.Sprague	S.Sprague	3	NA	NA	N	underground	Y	NA	NA	NA	intermittent	75	in last 24 hrs	38	16.6	39.7	NA	0.4	0	75-95	85	E of UP9	2015-06-29	15:25:00	T.Sprague, S.Sprague	T.Sprague	97	E	20	0	11.5	active pond	29	96	0
67	1	S-30-150704-1255	30	148.499	A	F	telemetry	external	N	active	2015-07-04	12:55:00	2015-07-04 12:55:00	T.Sprague	D.Volz	3	NA	NA	N	NA	Y	NA	NA	NA	hidden	85	in last 24 hrs	29.9	54	30.1	NA	0	0	>95	97.5	W bank UP9	2015-07-06	08:37:00	T.Sprague	T.Sprague	106	E	29	0	0.5	active pond	5	9	0
68	1	S-31-150704-1329	31	148.239	A	F	telemetry	external	N	active	2015-07-04	13:29:00	2015-07-04 13:29:00	T.Sprague	D.Volz	3	NA	NA	N	NA	Unk	NA	NA	NA	hidden	95	in last 24 hrs	28	55.6	30.2	NA	0.3	0.1	>95	97.5	W edge UP9	2015-07-06	07:58:00	T.Sprague	T.Sprague	99	E	39	0	0.25	active pond	1	9	33
72	1	S-32-150712-1533	32	148.54	A	M	telemetry	external	N	active	2015-07-12	15:33:00	2015-07-12 15:33:00	S.Sprague, K.Dunn	S.Sprague	3	NA	NA	N	under cattail mat; possibly moved away from trackers	Unk	NA	NA	NA	hazy	95	none	32.4	NA	32.8	23	0.6	0.1	>95	97.5	N edge LP3	2015-07-20	10:05:00	T.Sprague	T.Sprague	170	S	3	0	1	path in fallow pond	21	23	34
75	1	S-32-150718-1424	32	148.54	A	M	telemetry	external	N	active	2015-07-18	14:24:00	2015-07-18 14:24:00	T.Sprague	N.Bunnell	4	NA	NA	N	NA	Unk	NA	NA	NA	full	75	in last 24 hrs	32.2	43.1	31.7	NA	0	0	>95	97.5	N bank LP3	2015-07-20	10:12:00	T.Sprague	T.Sprague	178	S	21	0	3.4	path in fallow pond	86	83	90
83	1	S-32-150724-1131	32	148.54	A	M	telemetry	external	N	active	2015-07-24	11:31:00	2015-07-24 11:31:00	T.Sprague	T.Sprague	3	NA	NA	N	NA	Unk	NA	NA	NA	hazy	85	none	33.9	34.9	34.7	NA	0.4	0.1	>95	97.5	NE bank LP3	2015-07-26	12:06:00	T.Sprague, S.Sprague, K.Dunn	K.Dunn	180	S	16	0	1.9	path in fallow pond	17	0	41
92	1	S-32-150725-1849	32	148.54	A	M	telemetry	external	N	active	2015-07-25	18:49:00	2015-07-25 18:49:00	S.Sprague, T.Sprague	T.Sprague	3	NA	NA	N	stationary, then escaping	Unk	NA	NA	NA	full	5	none	33.8	13.8	33.7	NA	3.5	2.5	>95	97.5	NE berm LP3 just S of road	2015-07-26	11:52:00	K.Dunn, T.Sprague, S.Sprague	T.Sprague	188	S	10	0	8.6	active pond	0	0	0
99	1	S-32-150801-1552	32	148.54	A	M	telemetry	external	N	active	2015-08-01	15:52:00	2015-08-01 15:52:00	S.Sprague, D.Kopp	S.Sprague	3	NA	NA	N	stationary?	Unk	NA	NA	NA	intermittent	65	in last 6 hrs	33.8	40.8	36.8	23.5	0	0	>95	97.5	center of LP3	2015-08-03	17:15:00	T.Sprague	K.Dunn	NA	NONE	0	2	0	fallow pond	45	56	62
105	1	S-32-150802-1513	32	148.54	A	M	telemetry	external	N	active	2015-08-02	15:13:00	2015-08-02 15:13:00	S.Sprague	S.Sprague	4	NA	NA	N	stationary	Unk	NA	NA	NA	hidden	95	light	29.7	34.7	29.4	22.3	0	0	>95	97.5	N side LP3	2015-08-03	17:04:00	T.Sprague	K.Dunn	NA	NONE	0	1	0	fallow pond	91	76	78
7	1	S-33-150522-0916	33	NA	A	F	hand	none	N	gestation	2015-05-22	09:16:00	2015-05-22 09:16:00	S.Sprague	S.Sprague	3	NA	NA	Y	moving/escaping	N	NA	NA	NA	NA	35	NA	20	36.1	19.2	NA	0.7	0.5	75-95	85	NW bank LP3	2015-05-30	11:10:00	T.Sprague, R.Kraemer, M.Camba, B.Retallack	R.Johnson	196	S	14	0	3.8	fallow pond	91	83	81
77	1	S-33-150718-1449	33	150.879	A	F	telemetry	internal	N	active	2015-07-18	14:49:00	2015-07-18 14:49:00	T.Sprague	N.Bunnell	4	22.35	30.4924	N	NA	Unk	NA	NA	NA	intermittent	80	in last 24 hrs	30.3	38.9	32.7	NA	3.2	2.1	>95	97.5	NE bank LP3	2015-07-18	14:49:00	T.Sprague	N.Bunnell	185	S	10	0	11	active pond	2	0	0
82	1	S-33-150724-1129	33	150.879	A	F	telemetry	internal	N	active	2015-07-24	11:29:00	2015-07-24 11:29:00	S.Sprague	S.Sprague	3	24.71	25.1872	N	NA	Unk	NA	NA	NA	hazy	85	none	32.8	30.5	NA	25.1	1.4	1.1	50-75	62.5	S edge UP4	2015-07-25	12:18:00	T.Sprague, S.Sprague	T.Sprague	NA	NONE	0	37	0	active pond	0	0	0
91	1	S-33-150725-1815	33	150.879	A	F	telemetry	internal	N	active	2015-07-25	18:15:00	2015-07-25 18:15:00	S.Sprague	T.Sprague	2	22.68	29.8088	Y	underwater	N	NA	NA	NA	full	5	none	33.7	15.1	NA	29	4.7	3.5	>95	97.5	SE edge UP4	2015-07-26	11:35:00	K.Dunn, T.Sprague	T.Sprague	NA	NONE	0	24.5	0	active pond	0	0	0
93	1	S-33-150726-0920	33	150.879	A	F	telemetry	internal	N	active	2015-07-26	09:20:00	2015-07-26 09:20:00	K.Dunn, T.Sprague, S.Sprague	T.Sprague	2	25.16	24.0452	N	NA	N	NA	NA	NA	hazy	50	none	26.4	43.9	NA	21.5	0	0	50-75	62.5	SE edge UP4	2015-07-27	07:33:00	K.Dunn, T.Sprague	T.Sprague	NA	NONE	0	21	0	active pond	0	0	0
97	1	S-33-150801-1457	33	150.879	A	F	telemetry	internal	N	active	2015-08-01	14:57:00	2015-08-01 14:57:00	S.Sprague, D.Kopp	S.Sprague	3	21.64	31.9138	N	underground	Y	hole in ground	6	8	hazy	60	in last 6 hrs	36.7	18.9	40.2	NA	0	0	25-50	37.5	N bank LP3	2015-08-03	16:20:00	T.Sprague, K.Dunn	T.Sprague	193	S	12	0	8.95	active pond	0	0	0
109	1	S-33-150804-0843	33	150.879	A	F	telemetry	internal	N	active	2015-08-04	08:43:00	2015-08-04 08:43:00	T.Sprague, J.Edwards	T.Sprague	4	25.16	24.0452	N	in water in dense aquatic vegetation	N	NA	NA	NA	full	5	none	29.7	33.6	NA	23.6	1.1	0.9	<1	0.5	S side UP4 under end of pier	2015-08-04	08:43:00	T.Sprague, J.Edwards	T.Sprague	NA	NONE	0	100	0	active pond	0	0	0
118	1	S-33-150808-1400	33	150.879	A	F	telemetry	internal	N	active	2015-08-08	14:00:00	2015-08-08 14:00:00	S.Sprague	S.Sprague	3	22.27	30.6558	N	stationary	Unk	NA	NA	NA	full	40	in last 12 hrs	32.1	34.3	32	NA	0	0	>95	97.5	N side LP3	2015-08-09	18:01:00	T.Sprague	T.Sprague	180	S	4	0	2.3	path in fallow pond	25	46	88
123	1	S-33-150810-0745	33	150.879	A	F	telemetry	internal	N	active	2015-08-10	07:45:00	2015-08-10 07:45:00	S.Sprague	S.Sprague	3	25.24	23.837	N	stationary?	Unk	NA	NA	NA	full	5	in last 12 hrs	25.1	59.4	25.1	NA	0	0	>95	97.5	N bank LP3	2015-08-10	10:58:00	T.Sprague, S.Sprague	T.Sprague	175	S	19	0	5.2	path in fallow pond	64	47	92
127	1	S-33-150815-1028	33	150.879	A	F	telemetry	internal	N	active	2015-08-15	10:28:00	2015-08-15 10:28:00	A.Bridges, T.Sprague	A.Bridges	3	24.8	24.9627	N	maybe some movement	N	NA	NA	NA	full	5	none	33.9	31.2	NA	26.2	0.4	0.4	25-50	37.5	SE edge UP4	2015-08-15	10:28:00	A.Bridges, T.Sprague	A.Bridges	NA	NONE	0	27	0	active pond	0	3	6
136	1	S-33-150822-1303	33	150.879	A	F	telemetry	internal	N	active	2015-08-22	13:03:00	2015-08-22 13:03:00	T.Sprague	K.Dunn	4	21.79	31.6187	N	NA	Y	NA	NA	NA	full	20	none	33.9	25.5	38.4	NA	0.9	0.5	25-50	37.5	NW bank LP7	2015-08-23	11:18:00	K.Dunn	H.Nelson	179	S	18	0	5.2	fallow pond inflow	4	7	26
141	1	S-33-150829-0941	33	150.879	A	F	telemetry	internal	N	active	2015-08-29	09:41:00	2015-08-29 09:41:00	T.Sprague	T.Sprague	3	25.38	23.4687	N	NA	N	NA	NA	NA	full	0	none	32.2	31.7	NA	23.3	1.2	0.8	25-50	37.5	S edge UP4; in water by mesh fence just W of pier	2015-08-29	16:19:00	K.Dunn	K.Dunn	NA	NONE	0	66	0	active pond	0	0	0
152	1	S-33-150904-1400	33	150.879	A	F	telemetry	internal	N	active	2015-09-04	14:00:00	2015-09-04 14:00:00	S.Sprague	S.Sprague	3	20.51	34.0666	N	stationary?	Unk	NA	NA	NA	hazy	65	none	31.1	28.5	33.4	NA	1.1	0.7	>95	97.5	N bank LP3	2015-09-05	10:08:00	K.Dunn, S.Sprague	T.Sprague	181	S	38	0	13	path in fallow pond	22	36	76
175	1	S-33-150926-0702	33	150.879	A	F	telemetry	internal	N	active	2015-09-26	07:02:00	2015-09-26 07:02:00	T.Sprague	T.Sprague	2	23.58	27.8564	N	NA	Y	NA	NA	NA	over horizon	5	none	16.7	62.7	18.3	NA	0	0	>95	97.5	NW berm LP7	2015-09-26	16:13:00	T.Sprague	K.Dunn	173	S	2	0	5.5	fallow pond	5	5	57
193	1	S-33-151003-1425	33	150.879	A	F	telemetry	internal	N	active	2015-10-03	14:25:00	2015-10-03 14:25:00	S.Sprague, Z.Spock, J.Leivas	S.Sprague	3	22.68	29.8088	N	stationary	Unk	NA	NA	NA	full	0	none	28.6	21.1	29.6	NA	0	0	>95	97.5	N bank LP3	2015-10-04	13:24:00	K.Dunn	T.McCafferty	181	S	18	0	9	fallow pond	25	76	90
218	1	S-33-151017-1339	33	150.879	A	F	telemetry	internal	N	active	2015-10-17	13:39:00	2015-10-17 13:39:00	T.Sprague	T.Sprague	3	20.85	33.4304	Y	stationary, then moved short distance while poinpointing	N	NA	NA	NA	intermittent	70	in last 12 hrs	30.6	33.1	31.7	NA	0.7	0.4	>95	97.5	NE berm LP3	2015-10-18	10:38:00	T.Sprague, K.Dunn	K.Dunn	194	S	6	0	8.4	active pond	16	26	12
227	1	S-33-151024-0830	33	150.879	A	F	telemetry	internal	N	active	2015-10-24	08:30:00	2015-10-24 08:30:00	K.Dunn	K.Dunn	3	26.87	19.2153	N	stationary	Unk	NA	NA	NA	full	0	none	23.1	40.1	23.3	NA	0	0	>95	97.5	N center edge LP3	2015-10-25	09:48:00	K.Dunn, T.Sprague	T.Sprague	177	S	10	0	6	fallow pond	75	79	70
251	1	S-33-151106-1542	33	150.879	A	F	telemetry	internal	N	inactive	2015-11-06	15:42:00	2015-11-06 15:42:00	K.Dunn	K.Dunn	3	27.81	16.1792	N	stationary	Unk	NA	NA	NA	full	0	none	19.4	24.8	20.8	NA	1.3	0.7	75-95	85	~10m N of Dave's front door	2015-11-06	17:35:00	K.Dunn	K.Dunn	14	N	14	0	35	fallow pond	0	0	0
258	1	S-33-151114-1132	33	150.879	A	F	telemetry	internal	N	inactive	2015-11-14	11:32:00	2015-11-14 11:32:00	S.Sprague, T.Sprague	T.Sprague	3	27.27	17.9594	N	NA	Y	NA	NA	NA	full	0	none	17.1	23.5	20.6	NA	0	0	50-75	62.5	hill S of Dave's house; ~3m E of #22's 10/17/15 lcoation	2015-11-14	12:48:00	S.Sprague, T.Sprague	R.O'Donnell	150	S	30	0	24	meadow	92	79	73
285	1	S-33-151212-0904	33	150.879	A	F	telemetry	internal	Y4	inactive	2015-12-12	09:04:00	2015-12-12 09:04:00	K.Dunn, T.McCafferty	T.McCafferty	4	27.25	18.0234	N	stationary	Y	NA	NA	NA	hidden	100	in last hr	14.2	32.8	16.4	NA	0	0	>95	97.5	SE of Dave's house at top of hill	2015-12-12	10:15:00	K.Dunn, T.McCafferty	T.McCafferty	290	W	11	0	57	drained pond	95	96	96
302	1	S-33-160109-1049	33	150.879	A	F	telemetry	internal	Y2	NA	2016-01-09	10:49:00	2016-01-09 10:49:00	T.Sprague	K.Dunn	3	29.32	10.6354	Y	lying partially in water, barely responsive	N	NA	NA	NA	hazy	30	none	13.1	42.8	NA	2.6	0	0	>95	97.5	SE side LP8	2016-01-09	10:49:00	T.Sprague	T.Sprague	NA	NONE	0	24	0	fallow pond	96	95	95
326	1	S-33-160214-1259	33	150.341	A	F	telemetry	external	Y2	inactive	2016-02-14	12:59:00	2016-02-14 12:59:00	K.Dunn, T.McCafferty, S.Sprague	T.McCafferty	3	26.14	18.4784	N	stationary	Y	NA	NA	NA	full	10	none	27.4	4.4	29	NA	0.9	0.6	50-75	62.5	E of Dave's house at top of hill	2016-02-14	12:59:00	K.Dunn, T.McCafferty, S.Sprague	T.McCafferty	58	E	2	0	31.4	meadow	96	96	96
334	1	S-33-160220-1020	33	150.341	A	F	telemetry	external	Y2	active	2016-02-20	10:20:00	2016-02-20 10:20:00	T.Sprague, C.Herzog	C.Herzog, T.Sprague	3	25.63	20.1039	N	NA	Unk	NA	NA	NA	full	0	none	18.9	19.4	24.5	NA	0.9	0.8	>95	97.5	tree SW of UP9	2016-02-20	10:30:00	T.Sprague, C.Herzog	T.Sprague	260	W	2	0	11	active pond	96	96	96
343	1	S-33-160227-1531	33	150.341	A	F	telemetry	external	Y4	active	2016-02-27	15:31:00	2016-02-27 15:31:00	K.Dunn	K.Dunn	4	23.11	26.9342	Y	stretched out; flushed slowly	N	hole in ground	2	3	full	10	none	28.2	12.9	31.1	NA	0	0	75-95	85	N berm LP7	2016-02-27	15:40:00	K.Dunn	K.Dunn	180	S	20	0	10	fallow pond	2	6	13
362	1	S-33-160306-1119	33	150.341	A	F	telemetry	external	Y4	active	2016-03-06	11:19:00	2016-03-06 11:19:00	J.Latzko, N.Vandehei, S.Sprague, T.Sprague	T.Sprague	3	21.99	29.4673	Y	coiled; uncoiled as observers approached; got flash of ventral side with what appeared to be a smaller snake wrapped around her; she fled into thick cover in pond	N	NA	NA	NA	full	65	in last 12 hrs	24.5	24.3	27	NA	1.6	0.9	5-25	15	SW edge LP8, on S side	2016-03-06	11:19:00	T.Sprague	T.Sprague	5	N	13	0	6	fallow pond	96	88	83
383	1	S-33-160319-1553	33	150.341	A	F	telemetry	external	N	active	2016-03-19	15:53:00	2016-03-19 15:53:00	K.Dunn	K.Dunn	3	22.07	29.2942	N	stationary	Y	NA	NA	NA	full	20	none	31.7	0.2	36.3	NA	0.9	0.5	5-25	15	just N of road SW of LP8	2016-03-19	16:02:00	K.Dunn	K.Dunn	149	S	2	0	13	fallow pond	0	0	0
408	1	S-33-160409-1254	33	150.341	A	F	telemetry	external	N	gestation	2016-04-09	12:54:00	2016-04-09 12:54:00	S.Sprague	S.Sprague	3	19.44	34.5579	Y	basking; mellow when captured; moved into reeds after release	N	NA	NA	NA	intermittent	65	in last 24 hrs	22.9	32.5	29.9	NA	2.7	0.6	25-50	37.5	SW berm LP8, W side	2016-04-10	12:25:00	T.Sprague, P.Dockens	T.Sprague, P.Dockens	258	W	5	0	7.25	fallow pond	0	0	0
414	1	S-33-160416-1117	33	150.341	A	F	telemetry	external	N	gestation	2016-04-16	11:17:00	2016-04-16 11:17:00	K.Dunn, J.Ecton	K.Dunn	2	18.87	35.6292	Y	curled in dense cattail, slightly in sun	N	NA	NA	NA	full	50	none	24.9	17.6	26.2	NA	1	0.3	75-95	85	N side LP3	2016-04-16	11:24:00	K.Dunn, J.Ecton	K.Dunn	175	S	18	0	0.25	fallow pond	39	19	18
418	1	S-33-160423-0923	33	150.341	A	F	telemetry	external	N	gestation	2016-04-23	09:23:00	2016-04-23 09:23:00	K.Dunn	K.Dunn	2	18.67	36.0035	Y	flushed quickly	N	NA	NA	NA	full	10	none	24.1	16.1	30	NA	3.4	1.5	25-50	37.5	SW corner LP8	2016-04-23	09:28:00	K.Dunn	K.Dunn	340	N	12	0	6	fallow pond	8	0	5
428	1	S-33-160501-1817	33	150.341	A	F	telemetry	external	N	gestation	2016-05-01	18:17:00	2016-05-01 18:17:00	S.Sprague, K.Dunn	P.Dockens	3	22.7	27.8903	N	stationary	Y	NA	NA	NA	hidden	80	in last 6 hrs	17.2	52.3	19.3	NA	0	0	>95	97.5	SW bank LP8	2016-05-01	18:19:00	K.Dunn	P.Dockens	160	S	2	0	11	fallow pond	0	0	0
79	1	S-34-150719-1201	34	148.739	A	F	telemetry	external	N	active	2015-07-19	12:01:00	2015-07-19 12:01:00	T.Nidey, P.Sitzmann	S.Sprague	4	NA	NA	N	under cattail mat	Unk	NA	NA	NA	full	65	in last 12 hrs	31.9	41.5	32.9	23.5	0	0	>95	97.5	SE side LP4	2015-07-20	09:55:00	T.Sprague	T.Sprague	NA	NONE	0	0.5	0	fallow pond	84	83	95
86	1	S-34-150724-1611	34	148.739	A	F	telemetry	external	N	active	2015-07-24	16:11:00	2015-07-24 16:11:00	S.Sprague	S.Sprague	3	NA	NA	Y	coiled in burrow	Y	hole in ground, irregular shape	4	4	full	35	none	34.1	27.8	37	NA	0.5	0.2	>95	97.5	N bank LP4	2015-08-07	12:58:00	K.Dunn, T.Sprague	K.Dunn	198	S	9	0	17.6	lined active pond	28	44	32
98	1	S-34-150801-1547	34	148.739	A	F	telemetry	external	N	active	2015-08-01	15:47:00	2015-08-01 15:47:00	T.Sprague, K.Kabat	K.Kabat	4	NA	NA	N	NA	Unk	NA	NA	NA	intermittent	75	in last 6 hrs	34.9	30.9	35.2	NA	0	0	>95	97.5	N edge LP4	2015-08-07	12:38:00	K.Dunn, T.Sprague	T.Sprague	186	NONE	1	0	17.7	lined active pond	61	59	64
85	1	S-35-150724-1554	35	151.882	A	F	telemetry	internal	N	active	2015-07-24	15:54:00	2015-07-24 15:54:00	T.Sprague, S.Sprague	T.Sprague	3	19.25	36.0479	N	NA	Unk	NA	NA	NA	full	30	none	34.6	26.8	NA	32.2	0	0	75-95	85	E edge UP9	2015-07-25	12:31:00	T.Sprague, S.Sprague	T.Sprague	278	W	5	20	0	active pond	0	0	24
88	1	S-35-150725-0705	35	151.882	A	F	telemetry	internal	N	active	2015-07-25	07:05:00	2015-07-25 07:05:00	T.Sprague	T.Sprague	3	24.24	27.6937	N	NA	Y	NA	NA	NA	full	15	none	20.1	55.1	21.1	NA	0	0	>95	97.5	E bank UP9	2015-07-27	08:28:00	K.Dunn, T.Sprague	T.Sprague	295	W	21	0	1.25	active pond	9	7	8
95	1	S-35-150801-1354	35	151.881	A	F	telemetry	internal	N	active	2015-08-01	13:54:00	2015-08-01 13:54:00	T.Sprague, K.Kabat	K.Kabat	3	22.87	30.1368	N	NA	Unk	NA	NA	NA	full	35	in last 6 hrs	34.1	30	35.1	NA	0.6	0.5	75-95	85	E bank UP9 between piers	2015-08-02	15:27:00	T.Sprague	K.Dunn	273	W	24	0	0.75	active pond	10	9	17
116	1	S-35-150808-1246	35	151.881	A	F	telemetry	internal	N	active	2015-08-08	12:46:00	2015-08-08 12:46:00	S.Sprague	S.Sprague	4	21.97	31.6584	N	stationary	Unk	NA	NA	NA	full	45	in last 12 hrs	30.8	35	31.2	30.7	0	0	>95	97.5	SE corner UP9	2015-08-09	18:38:00	T.Sprague, S.Sprague	T.Sprague	304	W	40	0	0.1	active pond	68	93	84
126	1	S-35-150815-0913	35	151.881	A	F	telemetry	internal	N	active	2015-08-15	09:13:00	2015-08-15 09:13:00	T.Sprague, A.Bridges	A.Bridges	3	23.14	29.6688	N	NA	Unk	NA	NA	NA	full	15	none	31.1	36.9	30.7	NA	1	0.7	>95	97.5	E bank UP9 toward N	2015-08-16	13:51:00	A.Bridges, E.Grabowsky	T.Sprague	283	W	85	0	0.5	active pond	86	27	10
137	1	S-35-150822-1343	35	151.881	A	F	telemetry	internal	N	active	2015-08-22	13:43:00	2015-08-22 13:43:00	S.Sprague	S.Sprague	4	20.85	33.4896	Y	in water at pond edge	N	NA	NA	NA	full	30	none	34	28.2	NA	30.2	0	0	50-75	62.5	E edge UP9	2015-08-23	10:40:00	K.Dunn	K.Dunn, S.Sprague	NA	NONE	0	26	0	active pond	80	42	96
142	1	S-35-150829-0951	35	151.881	A	F	telemetry	internal	N	active	2015-08-29	09:51:00	2015-08-29 09:51:00	K.Dunn	K.Dunn	3	23.5	29.0352	N	NA	Unk	NA	NA	NA	full	20	none	30.6	35.9	32.1	NA	1	0.9	75-95	85	E bank UP9 just S of tree; near location from 7/24/15	2015-08-30	08:33:00	K.Dunn, T.Sprague	T.Sprague	283	W	25	0	0.5	active pond	43	48	39
153	1	S-35-150904-1419	35	151.881	A	F	telemetry	internal	N	active	2015-09-04	14:19:00	2015-09-04 14:19:00	K.Dunn	O.Swann	3	20.9	33.4089	Y	slowly left burrow as approached (1m from observer), headed W to pond	Y	hole in ground	6	5	hazy	60	none	32.3	28	34.4	NA	2.4	1.4	75-95	85	E bank UP9, just S of 7/25/15 location	2015-09-05	08:15:00	K.Dunn, T.Sprague	S.Sprague	269	W	22	0	1	active pond	4	11	16
157	1	S-35-150912-0828	35	151.881	A	F	telemetry	internal	N	active	2015-09-12	08:28:00	2015-09-12 08:28:00	K.Dunn	K.Dunn	3	24.55	27.1143	N	stationary	Unk	NA	NA	NA	full	0	none	26.4	39	28.8	NA	0.7	0.3	>95	97.5	NE edge UP9, N of tree and previous locations	2015-09-12	15:43:00	T.Sprague, K.Dunn	S.Sprague	275	W	21	0	0.1	active pond	83	69	90
162	1	S-35-150918-1307	35	151.881	A	F	telemetry	internal	N	active	2015-09-18	13:07:00	2015-09-18 13:07:00	K.Dunn	M.Kaminski	3	22.93	30.0333	N	slightly active	Unk	NA	NA	NA	full	10	none	36.2	16.4	37.8	NA	1.6	0.8	75-95	85	NE edge UP9	2015-09-19	15:51:00	K.Dunn, T.Sprague	T.Sprague	196	S	36	0	0.2	active pond	19	33	16
187	1	S-35-151003-0927	35	151.881	A	F	telemetry	internal	N	active	2015-10-03	09:27:00	2015-10-03 09:27:00	S.Sprague	S.Sprague	3	24.9	26.4466	N	stationary	Y	NA	NA	NA	full	0	none	24.2	20.1	25.2	NA	0	0	75-95	85	E bank UP9	2015-10-04	11:34:00	K.Dunn	T.McCafferty	22	N	14	0	1	active pond	62	25	71
201	1	S-35-151010-1359	35	151.881	A	F	telemetry	internal	N	active	2015-10-10	13:59:00	2015-10-10 13:59:00	S.Sprague	S.Sprague	3	22.34	31.0394	N	escaping	Unk	NA	NA	NA	hazy	60	none	29.8	26.1	30.6	NA	0	0	75-95	85	near base of hill E of UP9	2015-10-11	08:34:00	T.Sprague, K.Dunn, B.Cunningham	K.Dunn	85	E	36	0	13	active pond	6	5	50
210	1	S-35-151017-0858	35	151.881	A	F	telemetry	internal	N	active	2015-10-17	08:58:00	2015-10-17 08:58:00	K.Dunn	K.Dunn	3	24.75	26.7346	N	stationary	Unk	NA	NA	NA	hazy	70	in last 12 hrs	26.6	53.3	27.2	NA	0.3	0	5-25	15	E bank UP9 just N of S pier, just E of #50's 10/17/15 location	2015-10-18	09:00:00	K.Dunn, T.Sprague	T.Sprague	296	W	14	0	1.6	active pond	26	78	90
236	1	S-35-151024-1535	35	151.881	A	F	telemetry	internal	N	active	2015-10-24	15:35:00	2015-10-24 15:35:00	T.Sprague	T.Sprague	3	24.48	27.2461	N	NA	Unk	NA	NA	NA	full	0	none	27.7	29.5	30.9	NA	0	0	>95	97.5	S end of hill E of UP9, ~1m E of #50's 10/24/15 location	2015-10-25	08:47:00	T.Sprague, K.Dunn	K.Dunn	86	E	20	0	11	active pond	48	78	77
246	1	S-35-151106-1131	35	151.881	A	F	telemetry	internal	N	inactive	2015-11-06	11:31:00	2015-11-06 11:31:00	K.Dunn	K.Dunn	3	28.18	19.3025	N	stationary	Unk	NA	NA	NA	full	0	none	19.1	35.9	20.6	NA	0.7	0.3	>95	97.5	N of S outflow, S of UP9	2015-11-06	13:05:00	K.Dunn	K.Dunn	53	E	2	0	12	outflow	96	96	96
256	1	S-35-151114-0959	35	151.881	A	F	telemetry	internal	N	inactive	2015-11-14	09:59:00	2015-11-14 09:59:00	K.Dunn, T.McCafferty	T.McCafferty	3	28.26	19.1043	N	stationary	Unk	NA	NA	NA	full	0	none	19	23.8	21	NA	0	0	>95	97.5	SE of UP9, S of road, N of outflow	2015-11-14	10:05:00	K.Dunn, T.McCafferty	T.McCafferty	5	N	3	0	15	outflow	32	40	64
295	1	S-35-151219-1124	35	151.881	A	F	telemetry	internal	N	inactive	2015-12-19	11:24:00	2015-12-19 11:24:00	K.Dunn, S.Sprague	S.Sprague	3	29.95	14.5923	N	stationary	Y	NA	NA	NA	hazy	95	none	11.9	42.5	12	NA	0.9	0.5	>95	97.5	SE of UP9 just S of road	2015-12-19	11:28:00	K.Dunn	S.Sprague	15	N	18	0	16.2	outflow	70	74	65
297	1	S-35-151223-1014	35	151.881	A	F	telemetry	internal	N	inactive	2015-12-23	10:14:00	2015-12-23 10:14:00	S.Sprague	S.Sprague	3	28.43	18.6788	N	NA	Unk	NA	NA	NA	hidden	100	in last 6 hrs	9.6	82	12.1	NA	0	0	>95	97.5	SE of UP9, N of outflow (~0.75m E of #41's 12/19/15 location)	2015-12-23	10:20:00	T.Sprague	T.Sprague	67	E	5	0	6	outflow	96	96	96
318	1	S-35-160124-1015	35	151.881	A	F	telemetry	internal	N	inactive	2016-01-24	10:15:00	2016-01-24 10:15:00	S.Sprague	S.Sprague	3	28.62	18.1961	N	stationary	Unk	NA	NA	NA	full	0	none	11	25.4	11.7	NA	2.8	2.2	>95	97.5	SE of UP9 N of S outflow	2016-01-24	10:36:00	T.Sprague, S.Sprague	T.Sprague	46	E	3	0	7	outflow	95	95	96
336	1	S-35-160220-1150	35	151.881	A	F	telemetry	internal	N	active	2016-02-20	11:50:00	2016-02-20 11:50:00	K.Dunn	C.Herzog	3	22.25	31.1907	Y	basking; flushed when tried to catch	N	NA	NA	NA	full	5	none	22	22.2	27.9	NA	0	0	75-95	85	hill E of UP9 at S end	2016-02-20	12:40:00	K.Dunn	C.Herzog	88	E	36	0	15	active pond	0	2	0
361	1	S-35-160306-1034	35	151.881	A	F	telemetry	internal	N	active	2016-03-06	10:34:00	2016-03-06 10:34:00	J.Latzko, N.Vandehei, S.Sprague, T.Sprague	J.Latzko, S.Sprague	3	25.15	25.9602	Y	coiled under cover	N	NA	NA	NA	intermittent	90	in last 12 hrs	19.4	25.3	22.8	NA	3.5	1.2	>95	97.5	N end of hill E of UP9	2016-03-06	10:40:00	T.Sprague	T.Sprague	105	E	21	0	12	outflow	0	0	0
371	1	S-35-160312-1511	35	151.881	A	F	telemetry	internal	N	active	2016-03-12	15:11:00	2016-03-12 15:11:00	T.Sprague, N.Ratliff	N.Ratliff	3	22.62	30.5651	N	NA	Y	NA	NA	NA	full	35	none	22.3	12.9	24.7	NA	2.1	1.3	75-95	85	hill E of UP9 toward center	2016-03-12	15:11:00	T.Sprague, N.Ratliff	N.Ratliff	100	E	32	0	7	active pond	0	18	2
442	1	S-35-160510-0725	35	149.96	A	F	telemetry	internal	N	gestation	2016-05-10	07:25:00	2016-05-10 07:25:00	K.Dunn	K.Dunn	3	8.19	67.0151	Y	flushed	N	NA	NA	NA	full	0	none	24.4	28.2	26.9	NA	0	0	5-25	15	hill E of UP9	2016-05-10	07:31:00	K.Dunn	K.Dunn	88	E	22	0	7	active pond	0	0	0
445	1	S-35-160515-0911	35	149.96	A	F	telemetry	internal	N	gestation	2016-05-15	09:11:00	2016-05-15 09:11:00	S.Sprague	S.Sprague	3	9.2	62.5138	Y	coiled in burrow; retreated further when tried to capture	Y	hole in ground	2	2	full	25	none	27.6	19.4	38.5	NA	1.7	0.7	25-50	37.5	center of hill E of UP9	2016-05-15	10:28:00	T.Sprague	K.Ban	97	E	29	0	10	active pond	3	16	36
457	1	S-35-160528-1343	35	149.96	A	F	telemetry	internal/external	N	gestation	2016-05-28	13:43:00	2016-05-28 13:43:00	S.Sprague, C.Hartson, A.Cavalcant	S.Sprague	3	23.13	28.401	N	NA	Y	NA	NA	NA	full	10	none	30.4	4.5	28.7	NA	3.2	1.4	>95	97.5	W bank UP9	2016-05-29	19:32:00	T.Sprague	T.Sprague	99	E	35	0	1.7	active pond	0	0	12
476	1	S-35-160604-1621	35	150.08	A	F	telemetry	internal/external	N	active	2016-06-04	16:21:00	2016-06-04 16:21:00	S.Sprague	S.Sprague	3	22.17	30.3777	Y	underground during pinpoint; stuck head out of burrow during data collection, then retreated back into burrow	Y	hole in ground	3	1.5	full	0	none	43.6	4.7	45.9	NA	1.4	0.7	5-25	15	NE bank UP9 toward N	2016-06-05	06:48:00	T.Sprague	T.Sprague	275	W	10	0	0.9	active pond	82	89	9
481	1	S-35-160611-1119	35	150.08	A	F	telemetry	internal/external	N	active	2016-06-11	11:19:00	2016-06-11 11:19:00	T.Sprague	T.Sprague	3	24.06	26.3439	N	NA	N	NA	NA	NA	full	35	in last 24 hrs	30.8	32.4	NA	28.6	0.8	0.6	75-95	85	NE edge UP9, E side	2016-06-11	11:19:00	T.Sprague	T.Sprague	NA	NONE	0	25	0	active pond	0	4	8
104	1	S-36-150802-1424	36	148.499	A	M	telemetry	external	N	active	2015-08-02	14:24:00	2015-08-02 14:24:00	S.Sprague	S.Sprague	3	NA	NA	N	stationary	Unk	NA	NA	NA	intermittent	75	in last 24 hrs	33.8	39.2	34.6	26.2	1.1	0.6	>95	97.5	W side LP3	2015-08-03	16:51:00	T.Sprague, K.Dunn	T.Sprague	NA	NONE	0	3	0	fallow pond	31	34	31
110	1	S-36-150804-0938	36	148.499	A	M	telemetry	external	N	active	2015-08-04	09:38:00	2015-08-04 09:38:00	J.Edwards, T.Sprague	T.Sprague	4	NA	NA	N	may have moved within cattail mat while tracking	Unk	NA	NA	NA	full	0	none	31.8	33.4	32.3	20.7	0	0	>95	97.5	SW side LP3	2015-08-07	14:15:00	T.Sprague, K.Dunn	K.Dunn	NA	NONE	0	0.5	0	puddles in fallow pond	5	6	19
112	1	S-36-150807-1444	36	148.499	A	M	telemetry	external	N	active	2015-08-07	14:44:00	2015-08-07 14:44:00	S.Sprague	S.Sprague	4	NA	NA	N	NA	Unk	NA	NA	NA	intermittent	70	none	34.2	34.9	35.2	NA	2.3	1.8	>95	97.5	SW bank LP3	2015-08-09	16:48:00	K.Dunn	D.Volz	58	E	28	0	6.3	fallow pond	89	92	92
122	1	S-36-150809-1110	36	148.499	A	M	telemetry	external	N	active	2015-08-09	11:10:00	2015-08-09 11:10:00	S.Sprague	S.Sprague	3	NA	NA	N	stationary?	Unk	NA	NA	NA	full	20	none	31.6	29.9	31.9	NA	1.4	0.7	>95	97.5	SW bank LP3	2015-08-16	14:15:00	A.Bridges, E.Grabowsky	T.Sprague	96	E	38	0	6	fallow pond	94	96	94
107	1	S-37-150803-1216	37	151.5	A	M	telemetry	external	N	active	2015-08-03	12:16:00	2015-08-03 12:16:00	T.Sprague	T.Sprague	3	18.83	34.4361	N	NA	Unk	NA	NA	NA	full	25	in last 24 hrs	34.3	34.9	34.7	NA	0.7	0.3	50-75	62.5	field E of Bass House	2015-08-04	07:17:00	T.Sprague	T.Sprague	187	NONE	1	0	70	outflow	24	14	48
115	1	S-37-150807-1734	37	151.5	A	M	telemetry	external	N	active	2015-08-07	17:34:00	2015-08-07 17:34:00	S.Sprague	S.Sprague	5	22.84	27.0413	N	NA	Unk	NA	NA	NA	hidden	85	none	30.5	41.5	28	NA	0.5	0.3	>95	97.5	just W of Oak Creek near Page Springs outflow	2015-08-08	13:12:00	K.Dunn, T.Sprague	K.Dunn	226	W	11	0	5.1	Oak Creek	81	91	84
120	1	S-37-150809-0853	37	151.5	A	M	telemetry	external	N	active	2015-08-09	08:53:00	2015-08-09 08:53:00	S.Sprague	S.Sprague	3	22.79	27.1438	N	moving a lot prior to getting close and pinpointing	Unk	NA	NA	NA	full	5	none	27.9	50.5	28.3	NA	0	0	>95	97.5	near Oak Creek (W side)	2015-08-09	15:24:00	T.Sprague, K.Dunn	D.Volz	222	S	21	0	19	Oak Creek	85	69	65
128	1	S-37-150815-1412	37	151.5	A	M	telemetry	external	N	active	2015-08-15	14:12:00	2015-08-15 14:12:00	T.Sprague, A.Bridges	A.Bridges	3	22.2	28.3256	N	NA	Unk	NA	NA	NA	full	85	none	35.6	42.6	35.3	NA	0.7	0.5	50-75	62.5	W bank of Oak Creek	2015-08-16	11:43:00	A.Bridges	T.Sprague	114	E	8	0	4.1	Oak Creek	4	0	12
213	1	S-37-151017-1028	37	150.261	A	M	telemetry	internal	N	active	2015-10-17	10:28:00	2015-10-17 10:28:00	T.Sprague	T.Sprague	5	24	21.7433	N	stationary	Unk	NA	NA	NA	full	40	in last 12 hrs	22.8	58.1	22.4	NA	0	0	>95	97.5	E bank Oak Creek	2015-10-17	10:28:00	T.Sprague	T.Sprague	259	W	34	0	2.1	Oak Creek	96	96	96
238	1	S-37-151024-1608	37	150.261	A	M	telemetry	internal	N	active	2015-10-24	16:08:00	2015-10-24 16:08:00	S.Sprague	S.Sprague	3	20.67	29.8442	Y	may have moved during pinpoint, then stationary	N	NA	NA	NA	full	0	none	24.7	17.8	25.7	NA	0	0	75-95	85	E of Oak Creek in upland (on PSH compost pile)	2015-10-25	11:27:00	T.Sprague, K.Dunn	K.Dunn	262	W	2	0	48	back flow in Oak Creek	0	4	0
247	1	S-37-151106-1200	37	150.261	A	M	telemetry	internal	N	inactive	2015-11-06	12:00:00	2015-11-06 12:00:00	S.Sprague	S.Sprague	3	25.6	16.7887	N	stationary?	Unk	NA	NA	NA	full	0	none	15.2	28.8	16	NA	0	0	>95	97.5	E of Oak Creek toward top of slope	2015-11-06	14:59:00	T.Sprague, S.Sprague	S.Sprague	258	W	4	0	11	Oak Creek	63	74	84
282	1	S-37-151205-0919	37	150.261	A	M	telemetry	internal	N	inactive	2015-12-05	09:19:00	2015-12-05 09:19:00	S.Sprague	S.Sprague	3	26.04	15.2683	N	may have moved during pinpoint	Unk	NA	NA	NA	full	0	none	11.4	22	5.4	NA	0	0	>95	97.5	blackberry patch on E bank of Oak Creek	2015-12-05	14:25:00	T.Sprague, K.Dunn, S.Vaughan	K.Dunn	268	W	9	0	16	Oak Creek	69	66	24
305	1	S-37-160109-1718	37	150.261	A	M	telemetry	internal	N	inactive	2016-01-09	17:18:00	2016-01-09 17:18:00	T.Sprague	T.Sprague	3	26.25	14.5163	N	NA	Y	NA	NA	NA	over horizon	10	none	8.8	51.3	7.2	NA	0	0	>95	97.5	E bank Oak Creek	2016-01-09	17:18:00	T.Sprague	T.Sprague	273	W	12	0	16	Oak Creek	61	79	72
321	1	S-37-160207-1157	37	150.261	A	M	telemetry	internal	N	inactive	2016-02-07	11:57:00	2016-02-07 11:57:00	T.Sprague	T.Sprague	3	26.48	13.6725	N	NA	Unk	NA	NA	NA	full	0	none	17.5	20.7	17.9	NA	0.8	0.6	>95	97.5	E bank Oak Creek	2016-02-07	11:57:00	T.Sprague	T.Sprague	277	W	9	0	16	Oak Creek	62	70	88
340	1	S-37-160220-1736	37	150.261	A	M	telemetry	internal	N	active	2016-02-20	17:36:00	2016-02-20 17:36:00	T.Sprague	K.Dunn	3	23.65	22.7197	Y	on top of female (mating???); flushed as I reached for female; they went their separate ways; he tried to burrow into litter	N	NA	NA	NA	hazy	10	none	23.7	9.5	23.9	NA	0	0	75-95	85	E bank Oak Creek, N of overwinter location	2016-02-20	17:39:00	T.Sprague	K.Dunn	270	W	16	0	10	backwater in Oak Creek	91	87	96
412	1	S-37-160410-1257	37	151.52	A	M	telemetry	internal	N	active	2016-04-10	12:57:00	2016-04-10 12:57:00	J.Latzko, S. Sprague	S.Sprague	3	28.06	11.4341	Y	coiled, stationary, fiesty when caught	N	NA	NA	NA	hidden	100	light	14.4	60.8	15.3	NA	2.1	1.4	>95	97.5	W bank Oak Creek, ~30m N of outflow	2016-04-10	14:10:00	T.Sprague, P.Dockens, J.Latzko	S.Sprague	270	W	3	0	8	Oak Creek	77	83	46
413	1	S-37-160416-1040	37	151.52	A	M	telemetry	internal	N	active	2016-04-16	10:40:00	2016-04-16 10:40:00	P.Dockens, T.Sprague	T.Sprague	3	27.18	14.8557	N	NA	Unk	NA	NA	NA	full	15	none	20.4	8.9	22.3	NA	1	0.5	>95	97.5	island in Oak Creek	2016-04-16	10:40:00	T.Sprague, P.Dockens	T.Sprague	270	W	5	0	2.5	puddle next to Oak Creek on island	68	75	87
420	1	S-37-160423-1515	37	151.52	A	M	telemetry	internal	N	active	2016-04-23	15:15:00	2016-04-23 15:15:00	K.Dunn	K.Dunn	4	23.44	26.1374	N	stationary	Unk	NA	NA	NA	full	10	none	28.1	16.5	30	NA	1.2	0.8	>95	97.5	W bank Oak Creek, ~1m E of trail	2016-04-23	15:20:00	K.Dunn	K.Dunn	101	E	40	0	0.2	Oak Creek	86	72	39
423	1	S-37-160501-1203	37	151.52	A	M	telemetry	internal	N	active	2016-05-01	12:03:00	2016-05-01 12:03:00	T.Sprague	T.Sprague	3	27.4	14.0324	N	NA	Unk	NA	NA	NA	hidden	95	in last hr	16.3	47.1	19.1	NA	0.7	0.6	>95	97.5	W bank Oak Creek at top of bank	2016-05-01	12:03:00	T.Sprague, K.Dunn, P.Dockens	T.Sprague	283	W	3	0	21	Oak Creek	87	96	96
430	1	S-37-160509-1009	37	151.52	A	M	telemetry	internal	N	active	2016-05-09	10:09:00	2016-05-09 10:09:00	K.Dunn	K.Dunn	4	21	31.5285	N	possibly moving	Unk	NA	NA	NA	full	5	none	23.3	29.2	27.2	NA	0.6	0.2	25-50	37.5	W of Oak Creek, ~20m W of 5/1/16 location	2016-05-09	10:17:00	K.Dunn	K.Dunn	15	N	4	0	34	Oak Creek	79	79	61
451	1	S-37-160515-1726	37	151.52	A	M	telemetry	internal	N	active	2016-05-15	17:26:00	2016-05-15 17:26:00	T.Sprague	K.Ban	4	23.58	25.7917	N	NA	Unk	NA	NA	NA	full	10	none	27.5	11.8	30.3	NA	1.9	1.2	>95	97.5	S bank of S outflow	2016-05-15	17:26:00	T.Sprague	K.Ban	312	W	48	0	1.2	outflow	96	96	96
462	1	S-37-160529-1059	37	151.519	A	M	telemetry	internal	N	active	2016-05-29	10:59:00	2016-05-29 10:59:00	S.Sprague	S.Sprague	3	22.26	28.8786	N	NA	Unk	NA	NA	NA	full	0	none	31.7	6.7	33	NA	1.3	1	>95	97.5	meadow E of Bass House	2016-05-30	10:04:00	T.Sprague	T.Sprague	NA	NONE	0	0	51	outflow	0	0	0
475	1	S-37-160604-1545	37	151.519	A	M	telemetry	internal	N	active	2016-06-04	15:45:00	2016-06-04 15:45:00	T.Sprague	T.Sprague	4	22.36	28.6572	N	NA	Unk	NA	NA	NA	full	10	none	38.6	6.7	37.8	25.1	0	0	>95	97.5	W edge Oak Creek	2016-06-04	15:45:00	T.Sprague	T.Sprague	94	E	46	20	0	Oak Creek	29	51	70
483	1	S-37-160611-1308	37	151.519	A	M	telemetry	internal	N	active	2016-06-11	13:08:00	2016-06-11 13:08:00	S.Sprague	S.Sprague	3	24.11	24.4376	N	pushed during tracking? Could have moved up to 15m	Unk	NA	NA	NA	full	40	in last 24 hrs	30.2	27.2	30.7	24.9	1	0.4	75-95	85	W edge Oak Creek	2016-06-11	15:07:00	T.Sprague	T.Sprague	86	E	41	40	0	Oak Creek	26	74	60
490	1	S-37-160618-0947	37	151.518	A	M	telemetry	internal	N	active	2016-06-18	09:47:00	2016-06-18 09:47:00	S.Sprague	S.Sprague	3	24.99	22.0166	N	NA	Unk	NA	NA	NA	full	5	none	32.2	26.3	51.7	21.9	0	0	25-50	37.5	W bank Oak Creek	2016-06-18	09:54:00	T.Sprague	T.Sprague	104	E	42	20	0	Oak Creek	40	39	65
501	1	S-37-160625-1619	37	151.517	A	M	telemetry	internal	N	active	2016-06-25	16:19:00	2016-06-25 16:19:00	S.Sprague, T.Sprague	T.Sprague, S.Sprague	4	23.06	27.0527	N	stationary	Unk	NA	NA	NA	intermittent	55	none	36.8	17.6	34.8	NA	0	0	>95	97.5	W bank Oak Creek just N of Page Springs Hatchery outflow	2016-06-25	16:23:00	T.Sprague	T.Sprague	92	E	12	0	1.9	Oak Creek	18	47	45
2	1	S-38-150515-1202	38	NA	A	F	hand	none	N	gestation	2015-05-15	12:02:00	2015-05-15 12:02:00	T.Sprague, S.Sprague	S.Sprague	3	NA	NA	Y	in grass; started to move away	N	NA	NA	NA	NA	100	NA	11.5	72.9	13.6	NA	0.7	0.3	>95	97.5	N berm LP1	2015-05-16	11:35:00	T.Sprague, S.Sprague	S.Sprague	192	S	12	0	3.7	full pond	0	0	0
131	1	S-38-150815-1716	38	151.899	A	F	telemetry	internal	Y2	active	2015-08-15	17:16:00	2015-08-15 17:16:00	A.Bridges, T.Sprague	T.Sprague	3	20	32.1766	N	NA	Y	NA	NA	NA	hidden	70	none	34.7	25.2	34	NA	0	0	>95	97.5	W bank UP4	2015-08-15	17:16:00	A.Bridges, T.Sprague	T.Sprague	90	E	24	0	0.84	active pond	0	0	0
132	1	S-39-150816-0957	39	151.92	A	F	telemetry	internal	N	active	2015-08-16	09:57:00	2015-08-16 09:57:00	A.Bridges, T.Sprague	T.Sprague	4	20.89	32.7466	N	NA	Unk	NA	NA	NA	full	5	none	32.5	42.2	32.7	22.8	0	0	>95	97.5	SW side LP3	2015-08-16	09:57:00	T.Sprague, A.Bridges	E.Grabowsky	NA	NONE	0	3	0	fallow pond	95	93	93
135	1	S-39-150822-1215	39	151.92	A	F	telemetry	internal	N	active	2015-08-22	12:15:00	2015-08-22 12:15:00	T.Sprague, K.Dunn	K.Dunn	4	19.9	34.493	N	NA	Unk	NA	NA	NA	full	10	none	34	35.6	34.3	NA	0	0	75-95	85	W edge LP4 by concrete box	2015-08-23	11:31:00	K.Dunn	T.McCafferty	NA	NONE	0	0	0.25	puddle in fallow pond	89	85	41
143	1	S-39-150829-1024	39	151.92	A	F	telemetry	internal	N	active	2015-08-29	10:24:00	2015-08-29 10:24:00	I.Garcia, K.Dunn	K.Dunn	3	19.9	34.493	N	NA	Unk	NA	NA	NA	full	20	none	31.3	44.6	30.6	NA	0	0	>95	97.5	N center LP4, E of T31	2015-08-30	09:20:00	K.Dunn, T.Sprague	T.Sprague	NA	NONE	0	0	0.1	small pools in mud	78	85	72
155	1	S-39-150904-1526	39	151.921	A	F	telemetry	internal	N	active	2015-09-04	15:26:00	2015-09-04 15:26:00	S.Sprague	S.Sprague	3	20.47	33.4941	N	stationary?	Unk	NA	NA	NA	intermittent	85	none	30.7	31.8	29.7	21.4	0.8	0.2	>95	97.5	W side LP4	2015-09-05	10:01:00	T.Sprague, K.Dunn	T.Sprague	NA	NONE	0	1	0	fallow pond	66	75	79
167	1	S-39-150919-1319	39	151.921	A	F	telemetry	internal	N	active	2015-09-19	13:19:00	2015-09-19 13:19:00	K.Dunn	T.Sprague	3	19.89	34.5104	N	NA	Y	NA	NA	NA	full	10	none	34	24.9	35.6	NA	0.5	0.1	75-95	85	SE edge LP8	2015-09-20	12:12:00	K.Dunn	T.McCafferty	338	N	4	0	3.5	fallow pond	93	96	96
173	1	S-39-150925-1147	39	151.921	A	F	telemetry	internal	N	active	2015-09-25	11:47:00	2015-09-25 11:47:00	S.Sprague	S.Sprague	3	23.14	28.4745	Y	escaping	N	NA	NA	NA	full	0	none	30.8	35.5	28.9	20	0	0	50-75	62.5	W central LP4	2015-09-26	16:26:00	K.Dunn, S.Sprague	T.Sprague	NA	NONE	0	1	0	fallow pond	88	72	93
192	1	S-39-151003-1349	39	151.921	A	F	telemetry	internal	N	active	2015-10-03	13:49:00	2015-10-03 13:49:00	T.Sprague, J.Briley, C.Herzog	J.Briley	3	23.52	27.6926	N	NA	Unk	NA	NA	NA	full	0	none	27.9	16.3	29.7	NA	0.9	0.7	>95	97.5	N bank LP3, N of T22	2015-10-04	13:40:00	K.Dunn	T.McCafferty	189	S	14	0	5.3	fallow pond	94	90	96
196	1	S-39-151010-1031	39	151.921	A	F	telemetry	internal	N	active	2015-10-10	10:31:00	2015-10-10 10:31:00	K.Dunn	B.Cunningham	3	20.57	33.3171	N	stationary	Y	NA	NA	NA	full	30	none	31	35.9	30.9	NA	1.3	0.7	75-95	85	NW edge UP5	2015-10-10	17:16:00	K.Dunn, T.Sprague	K.Dunn	110	E	35	0	0.5	active pond	13	0	6
222	1	S-39-151017-1518	39	151.921	A	F	telemetry	internal	N	inactive	2015-10-17	15:18:00	2015-10-17 15:18:00	K.Dunn	K.Dunn	3	24.11	26.4344	N	stationary	Unk	NA	NA	NA	hazy	70	in last 12 hrs	27.1	38.6	28.3	NA	2.4	0.9	>95	97.5	in grassy meadow N of UP3	2015-10-18	11:15:00	T.Sprague, K.Dunn	T.Sprague	250	W	2	0	17	lined active pond	95	87	40
231	1	S-39-151024-1222	39	151.921	A	F	telemetry	internal	N	inactive	2015-10-24	12:22:00	2015-10-24 12:22:00	S.Sprague	S.Sprague	3	25.15	24.0677	N	stationary	Y	NA	NA	NA	full	0	none	24.7	25.5	24	NA	1.1	0.5	50-75	62.5	N of UP3 in meadow	2015-10-24	14:16:00	T.Sprague, S.Sprague, K.Dunn	K.Dunn	318	N	2	0	17	lined active pond	93	71	89
278	1	S-39-151129-0815	39	151.921	A	F	telemetry	internal	N	inactive	2015-11-29	08:15:00	2015-11-29 08:15:00	T.Sprague, L.Krone	L.Krone	3	26.9	19.571	N	NA	Y	NA	NA	NA	hazy	65	none	7.3	46.3	7.3	NA	0	0	>95	97.5	meadow N of UP3	2015-11-29	08:15:00	T.Sprague, L.Krone	L.Krone	3	N	4	0	12.6	lined active pond	89	80	14
304	1	S-39-160109-1304	39	151.921	A	F	telemetry	internal	N	inactive	2016-01-09	13:04:00	2016-01-09 13:04:00	K.Dunn	K.Dunn	5	26.67	20.2035	N	stationary	Unk	NA	NA	NA	full	30	none	13.6	42.5	17.4	NA	0.4	0.1	>95	97.5	meadow N of UP3	2016-01-09	13:08:00	K.Dunn	K.Dunn	356	N	4	0	16	lined active pond	90	88	70
320	1	S-39-160207-1000	39	151.921	A	F	telemetry	internal	N	inactive	2016-02-07	10:00:00	2016-02-07 10:00:00	T.Sprague	T.Sprague	3	27.33	18.3515	N	NA	Y	NA	NA	NA	full	0	none	9.6	36.8	9.3	NA	1	0.8	>95	97.5	meadow N of UP3	2016-02-07	10:00:00	T.Sprague	T.Sprague	14	N	4	0	18	lined active pond	91	88	10
339	1	S-39-160220-1314	39	151.921	A	F	telemetry	internal	N	inactive	2016-02-20	13:14:00	2016-02-20 13:14:00	T.Sprague	T.Sprague	3	19.33	35.4793	N	NA	Unk	NA	NA	NA	full	0	none	26.3	5.5	30.7	NA	0.8	0.7	25-50	37.5	N center meadow	2016-02-20	13:14:00	T.Sprague	T.Sprague	NA	NONE	0	0	29.7	lined active pond	8	2	86
358	1	S-39-160305-1550	39	151.921	A	F	telemetry	internal	N	active	2016-03-05	15:50:00	2016-03-05 15:50:00	S.Sprague	S.Sprague	3	23.37	28.0038	N	unknown	Unk	NA	NA	NA	hazy	95	none	23.9	3.2	25.4	NA	2	1.1	>95	97.5	N center bank LP7	2016-03-06	09:21:00	T.Sprague	T.Sprague	183	S	11	0	11.5	fallow pond outflow	0	23	0
376	1	S-39-160313-1233	39	151.921	A	F	telemetry	internal	N	active	2016-03-13	12:33:00	2016-03-13 12:33:00	S.Sprague, T.Sprague	T.Sprague	3	20.14	34.0743	Y	stretched out; escaped into pond when pinpointing	N	NA	NA	NA	full	15	none	24.6	9.2	24.5	NA	1	0.8	50-75	62.5	N bank LP7 toward W side	2016-03-13	12:33:00	T.Sprague, S.Sprague	T.Sprague	187	S	29	0	13	fallow pond	21	32	42
386	1	S-39-160321-0816	39	151.921	A	F	telemetry	internal	N	active	2016-03-21	08:16:00	2016-03-21 08:16:00	T.Sprague	T.Sprague	3	23.85	26.9958	Y	basking; flushed into burrow as observer attempted to capture	N	hole in ground	4	5	full	20	none	17	21	21	NA	0.4	0.2	25-50	37.5	W bank LP7 on N side	2016-03-21	08:16:00	T.Sprague	T.Sprague	95	E	11	0	4	fallow pond	18	29	0
392	1	S-39-160326-1223	39	151.921	A	F	telemetry	internal	N	active	2016-03-26	12:23:00	2016-03-26 12:23:00	T.Sprague	T.Sprague	3	21.39	31.8404	Y	coiled in burrow	Y	horizontal hole in ground	3.5	5	full	0	none	28.4	0.4	34.1	NA	1.6	1.1	25-50	37.5	W bank LP7	2016-03-26	12:23:00	T.Sprague	T.Sprague	104	E	23	0	7.5	fallow pond	0	0	0
439	1	S-39-160509-1643	39	149.941	A	F	telemetry	internal	N	gestation	2016-05-09	16:43:00	2016-05-09 16:43:00	T.Sprague	T.Sprague	3	20.91	31.3754	Y	coiled, basking; flushed into pond	N	NA	NA	NA	intermittent	60	none	25.7	16.3	28.3	NA	1.7	1.6	50-75	62.5	W bank LP7, ~0.5m E of 3/21/16 location	2016-05-09	16:43:00	T.Sprague	T.Sprague	101	E	12	0	3.6	fallow pond	31	14	0
452	1	S-39-160521-0908	39	149.941	A	F	telemetry	internal	N	gestation	2016-05-21	09:08:00	2016-05-21 09:08:00	T.Sprague	K.Ban	3	21.16	30.8704	Y	escaping through reeds	N	NA	NA	NA	full	10	none	24.8	23.9	25.6	NA	2	1.2	>95	97.5	NW bank LP3	2016-05-21	09:08:00	T.Sprague	K.Ban	109	E	20	0	11	fallow pond	75	39	13
465	1	S-39-160529-1744	39	149.941	A	F	telemetry	internal	N	gestation	2016-05-29	17:44:00	2016-05-29 17:44:00	S.Sprague	S.Sprague	3	21.43	30.3169	N	stationary	Y	NA	NA	NA	full	0	none	29.4	3.2	30.8	NA	2.6	1.3	>95	97.5	W bank LP7 towards S	2016-05-29	19:06:00	T.Sprague	T.Sprague	101	E	29	0	4	unlined pond	0	0	0
473	1	S-39-160604-1336	39	149.941	A	F	telemetry	internal	N	active	2016-06-04	13:36:00	2016-06-04 13:36:00	S.Sprague	S.Sprague	3	21.09	31.0125	N	pushed during tracking? Could have moved up to 15m	N	NA	NA	NA	full	0	none	39.6	8.3	NA	20.1	0	0	>95	97.5	E side LP8	2016-06-04	13:40:00	S.Sprague, T.Sprague	T.Sprague	NA	NONE	0	59	0	fallow pond	89	50	63
480	1	S-39-160611-1004	39	149.941	A	F	telemetry	internal	N	active	2016-06-11	10:04:00	2016-06-11 10:04:00	T.Sprague	T.Sprague	3	19.85	33.4525	N	NA	Unk	NA	NA	NA	full	5	in last 24 hrs	29.5	52	30	NA	0	0	>95	97.5	SW side LP7	2016-06-11	10:04:00	T.Sprague	T.Sprague	NA	NONE	0	0	5	fallow pond inflow	68	60	59
492	1	S-39-160618-1515	39	149.941	A	F	telemetry	internal	N	active	2016-06-18	15:15:00	2016-06-18 15:15:00	S.Sprague, T.Sprague	S.Sprague	3	20.12	32.9315	N	moving, maybe due to observer	Unk	NA	NA	NA	hazy	65	none	30.3	28	28.6	22	0	0	>95	97.5	E center edge LP7	2016-06-18	15:20:00	T.Sprague	T.Sprague	NA	NONE	0	2	0	fallow pond	30	49	13
496	1	S-39-160625-1142	39	149.941	A	F	telemetry	internal	N	active	2016-06-25	11:42:00	2016-06-25 11:42:00	S.Sprague	S.Sprague	3	23.68	25.2509	N	Moved during tracking? Followed across LP7 from near 6/18/16 location; didn't get close until pinpoint.	Unk	NA	NA	NA	full	5	none	35	13.8	29.2	NA	0	0	>95	97.5	NW edge LP7	2016-06-25	13:15:00	T.Sprague	T.Sprague	154	S	12	0	5	fallow pond inflow	96	96	74
502	1	S-39-160703-1337	39	149.941	A	F	telemetry	internal	N	active	2016-07-03	13:37:00	2016-07-03 13:37:00	T.Sprague, B.Blais	T.Sprague	3	20.78	31.6353	N	NA	Y	NA	NA	NA	full	40	in last 24 hrs	37.2	26.5	47.5	NA	0.8	0.2	5-25	15	W bank LP7 toward N	2016-07-03	13:37:00	T.Sprague, S.Hale	T.Sprague	89	E	12	0	4.2	fallow pond	11	13	0
511	1	S-39-160717-1159	39	149.941	A	F	telemetry	internal	N	active	2016-07-17	11:59:00	2016-07-17 11:59:00	S.Sprague, H.Hanson	C.Hartson, S.Sprague	3	22.37	28.3106	Y	escaped a few times before caught	N	NA	NA	NA	full	75	none	34.2	27.2	34.2	NA	0	0	>95	97.5	E central bank LP6	2016-07-17	12:29:00	A.Stromecki, T.Sprague	C.Hartson	265	W	22	0	1.1	unlined pond	75	85	35
129	1	S-40-150815-1526	40	151.818	A	F	telemetry	internal	N	active	2015-08-15	15:26:00	2015-08-15 15:26:00	A.Bridges, T.Sprague	T.Sprague	3	20	33.545	Y	in small dugout, only partially visible	Y	NA	NA	NA	hazy	70	none	35.2	30.5	36.8	NA	0.7	0.7	75-95	85	W bank UP9	2015-08-23	11:03:00	K.Dunn	K.Dunn	89	E	32	0	2.2	active pond	96	94	88
134	1	S-40-150822-0910	40	151.818	A	F	telemetry	internal	N	active	2015-08-22	09:10:00	2015-08-22 09:10:00	T.Sprague	K.Dunn	3	21.81	28.6709	N	NA	N	NA	NA	NA	full	0	none	29.9	40.2	NA	26.6	1.1	0.6	50-75	62.5	S edge UP9	2015-08-23	10:53:00	K.Dunn	S.Sprague	NA	NONE	0	16	0	active pond	0	0	0
145	1	S-40-150829-1430	40	151.818	A	F	telemetry	internal	N	active	2015-08-29	14:30:00	2015-08-29 14:30:00	K.Dunn	I.Garcia	3	20.1	33.2971	N	stationary	Unk	NA	NA	NA	hazy	50	none	31.7	31.7	34.6	NA	2	1	50-75	62.5	E bank UP9	2015-08-29	16:50:00	K.Dunn, T.Sprague	T.Sprague	286	W	20	0	0.5	active pond	19	7	40
149	1	S-40-150904-1209	40	151.818	A	F	telemetry	internal	N	active	2015-09-04	12:09:00	2015-09-04 12:09:00	K.Dunn	M.Riegner	3	21.71	28.9659	N	stationary	Unk	NA	NA	NA	full	70	none	33.7	46	35	NA	1.3	0.4	75-95	85	E bank UP9, just N of N pier	2015-09-05	08:27:00	K.Dunn, T.Sprague	S.Sprague	276	W	24	0	0.1	active pond	25	66	88
158	1	S-40-150912-0854	40	151.818	A	F	telemetry	internal	N	active	2015-09-12	08:54:00	2015-09-12 08:54:00	K.Dunn	K.Dunn	2	21.48	29.6312	N	stationary	Unk	NA	NA	NA	full	0	none	29.4	34	30.7	NA	0.4	0.2	75-95	85	W bank UP9, across from overlook, close to road	2015-09-12	14:37:00	T.Sprague, K.Dunn	S.Sprague	111	E	11	0	2.8	active pond	0	0	0
180	1	S-40-150926-1417	40	151.818	A	F	telemetry	internal	N	active	2015-09-26	14:17:00	2015-09-26 14:17:00	S.Sprague, R.Whitehead, M.Whitehead	S.Sprague	3	20.84	31.3943	N	stationary? Might have moved during pinpoint	Unk	NA	NA	NA	full	20	none	34.7	17.8	34.9	NA	0	0	>95	97.5	NW bank of UP9	2015-09-27	12:22:00	S.Sprague, K.Dunn	H.Nelson	163	S	11	0	2.4	active pond	16	11	22
204	1	S-40-151010-1534	40	151.818	A	F	telemetry	internal	N	active	2015-10-10	15:34:00	2015-10-10 15:34:00	T.Sprague	K.Dunn	2	21.67	29.0829	Y	stationary, then flushed slightly	N	NA	NA	NA	hazy	70	none	30	31.1	29.6	NA	0	0	>95	97.5	S of LP5, just N of road heading NW of ARCC	2015-10-10	15:34:00	T.Sprague, K.Dunn	T.Sprague	175	S	5	0	55	concrete box in drained pond	75	82	72
216	1	S-40-151017-1253	40	151.818	A	F	telemetry	internal	N	inactive	2015-10-17	12:53:00	2015-10-17 12:53:00	T.Sprague	T.Sprague	2	21.6	29.2863	Y	stationary, then moved short distance when pinpointing	N	NA	NA	NA	full	45	in last 12 hrs	26.6	39.4	31.4	NA	0.8	0.7	75-95	85	bank just S of Dave's house, just W of #22's 10/17/15 location	2015-10-18	08:47:00	K.Dunn, T.Sprague	T.Sprague	150	S	8	0	33	meadow	19	6	25
229	1	S-40-151024-0903	40	151.818	A	F	telemetry	internal	N	inactive	2015-10-24	09:03:00	2015-10-24 09:03:00	T.Sprague	T.Sprague	3	23.88	21.615	N	NA	Y	NA	NA	NA	full	0	none	20.2	42	21.3	NA	0.4	0.1	25-50	37.5	S of Dave's house, ~1m NW of #22's 10/17/15 location	2015-10-24	17:26:00	K.Dunn, T.Sprague	T.Sprague	148	S	28	0	30	meadow	15	64	90
252	1	S-40-151106-1636	40	151.818	A	F	telemetry	internal	N	active	2015-11-06	16:36:00	2015-11-06 16:36:00	T.Sprague	T.Sprague	3	23.88	21.615	N	NA	Y	NA	NA	NA	full	0	none	16	NA	12.7	NA	3.7	2.3	>95	97.5	~10m SW of UP9, ~2m SW of #51's location, same location as #26	2015-11-07	08:19:00	K.Dunn, S.Sprague	K.Dunn	224	NONE	1	0	16	active pond	5	0	7
257	1	S-40-151114-1129	40	151.818	A	F	telemetry	internal	N	inactive	2015-11-14	11:29:00	2015-11-14 11:29:00	K.Dunn, T.McCafferty	T.McCafferty	5	25.14	16.2059	N	stationary	Unk	NA	NA	NA	full	0	none	26.7	14.1	24.4	NA	0	0	75-95	85	hill W of Dave's house	2015-11-14	11:37:00	K.Dunn, T.McCafferty	T.McCafferty	358	N	23	0	25	fallow pond	96	96	96
272	1	S-40-151121-1051	40	151.818	A	F	telemetry	internal	N	inactive	2015-11-21	10:51:00	2015-11-21 10:51:00	T.Sprague	T.Sprague	3	24.15	20.5367	Y	watching observer; stretched out in dappled shade	N	NA	NA	NA	full	0	none	21.8	12.9	22.2	NA	1.2	0.8	50-75	62.5	S of Dave's garage on top of hill	2015-11-21	17:25:00	K.Dunn, T.Sprague	T.Sprague	218	S	4	0	38	meadow	95	96	93
281	1	S-40-151129-1610	40	151.817	A	F	telemetry	internal	N	inactive	2015-11-29	16:10:00	2015-11-29 16:10:00	T.Sprague, L.Krone	L.Krone	3	25.13	16.2528	N	NA	Y	NA	NA	NA	full	0	none	11	35.3	12.4	NA	1	0.7	50-75	62.5	SW of chicken coop at precipice of hill	2015-11-29	16:10:00	T.Sprague, L.Krone	L.Krone	172	S	10	0	29	meadow	93	92	96
300	1	S-40-160109-0852	40	151.817	A	F	telemetry	internal	N	inactive	2016-01-09	08:52:00	2016-01-09 08:52:00	K.Dunn	K.Dunn	3	25.59	14.0239	N	stationary	Unk	NA	NA	NA	hazy	30	none	7.4	50.5	10.7	NA	0	0	>95	97.5	SW of chicken coop at precipice of hill	2016-01-09	08:57:00	K.Dunn	K.Dunn	179	S	20	0	27	puddles in road	96	94	96
323	1	S-40-160207-1413	40	151.817	A	F	telemetry	internal	N	inactive	2016-02-07	14:13:00	2016-02-07 14:13:00	S.Sprague, T.Sprague	T.Sprague	3	25.94	12.2267	N	NA	Y	NA	NA	NA	full	0	none	26.6	5.3	24.8	NA	1.2	0.7	25-50	37.5	SE of ARCC footprint at precipice of hill	2016-02-07	14:13:00	T.Sprague, S.Sprague	T.Sprague	160	S	16	0	21	WMRS outflow	95	95	94
335	1	S-40-160220-1025	40	151.817	A	F	telemetry	internal	N	inactive	2016-02-20	10:25:00	2016-02-20 10:25:00	K.Dunn	K.Dunn	4	21.2	30.4177	Y	basking; flushed when tried to capture and escaped into burrow	N	rodent burrow	2	3	full	0	none	18.1	22.7	26.7	NA	0.9	0.3	50-75	62.5	bosque on top of hill NW of Dave's garage	2016-02-20	10:41:00	K.Dunn	K.Dunn	184	S	5	0	25	fallow pond	84	93	91
356	1	S-40-160305-1329	40	151.817	A	F	telemetry	internal	N	active	2016-03-05	13:29:00	2016-03-05 13:29:00	S.Sprague	S.Sprague	3	20.84	31.3943	N	NA	Unk	NA	NA	NA	full	30	none	25.9	8.6	27.6	NA	1.1	0.3	>95	97.5	N edge LP7	2016-03-06	09:42:00	T.Sprague	T.Sprague	179	S	3	0	3	fallow pond	78	49	93
373	1	S-40-160313-0856	40	151.817	A	F	telemetry	internal	N	inactive	2016-03-13	08:56:00	2016-03-13 08:56:00	T.Sprague	T.Sprague	3	25.95	12.174	N	NA	Unk	NA	NA	NA	full	20	none	13.7	35	16	NA	0.7	0.5	>95	97.5	just S of Dave's garage	2016-03-13	08:56:00	T.Sprague	T.Sprague	346	N	5	0	39.5	meadow	94	95	96
146	1	S-41-150829-1545	41	151.74	A	M	telemetry	internal	N	active	2015-08-29	15:45:00	2015-08-29 15:45:00	I.Garcia, T.Sprague	K.Dunn	2	20.25	33.0096	N	stationary	Y	NA	NA	NA	hazy	60	none	35.8	28.5	36.7	NA	0.7	0.3	>95	97.5	E bank UP9; within 0.1m of #35	2015-08-30	08:33:00	K.Dunn, T.Sprague	T.Sprague	283	W	19	0	1	active pond	20	27	37
163	1	S-41-150918-1603	41	151.74	A	M	telemetry	internal	N	active	2015-09-18	16:03:00	2015-09-18 16:03:00	K.Dunn	T.McCafferty	5	20.42	32.6787	N	NA	Unk	NA	NA	NA	full	0	none	32.8	24.2	34.1	NA	0	0	>95	97.5	S of road S of UP9	2015-09-20	11:59:00	K.Dunn	T.McCafferty	135	E	10	0	22	active pond	96	96	87
171	1	S-41-150925-1132	41	151.74	A	M	telemetry	internal	N	active	2015-09-25	11:32:00	2015-09-25 11:32:00	T.Sprague	K.Dunn	3	20.79	31.9491	N	stationary	Unk	NA	NA	NA	full	5	none	34.7	25.7	35	NA	1.2	0.8	75-95	85	E bank UP9, S of pier	2015-09-27	12:38:00	S.Sprague, K.Dunn	H.Nelson	293	W	3	0	1.9	active pond	37	61	17
183	1	S-41-151002-1334	41	151.74	A	M	telemetry	internal	N	active	2015-10-02	13:34:00	2015-10-02 13:34:00	T.Sprague	K.Walsh	3	20.14	33.2225	N	NA	Y	NA	NA	NA	full	15	none	30.3	19.7	36.5	NA	5	2.1	25-50	37.5	E bank UP9	2015-10-04	11:59:00	K.Dunn	T.McCafferty	264	W	30	0	2	active pond	6	0	11
197	1	S-41-151010-1042	41	151.74	A	M	telemetry	internal	N	active	2015-10-10	10:42:00	2015-10-10 10:42:00	S.Sprague	S.Sprague	3	17.69	37.8428	N	stationary	Y	NA	NA	NA	hazy	20	none	28.1	33.9	28.7	NA	0	0	50-75	62.5	SW edge UP9	2015-10-11	08:49:00	K.Dunn	T.Sprague	46	E	24	0	0.3	active pond	5	0	4
223	1	S-41-151017-1544	41	151.74	A	M	telemetry	internal	N	active	2015-10-17	15:44:00	2015-10-17 15:44:00	T.Sprague	T.Sprague	3	21.1	31.3264	N	may have been moving some	Unk	NA	NA	NA	hidden	95	in last 12 hrs	24.8	44.1	24.7	NA	1.4	1	>95	97.5	NW bank UP9, 1m N of #40's 9/26/15 location	2015-10-18	09:53:00	T.Sprague, K.Dunn	K.Dunn	121	E	15	0	1.3	active pond	0	4	36
234	1	S-41-151024-1313	41	151.74	A	M	telemetry	internal	N	active	2015-10-24	13:13:00	2015-10-24 13:13:00	J.Starkey, T.Sprague	J.Starkey	3	20.48	32.5613	N	stationary	Y	NA	NA	NA	full	0	none	28	22.7	30.5	NA	0.5	0.1	25-50	37.5	E berm UP9, just N of N pier, just W of road edge	2015-10-24	15:01:00	T.Sprague	K.Dunn	235	W	3	0	3.1	active pond	0	0	0
242	1	S-41-151106-0832	41	151.74	A	M	telemetry	internal	N	active	2015-11-06	08:32:00	2015-11-06 08:32:00	T.Sprague	T.Greenawalt	3	23.65	25.617	N	NA	Y	NA	NA	NA	full	0	none	10.8	61.1	14.4	NA	0	0	>95	97.5	base of hill NE of Bass House	2015-11-07	08:00:00	K.Dunn, S.Sprague	S.Sprague	116	E	15	0	9	outflow	3	12	9
262	1	S-41-151114-1510	41	151.74	A	M	telemetry	internal	N	inactive	2015-11-14	15:10:00	2015-11-14 15:10:00	K.Dunn, T.McCafferty	T.McCafferty	3	20.75	32.0286	Y	flushed	N	NA	NA	NA	full	0	none	21.8	11.6	23.4	NA	0.8	0.2	75-95	85	SE of UP9, S of road, N of outflow	2015-11-14	16:25:00	K.Dunn, T.McCafferty	T.McCafferty, R.O'Donnell	184	S	3	0	10	outflow	96	96	96
274	1	S-41-151121-1251	41	151.74	A	M	telemetry	internal	N	inactive	2015-11-21	12:51:00	2015-11-21 12:51:00	K.Dunn	K.Dunn	4	21.62	30.2544	Y	coiled up under thicket of grass and blackberry	N	NA	NA	NA	full	0	none	23.8	5.2	24.5	NA	0.6	0.3	>95	97.5	just N of S outflow	2015-11-21	17:39:00	K.Dunn, T.Sprague	T.Sprague	110	E	2	0	2.2	outflow	96	94	86
293	1	S-41-151219-0923	41	151.74	A	M	telemetry	internal	N	inactive	2015-12-19	09:23:00	2015-12-19 09:23:00	S.Sprague	S.Sprague	3	23.66	25.5919	N	NA	Unk	NA	NA	NA	hidden	100	none	3.9	60.8	6.2	NA	0	0	>95	97.5	SE of UP9 in blackberry patch N of outflow	2015-12-19	10:00:00	K.Dunn	K.Dunn	338	N	11	0	7	outflow	92	91	86
299	1	S-41-151223-1531	41	151.74	A	M	telemetry	internal	N	inactive	2015-12-23	15:31:00	2015-12-23 15:31:00	S.Sprague, T.Sprague	T.Sprague	3	23.14	26.8628	N	NA	Unk	NA	NA	NA	hidden	90	in last 12 hrs	13.9	57.9	13.7	NA	0	0	>95	97.5	SE of UP9, S of road	2015-12-23	15:31:00	T.Sprague	T.Sprague	NA	NONE	0	0	19.5	active pond	90	93	95
315	1	S-41-160123-1624	41	151.74	A	M	telemetry	internal	N	inactive	2016-01-23	16:24:00	2016-01-23 16:24:00	T.Sprague	T.Sprague	3	23.98	24.7766	N	NA	Y	NA	NA	NA	hidden	100	none	18.4	27.2	18.1	NA	0	0	>95	97.5	SE of UP9 just S of road	2016-01-23	16:24:00	T.Sprague	T.Sprague	196	S	16	0	19	active pond	67	75	83
337	1	S-41-160220-1150	41	151.74	A	M	telemetry	internal	N	active	2016-02-20	11:50:00	2016-02-20 11:50:00	K.Dunn	C.Herzog	3	16.71	39.7245	Y	flushed	N	NA	NA	NA	full	5	none	22	22.2	27.8	NA	0	0	25-50	37.5	hill E of UP9 at S end	2016-02-20	11:50:00	K.Dunn	C.Herzog	68	E	11	0	15	active pond	0	0	8
348	1	S-41-160228-0940	41	151.74	A	M	telemetry	internal	N	active	2016-02-28	09:40:00	2016-02-28 09:40:00	K.Dunn	K.Dunn	3	24	24.7247	N	stationary	Unk	NA	NA	NA	full	0	none	14.1	28.9	18.1	NA	0.5	0.3	>95	97.5	E center bank UP9	2016-02-28	09:48:00	K.Dunn	K.Dunn	272	W	19	0	0.8	active pond	0	6	36
357	1	S-41-160305-1503	41	151.74	A	M	telemetry	internal	N	active	2016-03-05	15:03:00	2016-03-05 15:03:00	S.Sprague	S.Sprague	3	17.69	37.8428	N	escaping; pushed into water?	Unk	NA	NA	NA	intermittent	90	none	23.6	11.6	25.1	NA	3.8	2.1	50-75	62.5	NE bank UP9	2016-03-05	18:08:00	T.Sprague, S.Sprague	T.Sprague	257	W	21	0	2.7	active pond	0	7	6
375	1	S-41-160313-1146	41	151.74	A	M	telemetry	internal	N	active	2016-03-13	11:46:00	2016-03-13 11:46:00	T.Sprague	T.Sprague	3	17.98	37.2962	Y	under dense cover; moved away short distance when observer was within ~0.3m	N	NA	NA	NA	full	20	none	18.4	15.4	25.6	NA	1.6	1.2	>95	97.5	W bank UP9	2016-03-13	11:46:00	T.Sprague	T.Sprague	98	E	28	0	2.5	active pond	2	0	0
403	1	S-41-160402-1341	41	151.74	A	M	telemetry	internal	N	active	2016-04-02	13:41:00	2016-04-02 13:41:00	K.Dunn, T.Sprague, S.Cunningham	K.Dunn	3	20.44	32.6396	N	may have been moving	Unk	NA	NA	NA	full	0	none	27.8	1.7	41.1	NA	1.2	0.9	25-50	37.5	N bank LP7	2016-04-02	13:45:00	K.Dunn, T.Sprague	K.Dunn	192	S	4	0	7	fallow pond inflow	10	6	10
407	1	S-41-160409-1138	41	151.74	A	M	telemetry	internal	N	active	2016-04-09	11:38:00	2016-04-09 11:38:00	S.Sprague	S.Sprague	3	19.49	34.4634	N	moving?	Unk	NA	NA	NA	intermittent	70	in last 24 hrs	20.4	45.2	17.7	NA	1.9	0.5	>95	97.5	NW edge LP7, N side	2016-04-09	16:54:00	T.Sprague, P.Dockens	T.Sprague	180	S	2	0	1.3	fallow pond inflow	63	53	95
437	1	S-41-160509-1559	41	150.181	A	M	telemetry	internal	N	active	2016-05-09	15:59:00	2016-05-09 15:59:00	T.Sprague	T.Sprague	3	26.15	21.0231	N	NA	Y	NA	NA	NA	intermittent	70	none	26.7	15.6	29.6	NA	1.3	0.5	50-75	62.5	just N of S outflow E of road	2016-05-09	15:59:00	T.Sprague	T.Sprague	134	E	8	0	2	outflow	78	30	23
453	1	S-41-160521-0926	41	150.181	A	M	telemetry	internal	N	active	2016-05-21	09:26:00	2016-05-21 09:26:00	S.Sprague	S.Sprague	3	25.37	23.1389	N	stationary	Y	NA	NA	NA	full	15	none	24	17.3	32.6	NA	5.5	2.9	50-75	62.5	NE bank UP9 near road	2016-05-21	11:12:00	K.Ban, T.Sprague	L.Jackson	242	W	22	0	3.9	active pond	0	0	0
459	1	S-41-160528-1607	41	150.181	A	M	telemetry	internal	N	active	2016-05-28	16:07:00	2016-05-28 16:07:00	T.Sprague	T.Sprague	3	26.9	18.8183	Y	stretched out in shallow pool in outflow; fully submerged; flushed to edge after a few seconds	N	NA	NA	NA	full	15	none	31.1	8.3	NA	21	2	1.6	0	0	outflow pool just W of road	2016-05-28	16:15:00	T.Sprague	T.Sprague	NA	NONE	0	7	0	outflow	35	7	25
470	1	S-41-160604-1200	41	150.18	A	M	telemetry	internal	N	active	2016-06-04	12:00:00	2016-06-04 12:00:00	S.Sprague	S.Sprague	3	21.74	31.2252	N	moved during pinpoint? Heard movement	Unk	NA	NA	NA	full	0	none	36.4	2.4	37.6	NA	0	0	>95	97.5	SE bank of S outflow	2016-06-04	15:13:00	T.Sprague	T.Sprague	309	W	40	0	0.6	outflow	94	37	96
113	1	S-42-150807-1505	42	151.841	A	F	hand	none	N	active	2015-08-07	15:05:00	2015-08-07 15:05:00	K.Dunn, S.Sprague, T.Sprague	S.Sprague	3	NA	NA	Y	stationary, midway down in grass	N	NA	NA	NA	hidden	85	none	32.3	38.2	32.3	NA	2.7	1.3	>95	97.5	NE side LP1	2015-08-07	15:50:00	K.Dunn, T.Sprague	K.Dunn	NA	NONE	0	0	37	drained pond	5	0	4
147	1	S-42-150904-0827	42	151.841	A	F	telemetry	internal	N	active	2015-09-04	08:27:00	2015-09-04 08:27:00	S.Sprague	S.Sprague	3	22.75	27.7756	Y	stationary; moved after caught	N	NA	NA	NA	full	80	none	24.1	61.1	25.5	NA	0	0	>95	97.5	just S of snake fence (outside) on SE side	2015-09-04	16:48:00	K.Dunn, T.Sprague, S.Sprague	T.Sprague	138	S	4	0	26	fallow pond	89	65	27
161	1	S-42-150912-1219	42	151.841	A	F	telemetry	internal	N	active	2015-09-12	12:19:00	2015-09-12 12:19:00	T.Sprague, S.Sprague	T.Sprague	3	20.08	33.3382	N	NA	Y	NA	NA	NA	full	35	none	35.8	23.3	35.5	NA	0.9	0.8	25-50	37.5	NE berm LP2 under snake fence	2015-09-12	16:01:00	K.Dunn, T.Sprague	T.Sprague	11	N	11	0	6.7	lined active pond	0	0	0
164	1	S-42-150918-1744	42	151.841	A	F	hand	internal	N	active	2015-09-18	17:44:00	2015-09-18 17:44:00	K.Dunn	T.McCafferty	4	NA	NA	Y	curled up; tried to escape	N	NA	NA	NA	over horizon	5	none	26	35.1	27.6	NA	0	0	>95	97.5	immediately outside fence N of T103	2015-09-19	15:11:00	K.Dunn, T.Sprague	T.Sprague	NA	NONE	0	0	5.95	lined active pond	95	95	95
176	1	S-42-150926-0717	42	151.841	A	F	telemetry	internal	N	active	2015-09-26	07:17:00	2015-09-26 07:17:00	S.Sprague	S.Sprague	3	24.24	24.0941	N	might have moved during pinpoint	Unk	NA	NA	NA	full	5	none	18	69.9	18.9	NA	0	0	>95	97.5	NW side LP1	2015-09-26	15:45:00	K.Dunn, S.Sprague, T.Sprague	T.Sprague	NA	NONE	0	0	43	lined active pond	0	0	0
185	1	S-42-151002-1449	42	151.841	A	F	telemetry	internal	N	active	2015-10-02	14:49:00	2015-10-02 14:49:00	T.Sprague, J.Briley	J.Briley	3	20.26	32.9902	N	may have moved some while tracking	Unk	NA	NA	NA	full	10	none	31	18.5	32.6	NA	3.8	2.6	75-95	85	NE side LP1	2015-10-04	13:07:00	K.Dunn	T.McCafferty	232	W	2	0	24	drained pond	86	46	71
195	1	S-42-151010-0941	42	151.841	A	F	telemetry	internal	N	active	2015-10-10	09:41:00	2015-10-10 09:41:00	K.Dunn	B.Cunningham	3	22.7	27.8903	Y	moving	N	NA	NA	NA	full	30	none	28.7	37	29.9	NA	0.6	0.4	>95	97.5	NW bank LP1 (on W side)	2015-10-11	10:09:00	K.Dunn	T.Sprague	109	E	3	0	52.8	lined active pond	15	86	66
226	1	S-42-151017-1626	42	151.841	A	F	telemetry	internal	N	active	2015-10-17	16:26:00	2015-10-17 16:26:00	K.Dunn	K.Dunn	3	21.74	30.0015	Y	stationary; moved 1m N when flagging location	N	NA	NA	NA	hazy	80	in last 12 hrs	25.7	38.2	26.7	NA	1.1	0.4	>95	97.5	SW of LP1, just inside of snake fence	2015-10-18	11:26:00	K.Dunn, T.Sprague	T.Sprague	110	NONE	1	0	76	concrete box in drained pond	4	91	89
233	1	S-42-151024-1311	42	151.841	A	F	telemetry	internal	Y4	active	2015-10-24	13:11:00	2015-10-24 13:11:00	S.Sprague	S.Sprague	3	18.52	36.2842	N	heard moving in grass	Unk	NA	NA	NA	full	0	none	27.1	16.6	28.1	NA	0	0	>95	97.5	S center LP6	2015-10-25	09:29:00	K.Dunn, T.Sprague	T.Sprague	NA	NONE	0	0	0.2	puddle in hole in drained pond	0	0	0
243	1	S-42-151106-0847	42	151.841	A	F	telemetry	internal	Y2	active	2015-11-06	08:47:00	2015-11-06 08:47:00	K.Dunn	K.Dunn	3	25.76	19.6984	N	stationary	Unk	NA	NA	NA	full	0	none	16.2	36.5	19.4	NA	1.1	0.7	>95	97.5	S edge LP2, near SW corner	2015-11-06	09:25:00	K.Dunn	K.Dunn	6	N	30	0	12	puddle in drained pond	0	0	13
263	1	S-42-151114-1519	42	151.841	A	F	telemetry	internal	Y2	active	2015-11-14	15:19:00	2015-11-14 15:19:00	S.Sprague	S.Sprague	3	21.97	29.5104	Y	stationary	Y	undercut bank - ~2cm high	NA	2	full	0	none	23.1	5.8	26.1	NA	2	1.1	50-75	62.5	N edge LP1	2015-11-14	16:53:00	S.Sprague, T.Sprague, R.O'Donnell	T.Sprague	190	S	10	0	10	drained pond	4	13	0
273	1	S-42-151121-1135	42	151.841	A	F	telemetry	internal	Y2	active	2015-11-21	11:35:00	2015-11-21 11:35:00	S.Sprague	S.Sprague	3	21.91	29.6393	Y	in burrow; escaped further into burrow	Y	deep burrow in undercut bank	4	4	full	0	none	22.6	6.9	22.1	NA	1.9	0.5	>95	97.5	W bank LP1	2015-11-21	12:03:00	T.Sprague, S.Sprague	S.Sprague	98	E	23	0	25	drained pond	0	33	35
286	1	S-29-160220-0926	42	151.841	A	F	telemetry	internal	Y2	inactive	2015-12-12	12:05:00	2015-12-12 12:05:00	K.Dunn, T.McCafferty	T.McCafferty	6	24.1	24.4639	N	stationary	Unk	NA	NA	NA	hidden	100	in last hr	11.2	52.2	15.2	NA	0.5	0.3	0	0	SE of Dave's house, ~1m NE of #50's 12/5/15 location	2015-12-12	12:10:00	K.Dunn, T.McCafferty	K.Dunn, T.McCafferty	214	S	9	0	20	puddle in meadow	37	36	48
311	1	S-42-160118-0904	42	151.841	A	F	telemetry	internal	N	inactive	2016-01-18	09:04:00	2016-01-18 09:04:00	K.Dunn	K.Dunn	4	24.8	22.5589	N	stationary	Y	NA	NA	NA	hidden	90	none	10.6	40.2	15.5	NA	0	0	>95	97.5	SE of Dave's house in flat spot between hills	2016-01-18	09:12:00	K.Dunn	K.Dunn	160	S	10	0	29	meadow	63	68	62
328	1	S-42-160214-1532	42	151.841	A	F	telemetry	internal	N	inactive	2016-02-14	15:32:00	2016-02-14 15:32:00	T.Sprague, B.Pogue	B.Pogue, T.Sprague	3	23.55	25.8662	N	NA	Unk	NA	NA	NA	hidden	90	none	26.1	11.5	24.2	NA	0.7	0.4	>95	97.5	SE of Dave's house in flat spot between hills	2016-02-14	15:32:00	T.Sprague, B.Pogue	T.Sprague	153	S	29	0	23	meadow	60	60	80
347	1	S-42-160228-0936	42	151.841	A	F	telemetry	internal	N	inactive	2016-02-28	09:36:00	2016-02-28 09:36:00	T.Sprague, J.Latzko	T.Sprague	3	24.05	24.5946	N	NA	Y	NA	NA	NA	full	0	none	16.2	17.8	20.5	NA	0.9	0.8	5-25	15	SE of Dave's house at base of upper hill	2016-02-28	09:36:00	T.Sprague, J.Latzko	T.Sprague	152	S	3	0	23.5	meadow	95	94	93
359	1	S-42-160305-1550	42	151.841	A	F	telemetry	internal	N	active	2016-03-05	15:50:00	2016-03-05 15:50:00	S.Sprague, T.Sprague	T.Sprague	3	19.52	34.4066	Y	Coiled with male; mating? Flushed when observer moved slightly and went separate way from male but stayed nearby.	N	NA	NA	NA	hazy	95	none	23.9	3.2	25.4	NA	2	1.1	>95	97.5	N center bank LP7	2016-03-06	09:11:00	T.Sprague	T.Sprague	189	S	14	0	12.5	fallow pond outflow	9	16	0
368	1	S-42-160312-1200	42	151.841	A	F	telemetry	internal	N	active	2016-03-12	12:00:00	2016-03-12 12:00:00	S.Sprague, N.Ratliff	S.Sprague	3	19.07	35.2543	Y	coiled, basking; flushed upslope when observer placed flag, stopped ~1.5m upslope (S)	N	NA	NA	NA	full	35	none	16.3	27.1	32.8	NA	2.5	1.3	25-50	37.5	SW edge LP1 at base of rock driveway into pond	2016-03-12	16:49:00	T.Sprague, N.Ratliff, S.Sprague	T.Sprague	46	E	18	0	3	drained pond	0	23	10
377	1	S-42-160319-0950	42	151.841	A	F	telemetry	internal	N	active	2016-03-19	09:50:00	2016-03-19 09:50:00	K.Dunn	K.Dunn	3	19.21	34.9913	Y	basking; watched observer for ~5 min, then flushed when flagging point	N	NA	NA	NA	full	0	none	25	7.4	26.5	NA	0	0	5-25	15	N bank LP3	2016-03-19	09:58:00	K.Dunn	K.Dunn	218	S	25	0	10	fallow pond	12	7	10
394	1	S-42-160326-1615	42	151.841	A	F	telemetry	internal	N	active	2016-03-26	16:15:00	2016-03-26 16:15:00	K.Dunn	K.Dunn	3	18.37	36.5649	N	stationary	Unk	NA	NA	NA	full	0	none	25.9	3.3	28.6	NA	2.5	1.6	75-95	85	NE bank LP3 on N side	2016-03-26	16:21:00	K.Dunn	K.Dunn	191	S	38	0	3	fallow pond	75	69	32
402	1	S-42-160402-1303	42	151.841	A	F	telemetry	internal	N	gestation	2016-04-02	13:03:00	2016-04-02 13:03:00	K.Dunn, S.Cunningham	K.Dunn	3	18.88	35.6105	N	stationary	Unk	NA	NA	NA	full	0	none	21.9	16.4	34.9	NA	1.2	0.7	5-25	15	N bank LP2	2016-04-02	13:10:00	K.Dunn, S.Cunningham	K.Dunn	180	S	16	0	7	partially filled pond	0	0	0
410	1	S-42-160409-1628	42	151.841	A	F	telemetry	internal	N	gestation	2016-04-09	16:28:00	2016-04-09 16:28:00	S.Sprague, J.Ecton	S.Sprague	3	19.06	35.273	Y	coiled under thick grass mat	N	NA	NA	NA	hazy	65	in last 24 hrs	22.7	24.6	31.3	NA	5.2	3.4	50-75	62.5	NE bank LP2	2016-04-10	13:13:00	T.Sprague, P.Dockens	T.Sprague	218	S	9	0	6.4	partially filled pond	1	0	0
417	1	S-42-160416-1534	42	151.841	A	F	telemetry	internal	N	gestation	2016-04-16	15:34:00	2016-04-16 15:34:00	T.Sprague, J.Ecton	T.Sprague	3	20	33.492	N	under black pond liner	Y	black liner	NA	NA	hidden	80	none	19.1	16	20.3	NA	3.7	1.4	>95	97.5	SE bank UP2 under black liner	2016-04-16	15:34:00	T.Sprague, J.Ecton	T.Sprague	337	N	13	0	1.4	lined active pond	0	0	0
421	1	S-42-160501-0940	42	151.841	A	F	telemetry	internal	N	gestation	2016-05-01	09:40:00	2016-05-01 09:40:00	K.Dunn, P.Dockens	P.Dockens	3	22.94	27.335	N	stationary	Y	NA	NA	NA	hidden	95	light	14.1	69.1	18.3	NA	0.6	0.5	>95	97.5	W bank UP3	2016-05-01	09:45:00	K.Dunn	P.Dockens	120	E	3	0	1.7	lined active pond	0	0	0
438	1	S-42-160509-1637	42	151.841	A	F	telemetry	internal	N	gestation	2016-05-09	16:37:00	2016-05-09 16:37:00	K.Dunn	K.Dunn	4	19.57	34.3119	N	stationary	Y	NA	NA	NA	full	50	none	27.9	17.3	30.4	NA	3.2	2.1	5-25	15	SW berm UP3	2016-05-09	16:42:00	K.Dunn	K.Dunn	84	E	4	0	1.8	lined active pond	0	0	0
446	1	S-42-160515-1122	42	151.841	A	F	telemetry	internal	N	gestation	2016-05-15	11:22:00	2016-05-15 11:22:00	S.Sprague	S.Sprague	3	20.34	32.8347	N	NA	Y	NA	NA	NA	full	5	none	27	10.9	40.7	NA	5.9	4.2	1-5	3	W berm UP3	2016-05-15	13:15:00	T.Sprague	K.Ban	96	E	27	0	2.3	lined active pond	0	0	0
472	1	S-42-160604-1329	42	151.841	A	F	telemetry	internal	N	active	2016-06-04	13:29:00	2016-06-04 13:29:00	T.Sprague	T.Sprague	3	20.09	33.3189	N	NA	Unk	NA	NA	NA	full	10	none	41.3	6.5	47.8	NA	0.8	0.5	75-95	85	W bank LP4	2016-06-04	13:29:00	T.Sprague	T.Sprague	103	E	22	0	10.4	fallow pond	12	11	7
479	1	S-42-160611-0952	42	151.841	A	F	telemetry	internal	N	active	2016-06-11	09:52:00	2016-06-11 09:52:00	S.Sprague	S.Sprague	3	18.19	36.902	N	NA	Unk	NA	NA	NA	full	5	in last 24 hrs	29.4	42.8	26.9	NA	0.8	0.4	>95	97.5	NW edge LP4 on W side	2016-06-11	10:40:00	T.Sprague	T.Sprague	NA	NONE	0	0	7	fallow pond	86	93	36
493	1	S-42-160618-1542	42	151.841	A	F	telemetry	internal	N	active	2016-06-18	15:42:00	2016-06-18 15:42:00	S.Sprague, T.Sprague	S.Sprague	3	19.12	35.1604	Y	stationary in water; moved ~0.1m while measuring habitat	N	NA	NA	NA	full	55	none	36.6	12.2	NA	29.8	1.9	0.9	50-75	62.5	NE edge (water) UP5, N side	2016-06-18	15:54:00	T.Sprague	T.Sprague	NA	NONE	0	10	0	active pond	33	0	0
497	1	S-42-160625-1201	42	151.841	A	F	telemetry	internal	N	active	2016-06-25	12:01:00	2016-06-25 12:01:00	T.Sprague	T.Sprague	3	18.51	36.3029	N	NA	Unk	NA	NA	NA	full	10	none	35.7	26.9	32.5	NA	0	0	>95	97.5	E side LP3 toward N	2016-06-25	12:01:00	T.Sprague	T.Sprague	NA	NONE	0	0	13.9	fallow pond inflow	94	96	85
154	1	S-43-150904-1450	43	151.918	A	M	telemetry	internal	N	active	2015-09-04	14:50:00	2015-09-04 14:50:00	S.Sprague	S.Sprague	3	19.09	35.2167	N	stationary?	Unk	NA	NA	NA	intermittent	90	none	30.9	32.6	29.4	22.4	0	0	>95	97.5	NE side LP8	2015-09-05	09:38:00	K.Dunn, T.Sprague	T.Sprague	NA	NONE	0	4	0	fallow pond	94	80	87
159	1	S-43-150912-0919	43	151.918	A	M	telemetry	internal	N	active	2015-09-12	09:19:00	2015-09-12 09:19:00	S.Sprague	S.Sprague	3	21.81	29.8529	N	may have moved farther underground	Unk	NA	NA	NA	full	0	none	27.8	41.3	29.4	NA	0	0	>95	97.5	SE bank LP4	2015-09-12	15:22:00	T.Sprague, K.Dunn	T.Sprague	320	N	20	0	13.1	active pond	0	0	37
166	1	S-43-150919-1248	43	151.918	A	M	telemetry	internal	N	active	2015-09-19	12:48:00	2015-09-19 12:48:00	T.Sprague	T.McCafferty	3	20.22	33.0678	N	stationary	Unk	NA	NA	NA	full	10	none	30.5	21.1	30.1	NA	1.3	1.1	>95	97.5	S bank UP9, just S of T79	2015-09-20		K.Dunn	T.McCafferty	0	N	17	0	0.5	active pond	6	12	8
172	1	S-43-150925-1133	43	151.918	A	M	telemetry	internal	N	active	2015-09-25	11:33:00	2015-09-25 11:33:00	K.Dunn, T.Sprague	K.Dunn	3	21.55	30.4009	N	stationary	Unk	NA	NA	NA	full	5	none	34.7	25.7	35	NA	1.2	0.8	75-95	85	E bank UP9, S of pier	2015-09-27	12:45:00	S.Sprague, K.Dunn	H.Nelson	293	W	3	0	1.9	active pond	33	31	32
191	1	S-43-151003-1344	43	151.918	A	M	telemetry	internal	N	active	2015-10-03	13:44:00	2015-10-03 13:44:00	S.Sprague	T.McCafferty	3	21.55	30.4009	N	possibly moving underground	Y	NA	NA	NA	full	5	none	32	6.5	37.1	NA	2.5	1.5	>95	97.5	E bank UP9	2015-10-04	11:44:00	K.Dunn	T.McCafferty	22	N	14	0	1	active pond	66	5	63
198	1	S-43-151010-1056	43	151.918	A	M	telemetry	internal	N	active	2015-10-10	10:56:00	2015-10-10 10:56:00	T.Sprague	K.Dunn	3	18.76	35.8351	N	stationary	Unk	NA	NA	NA	full	30	none	29.5	36	27.8	NA	0	0	>95	97.5	NE side LP7 (on E side)	2015-10-11	09:34:00	T.Sprague	K.Dunn	NA	NONE	0	0	2.7	fallow pond inflow	96	96	96
225	1	S-43-151017-1608	43	151.918	A	M	telemetry	internal	N	active	2015-10-17	16:08:00	2015-10-17 16:08:00	T.Sprague	T.Sprague	3	20.29	32.932	N	stationary	Y	NA	NA	NA	hidden	95	in last 12 hrs	23.7	45.2	25.1	NA	1.6	1.1	>95	97.5	W bank UP9 just N of T83	2015-10-18	09:38:00	K.Dunn, T.Sprague	T.Sprague	97	E	38	0	1.3	active pond	18	16	16
235	1	S-43-151024-1333	43	151.919	A	M	telemetry	internal	N	active	2015-10-24	13:33:00	2015-10-24 13:33:00	K.Dunn	K.Dunn	4	20.87	31.7895	N	stationary	Unk	NA	NA	NA	full	0	none	30.5	21.6	31.8	13.8	0	0	>95	97.5	N bank LP8	2015-10-25	09:12:00	K.Dunn, T.Sprague	T.Sprague	NA	NONE	0	1	0	fallow pond	71	70	79
241	1	S-43-151106-0818	43	151.2	A	M	telemetry	internal	N	active	2015-11-06	08:18:00	2015-11-06 08:18:00	S.Sprague	S.Sprague	3	23.96	24.8283	N	stationary	Unk	NA	NA	NA	full	0	none	7.1	68.4	10.7	NA	0	0	>95	97.5	10m SW of UP9	2015-11-06	10:53:00	K.Dunn	T.Greenawalt	211	S	2	0	12	active pond	92	96	96
264	1	S-43-151114-1526	43	151.918	A	M	telemetry	internal	N	inactive	2015-11-14	15:26:00	2015-11-14 15:26:00	T.Sprague	R.O'Donnell	3	23.57	25.8165	N	stationary	Y	NA	NA	NA	full	0	none	20.8	17.7	22.6	NA	1	0.9	>95	97.5	hill S of Dave's house	2015-11-14	17:07:00	K.Dunn, T.McCafferty	T.McCafferty	155	S	30	0	25	meadow	90	85	86
277	1	S-43-151129-0743	43	151.918	A	M	telemetry	internal	N	inactive	2015-11-29	07:43:00	2015-11-29 07:43:00	K.Dunn	K.Dunn	3	23.69	25.5166	N	stationary	Y	NA	NA	NA	hidden	40	none	9	32.8	13.8	NA	0	0	>95	97.5	E of Dave's house, near #22's 11/21/15 location	2015-11-29	08:20:00	K.Dunn	K.Dunn	47	E	3	0	42	active pond	96	96	96
303	1	S-43-160109-1215	43	151.918	A	M	telemetry	internal	N	inactive	2016-01-09	12:15:00	2016-01-09 12:15:00	K.Dunn	K.Dunn	4	24.35	23.7997	N	stationary	Unk	NA	NA	NA	hazy	60	none	15.8	36.6	11.5	NA	0.6	0.2	75-95	85	E of Dave's house in bosque	2016-01-09	12:20:00	K.Dunn	K.Dunn	120	E	10	0	40	active pond	94	92	94
314	1	S-43-160123-1536	43	151.919	A	M	telemetry	internal	N	inactive	2016-01-23	15:36:00	2016-01-23 15:36:00	T.Sprague	T.Sprague	3	23.81	25.213	N	NA	Y	NA	NA	NA	hidden	100	none	19.2	20.1	20.6	NA	0.8	0.5	>95	97.5	SE of Dave's house on slope of upper hill	2016-01-23	15:36:00	T.Sprague	T.Sprague	160	S	32	0	21	meadow	90	96	96
330	1	S-43-160214-1625	43	151.919	A	M	telemetry	internal	N	inactive	2016-02-14	16:25:00	2016-02-14 16:25:00	T.Sprague, S.Sprague, B.Pogue	T.Sprague	3	21.18	31.1638	N	NA	Y	NA	NA	NA	intermittent	50	none	24.4	11.6	24.6	NA	1	0.4	75-95	85	S of Dave's house on slope of upper hill	2016-02-14	16:25:00	T.Sprague	B.Pogue	161	S	39	0	25	meadow	37	38	85
350	1	S-43-160228-1029	43	151.919	A	M	telemetry	internal	N	inactive	2016-02-28	10:29:00	2016-02-28 10:29:00	T.Sprague, J.Latzko	T.Sprague	3	22.83	27.591	N	NA	Y	NA	NA	NA	full	0	none	20.9	14.7	24.5	NA	0	0	25-50	37.5	SE of Dave's house on slope of upper hill	2016-02-28	10:29:00	T.Sprague, J.Latzko	T.Sprague	153	S	45	0	22.3	meadow	93	92	80
370	1	S-43-160312-1259	43	151.918	A	M	telemetry	internal	N	active	2016-03-12	12:59:00	2016-03-12 12:59:00	S.Sprague, N.Ratliff	S.Sprague	3	22.71	27.8674	N	escaping	Unk	NA	NA	NA	intermittent	25	none	14.8	26.6	24.6	NA	1.2	0.6	>95	97.5	E bank LP7	2016-03-12	13:46:00	T.Sprague, N.Ratliff	T.Sprague	280	W	8	0	6	fallow pond	0	0	0
387	1	S-43-160321-0820	43	151.918	A	M	telemetry	internal	N	active	2016-03-21	08:20:00	2016-03-21 08:20:00	J.Latzko, S.Sprague	S.Sprague	3	23.81	25.213	N	stationary	Unk	NA	NA	NA	full	15	none	16.1	19	17.7	NA	0	0	>95	97.5	E bank LP3	2016-03-21	08:54:00	T.Sprague	T.Sprague	268	W	31	0	8	fallow pond outflow	10	5	33
393	1	S-43-160326-1535	43	151.919	A	M	telemetry	internal	N	active	2016-03-26	15:35:00	2016-03-26 15:35:00	T.Sprague	T.Sprague	3	24.03	24.6468	N	stationary, then flushed as pinpointed	N	NA	NA	NA	full	0	none	26.4	0.2	23.6	NA	0.4	0.1	>95	97.5	W central side LP4	2016-03-26	15:35:00	T.Sprague	T.Sprague	NA	NONE	0	0	11	fallow pond inflow	23	30	94
401	1	S-43-160402-1145	43	151.918	A	M	telemetry	internal	N	active	2016-04-02	11:45:00	2016-04-02 11:45:00	K.Dunn	K.Dunn	3	20.75	32.0286	N	hidden; possibly moved slightly	Unk	NA	NA	NA	full	0	none	24.3	13.3	31.2	NA	1.3	0.9	75-95	85	NW bank LP8, just S of stairs	2016-04-02	11:51:00	K.Dunn	K.Dunn	124	E	18	0	6	fallow pond	96	96	96
406	1	S-43-160409-1028	43	151.92	A	M	telemetry	internal	N	active	2016-04-09	10:28:00	2016-04-09 10:28:00	S.Sprague	S.Sprague	3	19.36	34.7088	N	stationary	Y	NA	NA	NA	intermittent	90	in last 12 hrs	20.3	46.5	23.2	NA	0.8	0.3	>95	97.5	N bank LP7	2016-04-09	16:33:00	T.Sprague, P.Dockens	T.Sprague	198	S	45	0	10	fallow pond outflow	1	17	10
416	1	S-43-160416-1504	43	151.919	A	M	telemetry	internal	N	active	2016-04-16	15:04:00	2016-04-16 15:04:00	K.Dunn, P.Dockens	K.Dunn	3	23.09	26.9817	N	stationary	Y	NA	NA	NA	hidden	90	none	19.5	19.2	21.5	NA	1.7	0.9	>95	97.5	E bank LP7	2016-04-16	15:09:00	K.Dunn, P.Dockens	K.Dunn	99	E	27	0	3.5	fallow pond	0	0	4
419	1	S-43-160423-1126	43	151.919	A	M	telemetry	internal	N	active	2016-04-23	11:26:00	2016-04-23 11:26:00	K.Dunn	K.Dunn	2	21.79	29.8954	N	stationary?	Unk	NA	NA	NA	full	25	none	23.3	28.2	27.7	NA	3.6	1.2	5-25	15	W bank LP2 below overlook	2016-04-23	11:32:00	K.Dunn	K.Dunn	54	E	21	0	0.8	unlined pond	0	0	0
440	1	S-43-160509-1720	43	151.919	A	M	telemetry	internal	N	active	2016-05-09	17:20:00	2016-05-09 17:20:00	K.Dunn, T.Sprague	K.Dunn	3	19.63	34.1982	N	stationary	Unk	NA	NA	NA	full	50	none	26.2	21.2	28.1	NA	0	0	>95	97.5	W bank LP4	2016-05-09	17:30:00	K.Dunn	K.Dunn	121	E	11	0	10	fallow pond	16	10	17
447	1	S-43-160515-1223	43	151.919	A	M	telemetry	internal	N	active	2016-05-15	12:23:00	2016-05-15 12:23:00	T.Sprague, S.Sprague	K.Ban	3	21.06	31.4074	N	stationary, then escaping	N	NA	NA	NA	full	15	none	29	19.1	NA	22.9	2.6	2	25-50	37.5	SW edge UP5	2016-05-15	12:23:00	T.Sprague, S.Sprague	K.Ban	NA	NONE	0	40	0	active pond	0	0	0
464	1	S-43-160529-1706	43	151.92	A	M	telemetry	internal	N	active	2016-05-29	17:06:00	2016-05-29 17:06:00	S.Sprague	S.Sprague	3	18.7	35.9474	N	stationary	Y	NA	NA	NA	full	0	none	29.9	2.5	32.2	NA	3.3	1.1	50-75	62.5	flats between grouted cobble banks of LP1 and LP2, just W of LP2	2016-05-29	18:44:00	T.Sprague	T.Sprague	92	E	2	0	1.2	active pond	0	0	0
471	1	S-43-160604-1244	43	151.92	A	M	telemetry	internal	N	active	2016-06-04	12:44:00	2016-06-04 12:44:00	S.Sprague	S.Sprague	3	18.56	36.2093	N	NA	Y	cobble pile	NA	NA	full	5	none	38.8	0.3	47	NA	1.7	0.4	1-5	3	W pier of LP2	2016-06-05	07:56:00	T.Sprague	T.Sprague	NA	NONE	0	0	0.4	active pond	0	0	0
170	1	S-44-150920-1050	44	150.14	A	M	telemetry	external	N	active	2015-09-20	10:50:00	2015-09-20 10:50:00	K.Dunn	T.McCafferty	3	22.73	27.1739	N	stationary	Unk	NA	NA	NA	full	5	none	30.2	31.7	NA	26.1	0.6	0.5	25-50	37.5	S edge UP9	2015-09-20	10:50:00	K.Dunn	T.McCafferty	NA	NONE	0	40	0	active pond	0	0	0
182	1	S-45-150927-1137	45	150.1	A	M	telemetry	external	N	active	2015-09-27	11:37:00	2015-09-27 11:37:00	S.Sprague, E.Grabowsky	S.Sprague	3	26.15	27.411	N	stationary?	Unk	NA	NA	NA	full	0	none	28.6	39.5	29.3	NA	0	0	>95	97.5	E edge LP4	2015-09-27	12:53:00	S.Sprague, K.Dunn	H.Nelson	260	W	2	0	3	path in fallow pond	90	87	82
184	1	S-45-151002-1446	45	150.44	A	M	telemetry	external	N	active	2015-10-02	14:46:00	2015-10-02 14:46:00	S.Sprague	S.Sprague	3	22.04	33.6823	Y	escaping into burrow	Unk	hole in ground	1.5	1.5	full	10	none	31.1	13.9	32.2	NA	4.5	1.5	50-75	62.5	base of hill E of UP9	2015-10-03	12:07:00	T.Sprague, K.Dunn	K.Dunn	104	E	8	0	11	active pond	4	8	15
181	1	S-46-150926-1525	46	150.161	A	M	hand	none	N	active	2015-09-26	15:25:00	2015-09-26 15:25:00	I.Garcia, K.Dunn	T.Sprague	2	NA	NA	Y	escaping along fenceline	N	NA	NA	NA	full	25	none	33.7	9.7	34.9	NA	4.9	3.3	>95	97.5	just N of fence at NW corner LP2	2015-09-26	15:25:00	K.Dunn, S.Sprague, I.Garcia	T.Sprague	212	S	2	0	8	lined active pond	19	0	0
188	1	S-46-151003-1023	46	150.16	A	M	telemetry	external	N	active	2015-10-03	10:23:00	2015-10-03 10:23:00	S.Sprague	S.Sprague	3	23.55	23.6873	N	moving	Unk	NA	NA	NA	full	0	none	27.4	17.8	27.3	NA	1.1	0.4	>95	97.5	NE edge of LP8	2015-10-04	12:06:00	K.Dunn	T.McCafferty	180	S	2	0	6.5	fallow pond	52	76	88
205	1	S-46-151010-1551	46	150.16	A	M	telemetry	external	N	active	2015-10-10	15:51:00	2015-10-10 15:51:00	S.Sprague	S.Sprague	3	22.4	26.9032	N	moving during pinpoint	Unk	NA	NA	NA	hazy	60	none	27.9	36.7	28	NA	0	0	>95	97.5	W bank UP9 just N of #26's location on 8/2/15	2015-10-11	08:59:00	T.Sprague, K.Dunn	T.Sprague	118	E	34	0	1.5	active pond	3	16	2
219	1	S-46-151017-1339	46	150.16	A	M	telemetry	external	N	active	2015-10-17	13:39:00	2015-10-17 13:39:00	K.Dunn	K.Dunn	3	22.41	26.8768	N	stationary	Unk	NA	NA	NA	full	40	in last 12 hrs	31.1	32	32.6	NA	1.7	0.8	>95	97.5	W edge UP9	2015-10-18	09:25:00	K.Dunn, T.Sprague	T.Sprague	96	E	22	0	0.8	active pond	41	90	30
186	1	S-47-151002-1624	47	150.86	A	F	telemetry	internal	N	active	2015-10-02	16:24:00	2015-10-02 16:24:00	S.Sprague, J.Briley	J.Briley	3	26.52	26.6387	N	may have been moving while tracking	Unk	NA	NA	NA	full	0	none	26.8	17.2	27.8	NA	1	0.8	>95	97.5	E edge of trees S of Bass House	2015-10-04	11:15:00	K.Dunn	T.McCafferty	108	E	2	0	6	outflow	96	91	94
199	1	S-47-151010-1242	47	151.86	A	F	telemetry	internal	N	active	2015-10-10	12:42:00	2015-10-10 12:42:00	S.Sprague	B.Cunningham	3	24.7	30.2905	N	stationary	Unk	NA	NA	NA	full	30	none	27.7	39.8	27.3	NA	0	0	>95	97.5	blackberry patch NW of Bass House	2015-10-11	08:08:00	T.Sprague	K.Dunn	98	E	24	0	7.7	outflow	96	96	96
212	1	S-47-151017-0936	47	150.86	A	F	telemetry	internal	N	active	2015-10-17	09:36:00	2015-10-17 09:36:00	K.Dunn	K.Dunn	3	27	25.5855	N	stationary	Unk	NA	NA	NA	hazy	70	in last 12 hrs	28.1	47.1	26.4	19	0.5	0.2	>95	97.5	S of outflow, S of T95	2015-10-17	11:11:00	K.Dunn	K.Dunn	NA	NONE	0	2	0	outflow	36	23	16
240	1	S-47-151024-1628	47	150.86	A	F	telemetry	internal	N	inactive	2015-10-24	16:28:00	2015-10-24 16:28:00	K.Dunn	K.Dunn	4	26.75	26.1393	N	stationary	Unk	NA	NA	NA	full	0	none	27.1	21.3	27.8	NA	0	0	>95	97.5	SE of UP9, S of road, N of outflow	2015-10-25	08:37:00	K.Dunn, T.Sprague	T.Sprague	351	N	11	0	9	outflow	94	96	72
248	1	S-47-151106-1212	47	150.86	A	F	telemetry	internal	N	inactive	2015-11-06	12:12:00	2015-11-06 12:12:00	K.Dunn	K.Dunn	4	30.08	17.6215	N	stationary	Unk	NA	NA	NA	full	0	none	18.3	31.8	20	NA	0	0	>95	97.5	SE of hill S of UP9	2015-11-06	12:56:00	K.Dunn, T.Sprague	K.Dunn	336	N	19	0	16	active pond	96	96	96
268	1	S-47-151115-0929	47	150.86	A	F	telemetry	internal	N	inactive	2015-11-15	09:29:00	2015-11-15 09:29:00	T.Sprague, M.Zager	M.Zager	3	30.58	16.0933	N	NA	Unk	NA	NA	NA	hidden	70	none	13.3	40.8	12.6	NA	0	0	>95	97.5	edge of blackberry patch SE of UP9, just S of road	2015-11-15	10:06:00	T.Sprague, K.Dunn, M.Zager, S.Sprague	T.McCafferty	0	N	3	0	15	active pond	63	30	90
294	1	S-47-151219-1114	47	150.86	A	F	telemetry	internal	N	inactive	2015-12-19	11:14:00	2015-12-19 11:14:00	K.Dunn, S.Sprague	K.Dunn	3	31.95	11.502	N	stationary	Y	NA	NA	NA	hazy	90	none	12.2	39.8	15.3	NA	0	0	>95	97.5	SE of UP9 just S of road	2015-12-19	11:14:00	T.Sprague, L.Boswell	L.Boswell	15	N	9	0	16.3	outflow	65	34	78
296	1	S-47-151223-0956	47	150.86	A	F	telemetry	internal	N	inactive	2015-12-23	09:56:00	2015-12-23 09:56:00	T.Sprague	T.Sprague	3	30.27	17.0495	N	NA	Unk	NA	NA	NA	hidden	100	in last 6 hrs	9.5	81.1	9.3	NA	0	0	>95	97.5	SE of UP9, ~7m SE of road	2015-12-23	09:56:00	T.Sprague	T.Sprague	134	E	11	0	18	outflow	86	78	94
317	1	S-47-160124-0959	47	150.86	A	F	telemetry	internal	N	inactive	2016-01-24	09:59:00	2016-01-24 09:59:00	T.Sprague	T.Sprague	3	30.02	17.7999	N	NA	Unk	NA	NA	NA	full	0	none	13.3	36.3	13	NA	0.4	0.1	>95	97.5	blackberry patch SE of UP9	2016-01-24	09:59:00	T.Sprague	T.Sprague	183	S	4	0	17	outflow	84	93	88
342	1	S-47-160227-1156	47	150.86	A	F	telemetry	internal	N	inactive	2016-02-27	11:56:00	2016-02-27 11:56:00	K.Dunn	K.Dunn	4	23.11	33.1501	Y	basking; flushed when she saw observer	N	NA	NA	NA	full	0	none	19.6	21.4	23.4	NA	0.9	0.4	>95	97.5	SE of UP9 in blackberry patch	2016-02-27	12:14:00	K.Dunn	K.Dunn	81	NONE	1	0	21	outflow	90	93	93
380	1	S-47-160319-1249	47	150.86	A	F	telemetry	internal	N	active	2016-03-19	12:49:00	2016-03-19 12:49:00	K.Dunn	K.Dunn	3	24.62	30.4405	N	stationary	Y	NA	NA	NA	full	0	none	32.4	2	35.7	NA	0.6	0.5	25-50	37.5	W of Oak Creek, just W of Black Hawk Trail	2016-03-19	12:55:00	K.Dunn	K.Dunn	35	N	4	0	40	Oak Creek	31	57	57
398	1	S-47-160327-1022	47	150.86	A	F	telemetry	internal	N	active	2016-03-27	10:22:00	2016-03-27 10:22:00	S.Sprague, K.Dunn	K.Dunn	3	27.19	25.1566	N	stationary	Y	NA	NA	NA	full	5	none	22.4	8.1	28.3	NA	2.6	1.7	50-75	62.5	S of S outflow, E of road	2016-03-27	10:32:00	K.Dunn	K.Dunn	92	E	6	0	12	outflow	96	96	96
400	1	S-47-160402-0953	47	150.86	A	F	telemetry	internal	N	gestation	2016-04-02	09:53:00	2016-04-02 09:53:00	K.Dunn, S.Cunningham	K.Dunn	3	27.49	24.4646	Y	curled up in shade under litter	N	NA	NA	NA	full	0	none	21.3	16	29.1	NA	1.2	0.8	75-95	85	SE of S outflow, E of road	2016-04-02	09:58:00	K.Dunn, S.Cunningham	K.Dunn	105	E	36	0	15	outflow	96	96	96
443	1	S-47-160510-0754	47	149.37	A	F	telemetry	internal	N	gestation	2016-05-10	07:54:00	2016-05-10 07:54:00	K.Dunn	K.Dunn	3	20.88	30.4586	Y	stationary; slowly flushed	N	NA	NA	NA	full	0	none	25.9	23.3	28.2	NA	0	0	25-50	37.5	S side of hill E of UP9	2016-05-10	08:00:00	K.Dunn	K.Dunn	90	E	24	0	10	active pond	8	4	2
454	1	S-47-160521-1143	47	149.37	A	F	telemetry	internal	N	gestation	2016-05-21	11:43:00	2016-05-21 11:43:00	S.Sprague	S.Sprague	3	23.64	24.3643	N	stationary	Y	NA	NA	NA	full	5	none	25.6	13.5	45.7	NA	5.7	2.6	1-5	3	W bank UP9	2016-05-21	16:53:00	K.Ban, T.Sprague	T.Sprague	97	E	15	0	2.8	active pond	0	0	0
460	1	S-47-160529-0957	47	149.37	A	F	telemetry	internal	N	gestation	2016-05-29	09:57:00	2016-05-29 09:57:00	S.Sprague	S.Sprague	3	26.26	17.0343	N	stationary	Y	NA	NA	NA	full	0	none	32.7	5.3	37.2	NA	0.6	0.1	5-25	15	NE berm LP3 on N side	2016-05-29	18:31:00	T.Sprague	T.Sprague	187	S	7	0	8.6	active pond	1	4	0
477	1	S-47-160604-1634	47	149.37	A	F	telemetry	internal	N	active	2016-06-04	16:34:00	2016-06-04 16:34:00	T.Sprague	T.Sprague	3	24.41	22.3977	N	NA	Unk	NA	NA	NA	full	10	none	39	5.7	39.6	NA	0.9	0.6	50-75	62.5	S bank UP5 just W of concrete box	2016-06-04	16:34:00	T.Sprague	T.Sprague	3	N	9	0	1.5	active pond	0	0	0
482	1	S-47-160611-1141	47	149.37	A	F	telemetry	internal	N	active	2016-06-11	11:41:00	2016-06-11 11:41:00	S.Sprague	S.Sprague	3	22.24	27.6162	N	moved during pinpoint? Lots of seconds changes.	Unk	NA	NA	NA	full	5	in last 24 hrs	29.8	36.9	26.2	NA	0	0	>95	97.5	S of Bass House at edge of treeline	2016-06-11	13:11:00	T.Sprague	T.Sprague	NA	NONE	0	0	15	outflow	96	95	95
489	1	S-47-160618-0917	47	149.37	A	F	telemetry	internal	N	active	2016-06-18	09:17:00	2016-06-18 09:17:00	S.Sprague	S.Sprague	3	24.17	23.0258	N	moving during pinpoint?	Unk	NA	NA	NA	full	5	none	29.5	10.2	30.5	NA	1.2	0.6	>95	97.5	SE of Bass House E of gate	2016-06-18	09:46:00	T.Sprague	T.Sprague	NA	NONE	0	0	55	Oak Creek	5	0	0
500	1	S-47-160625-1541	47	149.37	A	F	telemetry	internal	N	active	2016-06-25	15:41:00	2016-06-25 15:41:00	S.Sprague, T.Sprague	T.Sprague	3	21.11	29.9957	N	stationary	Unk	NA	NA	NA	full	30	none	37.3	10.2	41.3	NA	0	0	>95	97.5	SE bank of outflow E of road	2016-06-25	15:49:00	T.Sprague	T.Sprague	320	N	31	0	1.3	outflow	55	21	93
504	1	S-47-160703-1511	47	149.37	A	F	telemetry	internal	N	active	2016-07-03	15:11:00	2016-07-03 15:11:00	T.Sprague	T.Sprague	3	21.17	29.8739	N	stationary; flushed into pond when hung flag	N	NA	NA	NA	full	40	in last 24 hrs	35.5	24.7	36.6	NA	0.6	0.4	>95	97.5	S bank UP9	2016-07-03	15:11:00	T.Sprague	T.Sprague	3	N	28	0	0.6	active pond	0	1	12
506	1	S-47-160709-0954	47	149.37	A	F	telemetry	internal	N	active	2016-07-09	09:54:00	2016-07-09 09:54:00	S.Sprague	S.Sprague	3	24.66	21.7282	N	stationary	Unk	NA	NA	NA	full	5	none	30.5	25.4	31.8	NA	0.9	0.3	75-95	85	SW bank UP9	2016-07-09	16:35:00	T.Sprague	A.Stromecki	96	E	40	0	0.7	active pond	0	0	0
202	1	S-48-151010-1412	48	150.201	A	M	telemetry	internal	N	active	2015-10-10	14:12:00	2015-10-10 14:12:00	T.Sprague	K.Dunn	3	21.8	28.2049	N	stationary	Unk	NA	NA	NA	full	60	none	28.8	33.8	30.4	NA	0	0	>95	97.5	W bank UP9, 0.75m S of #26's location on 8/2/15	2015-10-11	09:10:00	K.Dunn, B.Cunningham	T.Sprague	122	E	29	0	1.8	active pond	69	39	22
211	1	S-48-151017-0930	48	150.2	A	M	telemetry	internal	N	active	2015-10-17	09:30:00	2015-10-17 09:30:00	T.Sprague	T.Sprague	3	24.26	21.989	N	may have been moving some	Unk	NA	NA	NA	intermittent	85	in last 6 hrs	23	58.1	25	NA	0	0	>95	97.5	W bank LP8	2015-10-18	10:18:00	K.Dunn, T.Sprague	K.Dunn	88	E	32	0	3.9	fallow pond	22	25	4
239	1	S-48-151024-1612	48	150.2	A	M	telemetry	internal	N	inactive	2015-10-24	16:12:00	2015-10-24 16:12:00	T.Sprague	T.Sprague	3	23.51	24.0442	Y	escaping short distance	N	NA	NA	NA	full	0	none	25.6	24.1	28.7	NA	0	0	>95	97.5	hill behind Dave's house; in same location as #51	2015-10-24	17:43:00	K.Dunn, T.Sprague	T.Sprague	146	S	23	0	29	meadow	24	20	11
249	1	S-48-151106-1218	48	150.2	A	M	telemetry	internal	N	active	2015-11-06	12:18:00	2015-11-06 12:18:00	T.Sprague	T.Sprague	3	25.1	19.4864	N	moving	Unk	NA	NA	NA	full	0	none	21.5	28.4	NA	7.8	0.5	0.4	>95	97.5	NW edge LP8 by T70	2015-11-07	09:12:00	K.Dunn	K.Dunn	NA	NONE	0	1	0	fallow pond	91	94	93
267	1	S-48-151115-0845	48	150.201	A	M	telemetry	internal	N	inactive	2015-11-15	08:45:00	2015-11-15 08:45:00	K.Dunn, T.McCafferty	T.McCafferty	4	25.93	16.7793	N	stationary	Y	under boulder	NA	NA	full	5	none	10.5	40.4	8.7	NA	0.5	0.1	>95	97.5	S of ARCC in mesquite bosque	2015-11-15	08:45:00	K.Dunn, T.McCafferty	T.McCafferty	340	N	15	0	40	meadow	96	96	96
206	1	S-49-151010-1631	49	149.685	A	F	telemetry	internal	N	inactive	2015-10-10	16:31:00	2015-10-10 16:31:00	T.Sprague	T.Sprague	3	18.63	29.4711	Y	stationary, then fled when pinpointing	N	NA	NA	NA	full	20	none	27	31.7	27.3	NA	0	0	>95	97.5	N of active ponds, W of houses, ~15m S of Page Springs Rd	2015-10-10	17:34:00	T.Sprague, B.Cunningham	K.Dunn	144	S	6	0	47	lined active pond	90	80	72
220	1	S-49-151017-1406	49	149.685	A	F	telemetry	internal	N	active	2015-10-17	14:06:00	2015-10-17 14:06:00	T.Sprague	T.Sprague	3	18.98	27.8744	N	stationary	Unk	NA	NA	NA	hidden	90	in last 12 hrs	26.7	36.6	30	NA	1.5	0.6	>95	97.5	just N of road NE of UP4	2015-10-18	10:59:00	T.Sprague, K.Dunn	K.Dunn	42	N	6	0	13.3	active pond	68	68	75
254	1	S-49-151106-1650	49	149.685	A	F	telemetry	internal	N	inactive	2015-11-06	16:50:00	2015-11-06 16:50:00	K.Dunn	K.Dunn	4	20.26	20.9543	N	stationary	Y	NA	NA	NA	over horizon	0	none	18.1	27.7	18.6	NA	1.1	0.6	>95	97.5	N of UP3, N of road	2015-11-06	17:15:00	K.Dunn	K.Dunn	42	N	30	0	10	lined active pond	96	96	96
260	1	S-49-151114-1248	49	149.685	A	F	telemetry	internal	N	inactive	2015-11-14	12:48:00	2015-11-14 12:48:00	K.Dunn, T.McCafferty	T.McCafferty	3	20.31	20.6412	N	stationary	Unk	NA	NA	NA	full	0	none	21.2	15.2	23	NA	0.6	0.3	>95	97.5	N of UP3	2015-11-14	12:55:00	K.Dunn, T.McCafferty	T.McCafferty	231	W	3	0	30	lined active pond	94	95	96
291	1	S-49-151218-1539	49	149.685	A	F	telemetry	internal	N	inactive	2015-12-18	15:39:00	2015-12-18 15:39:00	K.Dunn	K.Dunn	3	20.38	20.1966	N	stationary	Unk	NA	NA	NA	full	0	none	19.1	8.5	21.7	NA	0	0	>95	97.5	N of UP3 in meadow	2015-12-18	15:45:00	K.Dunn	K.Dunn	152	S	2	0	34	lined active pond	96	96	96
308	1	S-49-160117-1510	49	149.685	A	F	telemetry	internal	N	inactive	2016-01-17	15:10:00	2016-01-17 15:10:00	K.Dunn	K.Dunn	3	20.62	18.6147	N	stationary	Unk	NA	NA	NA	full	5	none	21.4	25.4	22.9	NA	0	0	>95	97.5	meadow N of UP3	2016-01-17	15:18:00	K.Dunn	K.Dunn	148	S	2	0	33	lined active pond	94	95	96
324	1	S-49-160214-1152	49	149.685	A	F	telemetry	internal	N	inactive	2016-02-14	11:52:00	2016-02-14 11:52:00	K.Dunn, T.McCafferty	T.McCafferty	4	20.38	20.1966	N	stationary	Y	NA	NA	NA	full	5	none	23.1	10.5	18.2	NA	0.8	0.6	>95	97.5	meadow N of UP3	2016-02-14	11:52:00	K.Dunn, T.McCafferty	T.McCafferty	185	NONE	1	0	34	lined active pond	92	94	96
332	1	S-49-160220-0928	49	149.685	A	F	telemetry	internal	N	inactive	2016-02-20	09:28:00	2016-02-20 09:28:00	K.Dunn	K.Dunn	3	20.26	20.9543	N	stationary	Y	NA	NA	NA	full	0	none	16.9	33.1	19.8	NA	0	0	>95	97.5	N of UP3 at S end of N meadow	2016-02-20	09:38:00	K.Dunn	K.Dunn	99	E	3	0	9	lined active pond	96	96	96
345	1	S-49-160227-1627	49	149.685	A	F	telemetry	internal	N	inactive	2016-02-27	16:27:00	2016-02-27 16:27:00	K.Dunn	L.Krone	4	18.35	30.6822	N	stationary	Unk	NA	NA	NA	full	10	none	25.7	15.5	27.8	NA	0.4	0.3	>95	97.5	meadow N of UP4	2016-02-27	16:27:00	K.Dunn	L.Krone	85	E	2	0	31	lined active pond	93	91	93
355	1	S-49-160305-1323	49	149.685	A	F	telemetry	internal	N	active	2016-03-05	13:23:00	2016-03-05 13:23:00	T.Sprague	T.Sprague	3	18.05	31.9264	Y	mostly hidden under litter and grass; peeking head up; escaped as observer moved closer	N	NA	NA	NA	full	30	none	25.8	4.9	29.7	NA	3.2	2	75-95	85	N of road N of UP5	2016-03-05	13:23:00	T.Sprague	T.Sprague	358	N	8	0	14.7	drained pond	15	94	26
366	1	S-49-160312-1039	49	149.685	A	F	telemetry	internal	N	active	2016-03-12	10:39:00	2016-03-12 10:39:00	S.Sprague	S.Sprague	3	19.75	23.9477	N	stationary	Unk	NA	NA	NA	intermittent	90	none	12.4	36.6	13.9	NA	2	1	>95	97.5	just N of road N of UP3	2016-03-12	11:12:00	T.Sprague, N.Ratliff	T.Sprague, N.Ratliff	8	N	12	0	7.4	lined active pond	86	89	75
381	1	S-49-160319-1500	49	149.685	A	F	telemetry	internal	N	active	2016-03-19	15:00:00	2016-03-19 15:00:00	K.Dunn	K.Dunn	3	17.18	35.3323	N	stationary	Unk	NA	NA	NA	full	0	none	33.1	0.7	35	NA	0.7	0.3	>95	97.5	NE of UP5, just N of road	2016-03-19	15:05:00	K.Dunn	K.Dunn	14	N	20	0	15	drained pond	53	55	48
391	1	S-49-160326-1222	49	149.685	A	F	telemetry	internal	N	active	2016-03-26	12:22:00	2016-03-26 12:22:00	K.Dunn	K.Dunn	3	17.44	34.3352	N	stationary	Unk	NA	NA	NA	full	0	none	21.8	6.3	31.9	NA	2.8	1.6	>95	97.5	W center bank UP4	2016-03-26	12:27:00	K.Dunn	K.Dunn	100	E	21	0	2.8	active pond	0	0	0
405	1	S-49-160403-0930	49	149.685	A	F	telemetry	internal	N	gestation	2016-04-03	09:30:00	2016-04-03 09:30:00	N.Vandehei, T.Sprague	T.Sprague	3	18.98	40.0799	Y	stretched out, basking on slope; went into burrow after released	N	hole in ground	3	3	full	0	none	21	10	34.7	NA	1	0.9	5-25	15	just E of visitor parking lot	2016-04-03	09:30:00	T.Sprague, N.Vandehei	T.Sprague	92	E	32	0	19	lined active pond	96	90	36
411	1	S-49-160409-1719	49	149.685	A	F	telemetry	internal	N	gestation	2016-04-09	17:19:00	2016-04-09 17:19:00	S.Sprague, J.Ecton	S.Sprague	3	17.66	33.4807	Y	coiled, basking; escaped into burrow	N	hole in ground	3	1.5	hazy	95	in last 24 hrs	21.9	22.7	26.8	NA	3.8	2.4	50-75	62.5	NE of UP1 between UP1 and UP2	2016-04-10	13:30:00	T.Sprague, P.Dockens	T.Sprague	240	W	11	0	2.8	lined active pond	5	0	0
415	1	S-49-160416-1213	49	149.685	A	F	telemetry	internal	N	gestation	2016-04-16	12:13:00	2016-04-16 12:13:00	K.Dunn, J.Ecton	K.Dunn	3	17.22	35.1795	N	stationary	Y	NA	NA	NA	full	60	none	21.6	13.2	38.1	NA	7.4	3.8	5-25	15	W bank UP2	2016-04-16	12:24:00	K.Dunn, J.Ecton	K.Dunn	155	NONE	1	0	2.5	lined active pond	0	0	0
427	1	S-49-160501-1732	49	149.685	A	F	telemetry	internal	N	gestation	2016-05-01	17:32:00	2016-05-01 17:32:00	S.Sprague	S.Sprague	3	17.77	33.0482	N	moving during pinpoint? Under liner	Y	NA	NA	NA	hidden	65	in last 12 hrs	16.5	51.1	18.4	NA	1.2	0.6	>95	97.5	W side UP2	2016-05-01	18:04:00	T.Sprague	T.Sprague	110	E	22	0	1.5	lined active pond	0	0	0
432	1	S-49-160509-1224	49	149.685	A	F	telemetry	internal	N	gestation	2016-05-09	12:24:00	2016-05-09 12:24:00	K.Dunn	K.Dunn	3	18.07	31.8449	Y	stationary	Y	hole in ground	8	6	full	10	none	25.9	15.8	39.5	NA	0.6	0.4	1-5	3	SE bank UP2	2016-05-09	12:29:00	K.Dunn	K.Dunn	112	E	3	0	2	lined active pond	0	0	0
466	1	S-49-160604-0928	49	149.685	A	F	telemetry	internal	N	active	2016-06-04	09:28:00	2016-06-04 09:28:00	S.Sprague	S.Sprague	3	18.02	32.0482	Y	coiled in burrow	Y	hole in ground	2	2	full	10	none	36.8	6.5	40.9	NA	1.8	1.2	5-25	15	SE berm UP1 just SE of liner	2016-06-05	07:05:00	T.Sprague	T.Sprague	NA	NONE	0	0	3	lined active pond	22	0	0
485	1	S-49-160611-1602	49	149.685	A	F	telemetry	internal	N	active	2016-06-11	16:02:00	2016-06-11 16:02:00	S.Sprague, T.Sprague	T.Sprague	3	17.85	32.731	N	stationary	N	NA	NA	NA	intermittent	65	in last 24 hrs	31.8	17.6	NA	26.8	4.8	3.1	>95	97.5	W edge UP4 in water	2016-06-11	16:07:00	T.Sprague	T.Sprague	NA	NONE	0	20	0	active pond	0	0	0
217	1	S-50-151017-1258	50	151.52	A	M	telemetry	internal	N	active	2015-10-17	12:58:00	2015-10-17 12:58:00	K.Dunn	K.Dunn	3	20.41	32.6982	N	stationary	Unk	NA	NA	NA	full	50	in last 12 hrs	31.8	29.4	33.6	NA	0.3	0.1	75-95	85	E bank UP9 just N of S pier, just W of #35's 10/17/15 location	2015-10-18	09:12:00	K.Dunn, T.Sprague	T.Sprague	286	W	20	0	1	active pond	20	58	32
228	1	S-50-151024-0834	50	151.52	A	M	telemetry	internal	N	active	2015-10-24	08:34:00	2015-10-24 08:34:00	S.Sprague	S.Sprague	3	25.94	19.1271	N	stationary	Unk	NA	NA	NA	full	0	none	15.8	55.8	15.9	NA	0	0	>95	97.5	hill E of UP9, S end	2015-10-25	08:57:00	T.Sprague, K.Dunn	K.Dunn	86	E	22	0	10	active pond	18	0	9
250	1	S-50-151106-1539	50	151.52	A	M	telemetry	internal	N	active	2015-11-06	15:39:00	2015-11-06 15:39:00	S.Sprague	S.Sprague	3	NA	NA	Y	stationary in open on rocks	N	NA	NA	NA	full	0	none	18.5	17.7	19.7	NA	0	0	>95	97.5	hill S of Dave's house	2015-11-07	08:39:00	K.Dunn, S.Sprague	S.Sprague	185	S	20	0	36	meadow	5	4	12
259	1	S-50-151114-1156	50	150.36	A	M	telemetry	internal/external	N	active	2015-11-14	11:56:00	2015-11-14 11:56:00	S.Sprague	S.Sprague	3	22.74	27.7986	Y	escaping/flushed	N	NA	NA	NA	full	0	none	23.5	10.2	27.7	NA	1.1	0.7	75-95	85	N central bank LP8	2015-11-14	13:18:00	T.Sprague	R.O'Donnell	183	S	32	0	3.1	fallow pond	11	0	15
270	1	S-50-151121-1007	50	150.36	A	M	telemetry	internal/external	N	active	2015-11-21	10:07:00	2015-11-21 10:07:00	S.Sprague	S.Sprague	3	25.14	21.5804	N	stationary	Y	NA	NA	NA	full	0	none	18.7	9.7	22.1	NA	0.7	0.1	25-50	37.5	SW of UP9; in same location as #26 and #40 on 11/6/15	2015-11-21	12:50:00	T.Sprague	T.Sprague	284	W	2	0	13	active pond	0	45	0
280	1	S-50-151129-1527	50	150.36	A	M	telemetry	internal/external	N	inactive	2015-11-29	15:27:00	2015-11-29 15:27:00	S.Sprague	S.Sprague	3	26.05	18.7721	N	NA	Y	NA	NA	NA	full	5	none	10.8	31.6	11.5	NA	0.8	0.2	50-75	62.5	mesquite bosque E of Dave's house	2015-11-29	16:01:00	K.Dunn	S.Sprague	47	E	4	0	34	active pond	96	96	96
283	1	S-50-151205-1135	50	150.36	A	M	telemetry	internal/external	N	inactive	2015-12-05	11:35:00	2015-12-05 11:35:00	S.Sprague	S.Sprague	3	26.48	17.3412	N	NA	Unk	NA	NA	NA	full	0	none	22.9	5.7	30.3	NA	1.4	0.5	75-95	85	old road along bank SE of Dave's house	2015-12-05	13:03:00	T.Sprague, K.Dunn, S.Vaughan	S.Vaughan	162	S	29	0	23.1	meadow	76	46	82
301	1	S-50-160109-1000	50	150.36	A	M	telemetry	internal/external	N	inactive	2016-01-09	10:00:00	2016-01-09 10:00:00	K.Dunn	K.Dunn	4	26.23	18.1816	N	stationary	Unk	NA	NA	NA	hazy	60	none	8	64.9	13.5	NA	0.4	0.1	>95	97.5	SE of Dave's house in flat spot between hills	2016-01-09	10:10:00	K.Dunn	K.Dunn	127	E	19	0	20	meadow	46	56	78
309	1	S-50-160117-1545	50	151.919	A	M	telemetry	internal/external	N	inactive	2016-01-17	15:45:00	2016-01-17 15:45:00	T.Sprague	T.Sprague	3	26.98	15.5863	N	NA	Y	NA	NA	NA	full	5	none	17.6	30	20.2	NA	0	0	50-75	62.5	E of Dave's house at top of hill	2016-01-17	15:45:00	T.Sprague	T.Sprague	87	NONE	1	0	31	meadow	95	95	95
325	1	S-50-160214-1207	50	150.36	A	M	telemetry	internal/external	N	inactive	2016-02-14	12:07:00	2016-02-14 12:07:00	T.Sprague, B.Pogue, N.Muniz	B.Pogue	3	20.57	32.3846	Y	stretched out under grass	N	NA	NA	NA	full	25	none	20.8	21.6	25	NA	1	0.5	50-75	62.5	SE of Dave's house at base of upper hill	2016-02-14	12:07:00	T.Sprague, B.Pogue, N.Muniz	B.Pogue	116	E	11	0	20.4	meadow	7	29	43
364	1	S-50-160312-0956	50	151.5	A	M	telemetry	internal	Y4	active	2016-03-12	09:56:00	2016-03-12 09:56:00	T.Sprague, N.Ratliff	T.Sprague, N.Ratliff	3	27.17	16.1674	N	NA	Y	NA	NA	NA	intermittent	90	none	11.5	31.4	17.4	NA	3.7	3.1	50-75	62.5	NE berm UP9 just off road	2016-03-12	09:56:00	T.Sprague, N.Ratliff	N.Ratliff	278	W	12	0	3.3	active pond	0	0	0
382	1	S-50-160319-1524	50	151.5	A	M	telemetry	internal	Y2	active	2016-03-19	15:24:00	2016-03-19 15:24:00	K.Dunn	K.Dunn	4	22.24	28.247	N	stationary	Unk	NA	NA	NA	full	0	none	30.9	2.6	34.1	NA	1.6	1.1	75-95	85	NW edge UP9, ~5m S of nest box	2016-03-19	15:30:00	K.Dunn	K.Dunn	91	E	22	0	1	active pond	0	0	0
389	1	S-50-160326-1134	50	151.5	A	M	telemetry	internal	Y2	active	2016-03-26	11:34:00	2016-03-26 11:34:00	K.Dunn	K.Dunn	3	18.98	34.1755	N	stationary	Y	NA	NA	NA	full	0	none	28.1	5.9	30.6	NA	3.8	2.5	50-75	62.5	N bank LP7	2016-03-26	11:43:00	K.Dunn	K.Dunn	185	S	10	0	11	fallow pond	0	2	6
399	1	S-50-160402-0910	50	151.5	A	M	telemetry	internal	Y2	active	2016-04-02	09:10:00	2016-04-02 09:10:00	T.Sprague	T.Sprague	3	19.61	33.0776	Y	under dense veg; stayed hidden during pinpointing and start of habitat measurements; escaped into pond when observer reached for and burrowed into mud just off shore; later peeked head out of water	N	NA	NA	NA	full	0	none	19.7	13.1	25.3	NA	1.5	1.2	75-95	85	W edge UP9, S center	2016-04-02	09:10:00	T.Sprague	T.Sprague	102	E	24	0	0.5	active pond	10	4	6
456	1	S-50-160521-1647	50	151.56	A	M	telemetry	external	Y2	active	2016-05-21	16:47:00	2016-05-21 16:47:00	S.Sprague	S.Sprague	3	21.11	#N/A	N	NA	Y	NA	NA	NA	full	15	none	25.2	22.7	27.2	NA	7.9	4.1	>95	97.5	W bank UP9, N side	2016-05-21	17:18:00	K.Ban, T.Sprague, L.Jackson	T.Sprague	93	E	32	0	2	active pond	0	12	0
463	1	S-50-160529-1140	50	151.56	A	M	telemetry	external	Y2	active	2016-05-29	11:40:00	2016-05-29 11:40:00	S.Sprague	S.Sprague	3	22.34	#N/A	N	stationary	Y	NA	NA	NA	full	0	none	32.3	3.1	42.3	NA	2	0.7	5-25	15	N central bank LP7	2016-05-29	18:19:00	T.Sprague	T.Sprague	190	S	6	0	5	fallow pond outflow	25	83	0
221	1	S-51-151017-1515	51	150.14	A	M	telemetry	external	N	active	2015-10-17	15:15:00	2015-10-17 15:15:00	T.Sprague	T.Sprague	3	22.06	28.6326	N	may have moved while pinpointing	Unk	NA	NA	NA	hidden	90	in last 12 hrs	25.1	41.6	27.7	NA	1.5	0.6	>95	97.5	on hill NE of Bass House	2015-10-18	08:06:00	T.Sprague, K.Dunn	K.Dunn	122	E	29	0	10.1	outflow	0	0	9
232	1	S-51-151024-1245	51	150.14	A	M	telemetry	external	N	inactive	2015-10-24	12:45:00	2015-10-24 12:45:00	K.Dunn	K.Dunn	3	23.87	24.4925	Y	watching K.Dunn, not moving; eventually flushed	N	NA	NA	NA	full	0	none	26.6	26	28.4	NA	0.8	0.4	50-75	62.5	hill S of Dave's house	2015-10-24	17:40:00	K.Dunn, T.Sprague	T.Sprague	146	S	19	0	26	meadow	24	20	11
245	1	S-51-151106-1016	51	150.14	A	M	telemetry	external	N	active	2015-11-06	10:16:00	2015-11-06 10:16:00	T.Sprague	T.Greenawalt	3	24.06	24.018	N	may be moving	Unk	NA	NA	NA	full	0	none	14.8	36.9	18.8	NA	0	0	25-50	37.5	15m SW of UP9	2015-11-06	10:43:00	T.Sprague	T.Greenawalt	307	NONE	1	0	14	active pond	96	95	90
261	1	S-51-151114-1507	51	150.14	A	M	telemetry	external	N	inactive	2015-11-14	15:07:00	2015-11-14 15:07:00	T.Sprague	R.O'Donnell	3	25.76	19.3603	N	stationary	Y	NA	NA	NA	full	0	none	21	18.9	22	NA	0.5	0.3	75-95	85	hill S of Dave's house	2015-11-14	16:58:00	K.Dunn, T.McCafferty	T.McCafferty	120	E	31	0	25	meadow	27	27	65
279	1	S-51-151129-0833	51	151.621	A	M	telemetry	external	N	inactive	2015-11-29	08:33:00	2015-11-29 08:33:00	S.Sprague	S.Sprague	3	26.53	17.1702	N	NA	Y	NA	NA	NA	full	85	none	2.7	70.3	4.6	NA	0.7	0.2	50-75	62.5	meadow S of LP5, outside fence	2015-11-29	09:02:00	K.Dunn, T.Sprague, L.Krone	K.Dunn	174	S	16	0	53	drained pond	80	91	0
284	1	S-51-151205-1548	51	151.621	A	M	telemetry	external	N	inactive	2015-12-05	15:48:00	2015-12-05 15:48:00	S.Sprague	S.Sprague	3	26.64	16.7905	N	NA	Unk	NA	NA	NA	full	55	none	20.6	3.2	24.8	NA	1.2	0.7	50-75	62.5	small meadow S of LP5	2015-12-05	16:17:00	K.Dunn, S.Vaughan	S.Vaughan	272	W	5	0	54	drained pond	90	83	91
287	1	S-51-151212-1253	51	151.621	A	M	telemetry	external	N	inactive	2015-12-12	12:53:00	2015-12-12 12:53:00	T.Sprague	T.Sprague	3	25.82	19.5093	N	NA	Y	NA	NA	NA	hidden	85	in last 6 hrs	11.7	58.1	12.9	NA	0	0	>95	97.5	SE of ARCC "cage" building at base of small hill, just N of pipeline	2015-12-12	12:53:00	T.Sprague, K.Dunn, T.McCafferty	T.Sprague	189	S	30	0	22	meadow	68	94	90
310	1	S-51-160118-0900	51	151.621	A	M	telemetry	external	N	inactive	2016-01-18	09:00:00	2016-01-18 09:00:00	T.Sprague	T.Sprague	3	26.44	17.4772	N	NA	Y	NA	NA	NA	hidden	95	none	9.1	47.8	8.4	NA	0	0	>95	97.5	just N of pipeline at base of ARCC hill	2016-01-18	09:00:00	T.Sprague	T.Sprague	180	S	32	0	21	meadow	87	54	13
327	1	S-51-160214-1531	51	151.62	A	M	telemetry	external	N	inactive	2016-02-14	15:31:00	2016-02-14 15:31:00	K.Dunn, T.McCafferty, N.Muniz	T.McCafferty	3	21.25	31.0209	N	NA	Y	NA	NA	NA	hazy	90	none	27.3	3.3	27.9	NA	0.9	0.7	>95	97.5	S of ARCC, just S of pipeline	2016-02-14	15:31:00	K.Dunn, T.McCafferty	T.McCafferty	183	S	30	0	16	tank outflow	18	0	23
333	1	S-51-160220-0959	51	151.621	A	M	telemetry	external	N	active	2016-02-20	09:59:00	2016-02-20 09:59:00	T.Sprague, C.Herzog	C.Herzog	3	25.7	19.8863	Y	basking in grass; fled when pinpointed	N	NA	NA	NA	full	0	none	18.9	19.4	22.1	NA	0.9	0.8	75-95	85	tree SW of UP9	2016-02-20	10:22:00	T.Sprague, C.Herzog	T.Sprague	290	W	3	0	11.5	active pond	94	96	96
349	1	S-51-160228-1024	51	151.62	A	M	telemetry	external	N	active	2016-02-28	10:24:00	2016-02-28 10:24:00	K.Dunn	K.Dunn	3	22.22	28.9666	N	stationary	Unk	NA	NA	NA	full	0	none	19.7	25	24.8	NA	0.8	0.4	>95	97.5	S-facing slope N of bunkhouse, S of outflow	2016-02-28	10:29:00	K.Dunn	K.Dunn	142	S	20	0	8	outflow	15	18	16
367	1	S-51-160312-1151	51	151.621	A	M	telemetry	external	N	active	2016-03-12	11:51:00	2016-03-12 11:51:00	T.Sprague	T.Sprague	3	20.36	32.7958	N	NA	Unk	NA	NA	NA	full	45	none	17.4	27.3	27.6	NA	1.2	0.8	75-95	85	hill N of Bass House, S of outflow	2016-03-12	11:51:00	T.Sprague	T.Sprague	142	S	25	0	7.9	outflow	78	21	13
388	1	S-51-160321-0920	51	151.62	A	M	telemetry	external	N	active	2016-03-21	09:20:00	2016-03-21 09:20:00	J.Latzko, S.Sprague	J.Latzko, T.Sprague	3	25.83	24.723	Y	flushed	N	NA	NA	NA	full	40	none	20.3	22.4	24.2	NA	0.6	0.3	75-95	85	bottom of hill N of Bass House	2016-03-21	09:34:00	T.Sprague, J.Latzko	T.Sprague	158	S	4	0	15	outflow	2	6	0
346	1	S-52-160227-1711	52	150.36	A	F	hand	none	N	active	2016-02-27	17:11:00	2016-02-27 17:11:00	H.Ough, K.Dunn, S.Sprague, T.Sprague	L.Krone	3	NA	NA	Y	basking, slowly tried to escape	N	NA	NA	NA	hazy	25	none	25.8	8.1	26.5	NA	1.1	0.8	<1	0.5	road S of UP5	2016-02-27	17:11:00	T.Sprague, S.Sprague, K.Dunn	L.Krone	346	NONE	1	0	4.5	active pond	0	0	0
363	1	S-52-160306-1153	52	150.36	A	F	telemetry	external	N	inactive	2016-03-06	11:53:00	2016-03-06 11:53:00	J.Latzko, N.Vandehei, S.Sprague, T.Sprague	T.Sprague	3	25.54	20.3812	N	NA	Y	NA	NA	NA	intermittent	75	in last 12 hrs	20.9	27.2	23.5	NA	1.4	0.7	5-25	15	S of UP9, on slope of lower hill	2016-03-06	11:53:00	T.Sprague	T.Sprague	156	S	10	0	30	meadow	86	43	93
365	1	S-52-160312-1003	52	150.359	A	F	telemetry	external	N	active	2016-03-12	10:03:00	2016-03-12 10:03:00	S.Sprague	S.Sprague	3	25.57	20.2891	N	stationary	Y	NA	NA	NA	intermittent	85	none	14.9	30	23.8	NA	2.5	1.4	25-50	37.5	W bank LP4 on rock outcrop for inflow	2016-03-12	10:46:00	T.Sprague, N.Ratliff	N.Ratliff, T.Sprague	97	E	3	0	3	fallow pond	6	45	14
385	1	S-52-160320-1529	52	150.36	A	F	telemetry	external	N	active	2016-03-20	15:29:00	2016-03-20 15:29:00	J.Latzko, T.Sprague	T.Sprague	3	21.93	29.5964	N	NA	Unk	NA	NA	NA	full	30	none	28.7	11.4	35.9	NA	1.8	1.2	75-95	85	NE bank LP7 on N side	2016-03-20	15:29:00	T.Sprague, J.Latzko	T.Sprague	186	S	28	0	6.9	fallow pond outflow	29	0	1
409	1	S-53-160409-1337	53	NA	A	F	hand	none	N	gestation	2016-04-09	13:37:00	2016-04-09 13:37:00	S.Sprague	S.Sprague	3	NA	NA	Y	basking; escaped into burrow	N	hole in ground	1.5	1.5	intermittent	55	in last 24 hrs	24	25.7	34.3	NA	1.9	0.9	50-75	62.5	NE bank LP7, N side	2016-04-10	12:47:00	T.Sprague, P.Dockens	T.Sprague, P.Dockens	199	S	18	0	8	fallow pond outflow	2	25	95
441	1	S-53-160509-1738	53	150.381	A	F	telemetry	internal	N	gestation	2016-05-09	17:38:00	2016-05-09 17:38:00	T.Sprague	T.Sprague	3	21.07	31.3872	N	NA	Y	NA	NA	NA	intermittent	70	none	26.2	17.4	27.4	NA	1.7	1	>95	97.5	NE bank LP2	2016-05-09	17:38:00	T.Sprague	T.Sprague	190	S	22	0	6	unlined pond	0	0	0
424	1	S-54-160501-1203	54	151.58	A	F	hand	external	N	gestation	2016-05-01	12:03:00	2016-05-01 12:03:00	S.Sprague	S.Sprague	3	NA	NA	Y	escaping	N	NA	NA	NA	hidden	100	in last 6 hrs	18.5	45.8	20	NA	0.5	0.2	>95	97.5	NW berm LP1, just S of road	2016-05-01	17:08:00	T.Sprague	T.Sprague	320	N	7	0	5	unlined pond	0	14	42
434	1	S-54-160509-1312	54	151.58	A	F	telemetry	external	N	gestation	2016-05-09	13:12:00	2016-05-09 13:12:00	K.Dunn	K.Dunn	3	22.26	30.4293	N	stationary	Y	NA	NA	NA	full	25	none	29.2	19.1	35.5	NA	0.7	0.6	1-5	3	NE bank LP1, E of 5/1/16 location	2016-05-09	13:18:00	K.Dunn	K.Dunn	13	N	9	0	2.8	unlined pond	9	17	0
484	1	S-54-160611-1522	54	151.579	A	F	telemetry	external	N	active	2016-06-11	15:22:00	2016-06-11 15:22:00	S.Sprague	S.Sprague	3	22.49	30.0247	N	stationary	Y	NA	NA	NA	full	50	in last 24 hrs	34.3	16.5	38.9	NA	1.9	0.8	5-25	15	rock wall W berm LP2	2016-06-11	15:57:00	T.Sprague	T.Sprague	NA	NONE	0	0	0.9	active pond	0	0	0
425	1	S-55-160501-1218	55	149.14	A	F	hand	none	N	gestation	2016-05-01	12:18:00	2016-05-01 12:18:00	S.Sprague	S.Sprague	3	NA	NA	Y	basking, semi-coiled; tried escaping when captured; struck at capturer	N	NA	NA	NA	hidden	100	in last 6 hrs	15.9	53.1	20.6	NA	0.8	0.5	>95	97.5	NE of Bass House just W of road	2016-05-01	16:45:00	K.Dunn	K.Dunn, P.Dockens	136	S	12	0	24	outflow	84	56	73
429	1	S-55-160509-0857	55	149.14	A	F	telemetry	external	N	gestation	2016-05-09	08:57:00	2016-05-09 08:57:00	K.Dunn	K.Dunn	3	21.91	28.5851	N	stationary	Y	NA	NA	NA	full	5	none	25.5	24.1	34	NA	2	1.4	5-25	15	W bank UP9	2016-05-09	09:06:00	K.Dunn	K.Dunn	93	E	10	0	2.5	active pond	0	0	0
449	1	S-55-160515-1521	55	149.14	A	F	telemetry	external	N	gestation	2016-05-15	15:21:00	2016-05-15 15:21:00	T.Sprague	K.Ban	3	20.55	31.3542	Y	coiled in burrow; flushed deeper into burrow out of sight	Y	hole in ground	4	3	full	15	none	29.9	11.7	34.8	NA	4.1	2	75-95	85	W central bank UP9	2016-05-15	15:21:00	T.Sprague	K.Ban	97	E	24	0	2.5	active pond	0	0	0
461	1	S-55-160529-1031	55	149.14	A	F	telemetry	external	N	gestation	2016-05-29	10:31:00	2016-05-29 10:31:00	S.Sprague	S.Sprague	3	23.26	25.5441	N	moved during pinpoint?	Unk	NA	NA	NA	full	0	none	30.1	15	30.3	NA	1.5	0.7	>95	97.5	W central edge UP9	2016-05-29	19:25:00	T.Sprague	T.Sprague	81	E	45	0	0.1	active pond	15	3	11
468	1	S-56-160604-1059	56	150.041	A	F	telemetry	external	N	active	2016-06-04	10:59:00	2016-06-04 10:59:00	S.Sprague	S.Sprague	3	20.57	32.9609	N	pushed during tracking? Could have moved up to 15m	Unk	NA	NA	NA	full	0	none	36.6	14.1	34.5	NA	0	0	>95	97.5	E center LP3	2016-06-05	09:16:00	T.Sprague	T.Sprague	NA	NONE	0	0	0.1	fallow pond	4	17	5
487	1	S-56-160611-1713	56	150.041	A	F	telemetry	external	N	active	2016-06-11	17:13:00	2016-06-11 17:13:00	S.Sprague, T.Sprague	T.Sprague	3	20.11	33.7397	N	NA	Y	NA	NA	NA	hazy	90	in last 24 hrs	29.9	28	31.7	NA	2.2	1.5	>95	97.5	NE bank LP2, N side	2016-06-11	17:13:00	T.Sprague	T.Sprague	185	S	15	0	6.4	active pond	0	0	0
508	1	S-57-160709-1147	57	151.5	A	F	telemetry	external	N	active	2016-07-09	11:47:00	2016-07-09 11:47:00	T.Sprague, A.Stromecki	A.Stromecki	3	22.21	28.306	N	stationary	Y	NA	NA	NA	full	5	none	36.3	12.6	44.4	NA	2.5	1.6	5-25	15	SW berm LP2 on W side	2016-07-09	11:47:00	T.Sprague, A.Stromecki	A.Stromecki	99	E	16	0	0.5	active pond	0	0	0
510	1	S-57-160717-1052	57	151.5	A	F	telemetry	external	N	active	2016-07-17	10:52:00	2016-07-17 10:52:00	A.Stromecki, T.Sprague	T.Sprague	3	22.05	28.6184	N	stationary	Unk	NA	NA	NA	intermittent	85	none	33.3	51.1	29.3	NA	0	0	>95	97.5	W side LP3	2016-07-17	10:52:00	A.Stromecki, T.Sprague	T.Sprague	NA	NONE	0	0	10.9	active pond	15	24	6
513	1	S-57-160723-1237	57	151.5	A	F	telemetry	external	N	active	2016-07-23	12:37:00	2016-07-23 12:37:00	T.Sprague, C.Hartson	A.Stromecki	3	21.26	30.1171	N	stationary; possibly flushed	Unk	NA	NA	NA	hazy	55	none	39.9	21.2	41	NA	1.1	0.7	>95	97.5	NE bank LP3, N side	2016-07-23	12:37:00	T.Sprague	A.Stromecki	184	S	29	0	9.3	active pond	5	0	0
515	1	S-57-160731-1303	57	151.5	A	F	telemetry	external	N	active	2016-07-31	13:03:00	2016-07-31 13:03:00	C.Hartson, T.Sprague	T.Sprague	4	19.97	32.4451	N	moving during tracking	Unk	NA	NA	NA	full	35	in last 24 hrs	36	36.7	37.6	NA	0	0	>95	97.5	SE side LP3	2016-07-31	13:03:00	C.Hartson, T.Sprague	T.Sprague	NA	NONE	0	0	2.3	puddle in fallow pond	66	76	75
516	1	S-58-160731-1337	58	150.1	A	F	telemetry	external	N	active	2016-07-31	13:37:00	2016-07-31 13:37:00	C.Hartson, T.Sprague	C.Hartson	3	20.27	31.9135	N	NA	Unk	NA	NA	NA	intermittent	75	in last 24 hrs	35.7	27.8	NA	32.6	4.9	1.7	>95	97.5	E edge UP5 under N pier	2016-07-31	13:37:00	C.Hartson, T.Sprague	C.Hartson	NA	NONE	0	20	0	active pond	0	0	0
517	1	S-59-160731-1507	59	150.14	A	F	telemetry	external	N	active	2016-07-31	15:07:00	2016-07-31 15:07:00	C.Hartson, T.Sprague	T.Sprague	3	21.18	30.2653	N	NA	Unk	NA	NA	NA	full	60	in last 24 hrs	35.6	34	36.5	NA	0.8	0.1	>95	97.5	SE side LP4	2016-07-31	15:07:00	C.Hartson, T.Sprague	T.Sprague	NA	NONE	0	0	17	active pond	94	90	96
519	1	S-59-160807-0941	59	150.14	A	F	telemetry	external	N	active	2016-08-07	09:41:00	2016-08-07 09:41:00	C.Hartson, T.Sprague	T.Sprague	3	22.26	28.2076	N	likely moving some; pulse slowed during tracking and signal changed strength during pinpoint	Y	NA	NA	NA	full	0	none	29.4	44.2	37.6	NA	0.9	0.8	75-95	85	SW bank UP9, W side	2016-08-07	09:41:00	C.Hartson, T.Sprague	T.Sprague	94	E	31	0	0.9	active pond	0	0	0
520	1	S-59-160813-1040	59	150.14	A	F	telemetry	external	N	active	2016-08-13	10:40:00	2016-08-13 10:40:00	A.Stromecki, T.Sprague	T.Sprague, A.Stromecki	3	22.15	#N/A	N	possibly moving	Unk	NA	NA	NA	full	40	none	29	43	33.2	28	0	0	>95	97.5	E bank UP9 between piers	2016-08-13	10:40:00	T.Sprague, A.Stromecki	A.Stromecki	273	W	39	2	0	active pond	14	0	0
521	1	S-59-160820-1231	59	150.14	A	F	telemetry	external	N	active	2016-08-20	12:31:00	2016-08-20 12:31:00	A.Stromecki, T.Sprague, N.Mayerhofer, C.Hartson	T.Sprague	3	21.18	#N/A	N	NA	Unk	NA	NA	NA	full	20	in last 24 hrs	33.6	29.7	33.3	29	1.6	0.9	75-95	85	E edge UP9, N of N pier	2016-08-20	12:31:00	A.Stromecki, T.Sprague, N.Mayerhofer, C.Hartson	T.Sprague	282	W	30	5	0	active pond	15	5	0
518	1	S-60-160801-1334	60	150.16	A	M	telemetry	external	N	active	2016-08-01	13:34:00	2016-08-01 13:34:00	T.Sprague, B.Milbrandt, J.Hicks	T.Sprague	3	20.5	31.5026	N	NA	Unk	NA	NA	NA	full	20	in last 24 hrs	30.8	38.3	29	NA	1.9	0.8	75-95	85	W center bank UP5	2016-08-01	13:34:00	T.Sprague, B.Milbrandt, J.Hicks	T.Sprague	96	E	32	0	1.2	active pond	0	0	0
3	1	S-10L-12R-15V-150515-1203	10L-12R-15V	NA	A	F	hand	none	N	gestation	2015-05-15	12:03:00	2015-05-15 12:03:00	T.Sprague, S.Sprague, J.Dufault		3	NA	NA	Y	coiled; started to move when observers passed by	N	NA	NA	NA	NA	100	NA	11.5	72.9	13.6	NA	0.7	0.3	>95	97.5	N berm LP2	2015-05-15		T.Sprague, S.Sprague, J.Dufault	S.Sprague	183	S	16	0	5.9	full pond	0	0	0
12	1	S-10L-12R-15V-150525-1032	10L-12R-15V	NA	A	F	hand	none	N	gestation	2015-05-25	10:32:00	2015-05-25 10:32:00	T.Sprague, R.Johnson	R.Johnson	3	NA	NA	Y	moving through grass	N	NA	NA	NA	NA	65	NA	24.3	34	28.4	NA	1.7	0.9	25-50	37.5	E bank LP3	2015-05-25	14:53:00	T.Sprague, R.Johnson	R.Johnson	288	W	22	0	12.6		9	32	0
39	1	S-10L-12R-15V-150616-0759	10L-12R-15V	NA	A	F	hand	none	N	active	2015-06-16	07:59:00	2015-06-16 07:59:00	R.Johnson, T.Sprague, D.Volz	T.Sprague	3	NA	NA	Y	escaping	N	NA	NA	NA	full	0	none	25.9	36.8	27.5	NA	0	0	75-95	85	SW berm LP3	2015-06-16	13:00:00	D.Volz, T.Sprague	T.Sprague	93	E	6	0	9.9	fallow pond	40	56	96
9	1	S-10L-16R-15V-150524-0935	10L-16R-15V	NA	A	F	hand	none	N	gestation	2015-05-24	09:35:00	2015-05-24 09:35:00	S.Sprague, T.Sprague	T.Sprague	4	NA	NA	Y	coiled up; attempted to escape	N	NA	NA	NA	NA	70	NA	20	36.6	28.9	NA	1	0.8	5-25	15	N berm LP2	2015-05-24	13:34:00	T.Sprague, S.Sprague	T.Sprague	114	E	3	0	5.2	full pond	0	0	0
28	1	S-2L-1R-15V-150613-1552	2L-1R-15V	NA	NN	U	hand	none	N	active	2015-06-13	15:52:00	2015-06-13 15:52:00	T.Sprague, S.Sprague	S.Sprague	3	NA	NA	Y	escaping	N	NA	NA	NA	NA	100	in last hr	24.6	50.4	25	NA	2.8	2.2	>95	97.5	W bank LP3 near fence	2015-06-14	12:44:00	T.Sprague, S.Sprague	S.Sprague	96	E	15	0	8.8	fallow pond	75	25	0
29	1	S-2L-2R-15V-150613-1858	2L-2R-15V	NA	NN	U	hand	none	N	active	2015-06-13	18:58:00	2015-06-13 18:58:00	S.Sprague	S.Sprague, T.Sprague	3	NA	NA	Y	escaping	N	NA	NA	NA	NA	75	in last 6 hrs	24.4	68.4	26.4	NA	0	0	>95	97.5	E bank LP8 by overlook	2015-06-14	16:45:00	T.Sprague, S.Sprague	T.Sprague	270	W	26	0	2.2	fallow pond	9	14	0
34	1	S-2L-4R-15V-150615-0836	2L-4R-15V	NA	NN	U	hand	none	N	active	2015-06-15	08:36:00	2015-06-15 08:36:00	D.Volz, T.Sprague	D.Volz	3	NA	NA	Y	coiled in middle of road	N	NA	NA	NA	full	5	none	28.1	36.9	29.5	NA	0	0	0	0	road between UP6 and LP4	2015-06-16	10:10:00	T.Sprague	D.Volz	182	NONE	1	0	7.4	lined active pond	0	0	0
178	1	S-8L-8R-15V-150926-0955	8L-8R-15V	NA	A	F	hand	none	N	active	2015-09-26	09:55:00	2015-09-26 09:55:00	S.Sprague	S.Sprague	3	NA	NA	Y	basking on road, then escaping	N	NA	NA	NA	full	10	none	31.4	34.7	32.5	NA	1	0.4	0	0	road N of LP4, S of UP6 and UP7	2015-09-26	15:09:00	K.Dunn, T.Sprague	T.Sprague	NA	NONE	0	0	11	lined active pond	0	0	0
6	1	S-NC-150521-1634	NC	NA	A	F	visual only	none	N	gestation	2015-05-21	16:34:00	2015-05-21 16:34:00	T.Sprague, D.Volz	D.Volz	3	NA	NA	Y	slithered from road into grass and disappeared	N	NA	NA	NA	NA	90	NA	23.4	16	25	NA	1.1	0.4	>95	97.5	road N of Bass House	2015-05-23	16:01:00	T.Sprague, S.Sprague	S.Sprague	138	S	14	0	17.9	outflow	21	0	12
21	1	S-NC-150606-1129	NC	NA	NN	U	visual only	none	N	active	2015-06-06	11:29:00	2015-06-06 11:29:00	S.Sprague, T.Sprague	T.Sprague	3	NA	NA	Y	escaping	N	NA	NA	NA	NA	35	NA	27.1	35.1	NA	NA	1.1	0.6	5-25	15		2015-06-06	11:29:00	S.Sprague, T.Sprague	T.Sprague	240	W	6	0	2.2		2	0	0
23	1	S-NC-150606-1800	NC	NA	NN	U	visual only	none	N	active	2015-06-06	18:00:00	2015-06-06 18:00:00	S.Sprague	S.Sprague	3	NA	NA	Y	moving away	N	NA	NA	NA	NA	0	NA	26.2	19.4	28.5	NA	0	0	50-75	62.5	N bank LP8	2015-06-06	18:04:00	S.Sprague, T.Sprague	S.Sprague, T.Sprague	195	S	19	0	2.5	fallow pond	3	21	6
25	1	S-NC-150613-0850	NC	NA	NN	U	visual only	none	N	active	2015-06-13	08:50:00	2015-06-13 08:50:00	T.Sprague	T.Sprague	3	NA	NA	Y	escaping	N	NA	NA	NA	hidden	70	in last hr	27.6	44.9	30	NA	0.4	0.3	>95	97.5	W bank LP4	2015-06-14	16:00:00	T.Sprague, S.Sprague	T.Sprague	116	E	12	0	8.2	fallow pond	0	14	1
27	1	S-NC-150613-0958	NC	NA	NN	U	visual only	none	N	active	2015-06-13	09:58:00	2015-06-13 09:58:00	T.Sprague, S.Sprague	S.Sprague	4	NA	NA	Y	escaping into LP3	N	NA	NA	NA	NA	70	in last 6 hrs	26	59	25.8	NA	0	0	75-95	85	SW bank LP3	2015-06-14	12:58:00	T.Sprague, S.Sprague	S.Sprague	358	N	4	0	0.7	fallow pond	96	96	96
30	1	S-NC-150614-0832	NC	NA	NN	U	visual only	none	N	active	2015-06-14	08:32:00	2015-06-14 08:32:00	T.Sprague	D.Volz	3	NA	NA	Y	escaping	N	NA	NA	NA	full	0	none	25.8	50.3	25.7	NA	0	0	75-95	85	NW side LP3	2015-06-16	09:53:00	T.Sprague	D.Volz	174	S	7	0	1.6	fallow pond	92	96	81
32	1	S-NC-150614-1732	NC	NA	NN	U	visual only	none	N	active	2015-06-14	17:32:00	2015-06-14 17:32:00	T.Sprague	T.Sprague	3	NA	NA	Y	escaping	N	NA	NA	NA	NA	70	none	31.4	28.3	32.6	NA	0	0	>95	97.5	N bank LP4, N of T31	2015-06-16	10:31:00	T.Sprague	D.Volz	182	S	25	0	7.8		26	12	0
35	1	S-NC-150615-0852	NC	NA	NN	U	visual only	none	N	active	2015-06-15	08:52:00	2015-06-15 08:52:00	D.Volz, T.Sprague	T.Sprague	2	NA	NA	Y	escaping	N	NA	NA	NA	full	5	none	30.3	34.9	34.4	NA	0.5	0.2	50-75	62.5	NE bank LP4	2015-06-16	10:45:00	T.Sprague, D.Volz	D.Volz, T.Sprague	278	W	24	0	12.5		8	0	47
194	1	S-NC-151003-1451	NC	NA	A	F	visual only	none	N	active	2015-10-03	14:51:00	2015-10-03 14:51:00	S.Sprague, J.Leivas, Z.Spock	S.Sprague	3	NA	NA	Y	basking, then escaping	N	NA	NA	NA	full	0	none	29.3	16.4	34	NA	3.5	1.4	0	0	road between LP4 and UP9	2015-10-03	15:38:00	K.Dunn	K.Dunn	264	NONE	1	0	5.6	active pond	2	0	0
397	1	S-NC-160327-1018	NC	NA	A	F	visual only	none	N	active	2016-03-27	10:18:00	2016-03-27 10:18:00	S.Sprague	S.Sprague	3	NA	NA	Y	coiled in burrow; retreated further in when tried to capture	Y	hole in ground	7.5	8	full	5	none	22.4	8.1	38.3	NA	2.6	1.7	1-5	3	S of S outflow, E of road	2016-03-27	10:54:00	T.Sprague	T.Sprague	116	E	28	0	11	outflow	96	94	87
[truncated: 199 more columns]

## Sheet: Random_Locs
STRATUM	PRESENCE	ID_R	SNAKE#	FREQUENCY	AGE	SEX	METHOD	SEASON	SN_DATE_TIME	RAND_DATE	RAND_TIME	OBS_LOC	REC_LOC	ERROR	BEARING	DIST	SUN	%CC	PRECIP	TA_R	RH_R	TS_R	TW_R	W_MAX_R	W_AVG_R	%SHADE	SHADE_R	GEN_LOC	DATE_HAB	TIME_HAB	OBS_HAB	REC_HAB	ASPECT_R	ASP_CARD_R	SLOPE_R	H2O_DEP_R	H2O_DIST_R	H2O_TYPE	DENS1	DENS2	DENS3	DENS4	CAN_R	#BURR_R	#STEM_R	%COVER	COVER_R	%SUB_VEG	SUB_VEG_R
1	0	R-5-150514-0928	5	NA	A	F	hand	gestation	2015-05-14 09:28:00	2015-05-14	13:17:00	T.Sprague, S.Sprague	S.Sprague	3	262	148	NA	70	NA	NA	NA	NA	NA	NA	NA	>95	97.5	W side LP5	2015-05-16	13:17:00	T.Sprague, S.Sprague	S.Sprague	80	E	4	0	3.8	drained pond	0	0	0	27	7.02	0	0	1-5	3	0	0
2	0	R-38-150515-1202	38	NA	A	F	hand	gestation	2015-05-15 12:02:00	2015-05-15		T.Sprague, S.Sprague	S.Sprague	3	155	69	NA	100	NA	NA	NA	NA	NA	NA	NA	>95	97.5		2015-05-16	12:38:00	T.Sprague, S.Sprague	S.Sprague	36	NONE	1.5	0	1.7		0	0	0	0	0	0	0	25-50	37.5	0	0
3	0	R-10L-12R-15V-150515-1203	10L-12R-15V	NA	A	F	hand	gestation	2015-05-15 12:03:00	2015-05-15		T.Sprague, S.Sprague, J.Dufault	S.Sprague	3	170	53	NA	100	NA	NA	NA	NA	NA	NA	NA	>95	97.5	in LP2	2015-05-15		T.Sprague, S.Sprague, J.Dufault	S.Sprague	NA	NONE	0	100	0	full pond	0	0	0	0	0	0	0	0	0	0	0
4	0	R-21-150515-1206	21	151.739	A	F	hand	gestation	2015-05-15 12:06:00	2015-05-15		T.Sprague, S.Sprague	S.Sprague	3	222	39	NA	100	light	NA	NA	NA	NA	NA	NA	>95	97.5	in LP1	2015-05-16	12:17:00	T.Sprague, S.Sprague	S.Sprague	NA	NONE	0	102	0	full pond	0	0	0	0	0	0	0	0	0	0	0
5	0	R-20-150521-1002	20	148.24	A	M	visual only	active	2015-05-21 10:02:00	2015-05-21		T.Sprague, S.Sprague	T.Sprague	3	310	64	NA	90	NA	27	23.8	NA	19.9	0.7	0.5	0	0	in UP2	2015-05-24		T.Sprague, S.Sprague	T.Sprague	NA	NONE	0	200	0	lined active pond	0	0	0	0	0	0	0	0	0	0	0
6	0	R-NC-150521-1634	NC	NA	A	F	visual only	gestation	2015-05-21 16:34:00	2015-05-21		T.Sprague, D.Volz	D.Volz	3	174	87	NA	90	NA	21.9	23.7	22.5	NA	0.8	0.3	>95	97.5	in trees S of Bass House	2015-05-23	15:32:00	T.Sprague, S.Sprague	S.Sprague	68	E	5	0	50	outflow	92	95	94	95	97.76	0	9	1-5	3	0	0
7	0	R-33-150522-0916	33	NA	A	F	hand	gestation	2015-05-22 09:16:00	2015-05-22		S.Sprague	S.Sprague	3	346	8	NA	35	NA	20.7	33.8	23.8	NA	2.8	1.5	5-25	15	N bank LP3	2015-05-30	11:38:00	T.Sprague, M.Camba	R.Kraemer	195	S	22	0	11.6		0	0	0	0	0	1	0	50-75	62.5	0	0
8	0	R-23-150523-1720	23	151.58	A	F	hand	gestation	2015-05-23 17:20:00	2015-05-23		T.Sprague, S.Sprague	T.Sprague	4	179	132	NA	95	NA	20.6	30.9	23.9	NA	0.9	0.6	>95	97.5		2015-05-24	14:05:00	T.Sprague, S.Sprague	T.Sprague	2	N	11	0	23		94	95	90	94	96.98	0	0	5-25	15	0	0
9	0	R-10L-16R-15V-150524-0935	10L-16R-15V	NA	A	F	hand	gestation	2015-05-24 09:35:00	2015-05-24		T.Sprague, S.Sprague	T.Sprague	4	208	43	NA	70	NA	20	36.6	NA	19.4	1	0.8	0	0	in LP2	2015-05-24	13:52:00	T.Sprague, S.Sprague	S.Sprague	NA	NONE	0	150	0	full pond	0	0	0	0	0	0	0	0	0	0	0
10	0	R-20-150524-1511	20	148.24	A	M	telemetry	active	2015-05-24 15:11:00	2015-05-24	16:00:00	T.Sprague, R.Johnson	T.Sprague, R.Johnson	3	208	43	NA	90	NA	22.7	28	24.4	NA	1.2	0.9	>95	97.5		2015-05-24	16:00:00	T.Sprague, R.Johnson	T.Sprague, R.Johnson	8	N	9	0	12		18	0	3	96	30.42	2	0	50-75	62.5	0	0
11	0	R-21-150524-1809	21	151.739	A	F	telemetry	gestation	2015-05-24 18:09:00	2015-05-24	18:26:00	T.Sprague, S.Sprague	R.Johnson	3	100	114	NA	99	NA	21	40.6	21.8	NA	1.2	0.9	>95	97.5		2015-05-24	18:26:00	T.Sprague, S.Sprague	R.Johnson	92	NONE	1	0	18.4		0	15	0	0	3.9	0	0	5-25	15	0	0
12	0	R-10L-12R-15V-150525-1032	10L-12R-15V	NA	A	F	hand	gestation	2015-05-25 10:32:00	2015-05-25	10:54:00	T.Sprague	T.Sprague	3	303	107	NA	65	NA	24.7	36.1	NA	20.4	1.5	1	0	0	in UP2	2015-05-25	10:54:00	T.Sprague	T.Sprague	NA	NONE	0	200	0	lined active pond	0	0	0	0	0	0	0	0	0	0	0
13	0	R-22-150525-1340	22	148.499	A	M	telemetry	active	2015-05-25 13:40:00	2015-05-25	13:50:00	T.Sprague, R.Johnson	R.Johnson	3	338	8	NA	85	light	24.3	29	26.6	17.5	1	0.3	>95	97.5	in LP4	2015-05-25	13:50:00	T.Sprague, R.Johnson	R.Johnson	NA	NONE	0	2	0	fallow pond	11	4	8	19	10.92	0	5	>95	97.5	0	0
14	0	R-23-150525-1425	23	151.58	A	F	telemetry	gestation	2015-05-25 14:25:00	2015-05-25	14:45:00	T.Sprague, R.Johnson	R.Johnson	3	311	36	NA	90	NA	23.6	28.4	NA	21.1	1.6	1.3	0	0	in UP3	2015-05-25	14:45:00	T.Sprague, R.Johnson	R.Johnson	NA	NONE	0	200	0	lined active pond	0	0	0	0	0	0	0	0	0	0	0
15	0	R-20-150530-0927	20	148.24	A	M	telemetry	active	2015-05-30 09:27:00	2015-05-30	16:18:00	T.Sprague, M.Camba, M.Cook, S.Sprague	M.Camba, R.Kraemer	3	230	31	NA	0	NA	32.4	21.6	33.1	NA	0.6	0.6	50-75	62.5	NW bank LP8	2015-05-30	16:18:00	T.Sprague, M.Camba, M.Cook, S.Sprague	M.Camba, R.Kraemer	55	E	9	0	3.5	fallow pond	93	96	40	9	61.88	0	0	25-50	37.5	0	0
16	0	R-23-150530-1010	23	151.58	A	F	telemetry	gestation	2015-05-30 10:10:00	2015-05-30	10:27:00	T.Sprague, M.Camba, R.Kraemer	R.Kraemer	3	133	150	NA	0	NA	33.2	21.3	NA	24.9	0.7	0.2	0	0	in UP9	2015-05-30	10:27:00	T.Sprague, M.Camba, R.Kraemer	R.Kraemer	NA	NONE	0	150	0	active pond	0	0	0	0	0	0	0	0	0	0	0
17	0	R-21-150530-1408	21	151.739	A	F	telemetry	gestation	2015-05-30 14:08:00	2015-05-30	14:45:00	T.Sprague	R.Johnson	2	121	87	NA	30	NA	34.1	14.1	33.4	NA	1.4	0.8	>95	97.5		2015-05-30	14:45:00	T.Sprague	R.Johnson	66	NONE	1	0	3.5		93	96	60	42	75.66	0	2	>95	97.5	0	0
18	0	R-22-150530-1514	22	148.499	A	M	telemetry	active	2015-05-30 15:14:00	2015-05-30	15:42:00	T.Sprague, M.Cook	R.Kraemer	3	199	42	NA	30	NA	36.6	19.7	NA	25.5	0.3	0.1	50-75	62.5	in LP8	2015-05-30	15:42:00	T.Sprague, M.Cook	R.Kraemer	NA	NONE	0	46	0	fallow pond	6	12	6	0	6.24	0	6	<1	0.5	0	0
19	0	R-20-150531-1515	20	148.24	A	M	telemetry	active	2015-05-31 15:15:00	2015-05-31	15:35:00	M.Cook, T.Sprague, S.Sprague	M.Cook	3	291	46	NA	40	NA	38.3	18.6	39.1	17.9	0.9	0.3	50-75	62.5	E side LP3 at concrete box	2015-05-31	15:35:00	M.Cook, T.Sprague, S.Sprague	M.Cook	NA	NONE	0	0	0	fallow pond inlet	0	0	3	2	1.3	0	6	50-75	62.5	0	0
20	0	R-22-150605-1042	22	148.499	A	M	telemetry	active	2015-06-05 10:42:00	2015-06-05	10:55:00	T.Sprague, C.Babich Morrow, J.Myrand	C.Babich Morrow	3	69	35	NA	98	in last 6 hrs	23	44.9	NA	22	1.6	0.8	>95	97.5	in UP9	2015-06-05	10:55:00	T.Sprague, C.Babich Morrow, J.Myrand	C.Babich Morrow	NA	NONE	0	150	0	active pond	0	0	0	0	0	0	0	0	0	0	0
21	0	R-NC-150606-1129	NC	NA	NN	U	visual only	active	2015-06-06 11:29:00	2015-06-06	11:44:00	S.Sprague	S.Sprague	3	347	108	NA	40	NA	24.4	38.3	NA	21.3	4	2.9	0	0	in UP6	2015-06-06	11:44:00	S.Sprague	S.Sprague	NA	NONE	0	200	0	lined active pond	0	0	0	0	0	0	0	0	0	0	0
22	0	R-22-150606-1544	22	148.499	A	M	telemetry	active	2015-06-06 15:44:00	2015-06-06	16:12:00	T.Sprague, S.Sprague	D.Volz	3	132	41	NA	5	NA	27.8	18.7	NA	29.2	2.1	0.8	0	0	in UP9	2015-06-06	16:12:00	T.Sprague, S.Sprague	D.Volz	NA	NONE	0	150	0	active pond	0	0	0	0	0	0	0	0	0	25-50	37.5
23	0	R-NC-150606-1800	NC	NA	NN	U	visual only	active	2015-06-06 18:00:00	2015-06-06	18:31:00	T.Sprague	T.Sprague	3	29	57	NA	0	NA	26.2	18.5	26.1	NA	1.1	0.6	75-95	85		2015-06-06	18:31:00	T.Sprague	T.Sprague	228	W	17	0	7.8		96	96	96	96	99.84	2	0	<1	0.5	0	0
24	0	R-24-150608-1133	24	148.541	A	M	telemetry	active	2015-06-08 11:33:00	2015-06-08	11:52:00	T.Sprague	D.Volz	4	238	36	NA	20	none	35.4	15	43.5	NA	1	0.4	5-25	15	S berm LP2	2015-06-08	11:52:00	T.Sprague	D.Volz	356	N	23	0	10.3	drained pond	0	0	0	0	0	0	0	50-75	62.5	0	0
25	0	R-NC-150613-0850	NC	NA	NN	U	visual only	active	2015-06-13 08:50:00	2015-06-13	08:50:00	T.Sprague	T.Sprague	3	305	47	NA	70	in last hr	27.8	49	NA	23	0.6	0.4	>95	97.5	in UP4	2015-06-13	08:50:00	T.Sprague	T.Sprague	NA	NONE	0	200	0	active pond	0	0	0	0	0	0	0	0	0	>95	97.5
26	0	R-24-150613-0938	24	148.541	A	M	telemetry	active	2015-06-13 09:38:00	2015-06-13		S.Arnette-Romero, T.Sprague	T.Sprague	3	47	41	hidden	70	in last hr	28.3	34.8	28.4	NA	0.4	0.3	>95	97.5	W berm UP6	2015-06-14	16:17:00	T.Sprague, S.Sprague	T.Sprague	281	NONE	1	0	2.5	lined active pond	0	0	0	0	0	0	0	1-5	3	0	0
27	0	R-NC-150613-0958	NC	NA	NN	U	visual only	active	2015-06-13 09:58:00	2015-06-13		T.Sprague, S.Sprague	S.Sprague	4	147	101	NA	50	in last 6 hrs	30.1	40.9	30.9	NA	0.7	0.6	1-5	3	S slope of ARCC hill	2015-06-14	13:21:00	T.Sprague, S.Sprague	S.Sprague	18	N	18	0	26	fallow pond	0	0	0	0	0	0	2	50-75	62.5	0	0
28	0	R-2L-1R-15V-150613-1552	2L-1R-15V	NA	NN	U	hand	active	2015-06-13 15:52:00	2015-06-13	16:26:00	T.Sprague	T.Sprague	3	174	87	hidden	100	in last hr	24.3	53.9	22.7	19.4	1.3	1	>95	97.5	in LP7	2015-06-13	16:26:00	T.Sprague	T.Sprague	NA	NONE	0	1	0	fallow pond	10	5	7	3	6.5	0	1	>95	97.5	0	0
29	0	R-2L-2R-15V-150613-1858	2L-2R-15V	NA	NN	U	hand	active	2015-06-13 18:58:00	2015-06-13		T.Sprague	T.Sprague	3	300	152	over horizon	70	none	23.8	55	23.4	22.1	0	0	>95	97.5	in LP2	2015-06-16	10:13:00	T.Sprague	D.Volz	NA	NONE	0	0.25	0	drained pond	0	0	0	0	0	0	0	0	0	0	0
30	0	R-NC-150614-0832	NC	NA	NN	U	visual only	active	2015-06-14 08:32:00	2015-06-14		T.Sprague	T.Sprague	3	170	79	full	0	none	27.3	59.9	26.5	16.5	0.3	0	>95	97.5	in LP7	2015-06-14	16:32:00	T.Sprague, S.Sprague	T.Sprague	NA	NONE	0	2	0	fallow pond	22	13	13	15	16.38	0	14	>95	97.5	0	0
31	0	R-24-150614-1542	24	148.54	A	M	telemetry	active	2015-06-14 15:42:00	2015-06-14	15:54:00	T.Sprague, S.Sprague	T.Sprague	4	60	68	intermittent	75	none	33.4	24.6	NA	22.7	1.2	0.8	0	0	in UP7	2015-06-14	15:54:00	T.Sprague, S.Sprague	T.Sprague	NA	NONE	0	200	0	lined active pond	0	0	0	0	0	0	0	0	0	0	0
32	0	R-NC-150614-1732	NC	NA	NN	U	visual only	active	2015-06-14 17:32:00	2015-06-14		T.Sprague	T.Sprague	3	204	80	intermittent	50	none	30.1	39.2	33	20	0	0	>95	97.5	in LP7	2015-06-20	10:27:00	T.Sprague, S.Sprague	S.Sprague	NA	NONE	0	16.5	0	fallow pond	7	9	19	16	13.26	0	8	>95	97.5	0	0
33	0	R-23-150614-1746	23	151.579	A	F	hand	active	2015-06-14 17:46:00	2015-06-14		T.Sprague	T.Sprague	3	307	132	intermittent	30	none	31	31.1	32.1	NA	0	0	>95	97.5	just N of ramada	2015-06-16	13:20:00	D.Volz, T.Sprague	T.Sprague	NA	NONE	0	0	31	lined active pond	90	43	96	94	83.98	0	0	75-95	85	0	0
34	0	R-2L-4R-15V-150615-0836	2L-4R-15V	NA	NN	U	hand	active	2015-06-15 08:36:00	2015-06-15	08:46:00	T.Sprague	T.Sprague	3	42	18	full	5	none	28.4	33.6	NA	21	0.3	0.1	0	0	in UP7	2015-06-15	08:46:00	T.Sprague	T.Sprague	NA	NONE	0	200	0	lined active pond	0	0	0	0	0	0	0	0	0	0	0
35	0	R-NC-150615-0852	NC	NA	NN	U	visual only	active	2015-06-15 08:52:00	2015-06-15	09:05:00	T.Sprague	T.Sprague	2	315	115	full	10	none	28.5	32.7	NA	21.6	1	0.9	0	0	in UP4	2015-06-15	09:05:00	T.Sprague	T.Sprague	NA	NONE	0	200	0	active pond	0	0	0	0	0	0	0	0	0	>95	97.5
36	0	R-23-150615-1158	23	151.579	A	F	hand	active	2015-06-15 11:58:00	2015-06-15		T.Sprague	T.Sprague	3	276	34	full	30	none	37.9	17.6	39.2	21.2	0.4	0	75-95	85	in LP7	2015-06-20	10:10:00	S.Sprague, T.Sprague	S.Sprague	NA	NONE	0	11.5	0	fallow pond	21	19	36	27	26.78	0	13	75-95	85	0	0
37	0	R-21-150615-1610	21	151.738	A	F	telemetry	active	2015-06-15 16:10:00	2015-06-15		S.Sprague	S.Sprague	3	135	76	intermittent	70	none	35.5	24.1	NA	33.2	3	1.1	0	0	lower middle UP9	2015-06-21	09:35:00	T.Sprague	T.Sprague	NA	NONE	0	150	0	active pond	0	0	0	0	0	0	0	0	0	>95	97.5
38	0	R-23-150615-1730	23	151.579	A	F	telemetry	active	2015-06-15 17:30:00	2015-06-15		S.Sprague	S.Sprague	3	59	83	intermittent	80	none	31.3	32.4	34.2	NA	0.5	0	>95	97.5	hill E of UP9	2015-06-16	12:34:00	T.Sprague, D.Volz	D.Volz	107	E	26	0	13	active pond	0	0	0	14	3.64	0	2	>95	97.5	0	0
39	0	R-10L-12R-15V-150616-0759	10L-12R-15V	NA	A	F	hand	active	2015-06-16 07:59:00	2015-06-16	08:32:00	T.Sprague, D.Volz	D.Volz	3	5	142	full	0	none	28.1	35.6	NA	22.5	0	0	<1	0.5	NE side UP3	2015-06-16	08:32:00	T.Sprague, D.Volz	D.Volz	NA	NONE	0	150	0	lined active pond	0	0	0	0	0	0	0	0	0	0	0
40	0	R-21-150616-0847	21	151.738	A	F	telemetry	active	2015-06-16 08:47:00	2015-06-16	09:03:00	T.Sprague	T.Sprague	3	16	117	full	0	none	30.5	37.1	NA	26.5	0	0	0	0	in UP5	2015-06-16	09:03:00	T.Sprague	T.Sprague	NA	NONE	0	150	0	active pond	0	0	0	0	0	0	0	0	0	5-25	15
41	0	R-25-150616-0921	25	148.66	A	M	telemetry	active	2015-06-16 09:21:00	2015-06-16	09:34:00	T.Sprague	T.Sprague	3	269	79	full	0	none	34.1	24.5	37.7	NA	0.6	0.6	0	0	in LP2	2015-06-16	09:34:00	T.Sprague	T.Sprague	NA	NONE	0	0	1.5	drained pond	0	0	0	0	0	0	0	0	0	0	0
42	0	R-23-150616-1414	23	151.579	A	F	telemetry	active	2015-06-16 14:14:00	2015-06-16	14:37:00	T.Sprague	D.Volz	3	147	84	full	15	none	37	15.4	36.3	NA	0	0	>95	97.5		2015-06-16	14:37:00	T.Sprague	D.Volz	132	E	11	0	26		96	95	96	96	99.58	0	0	5-25	15	0	0
43	0	R-23-150620-1146	23	151.579	A	F	telemetry	active	2015-06-20 11:46:00	2015-06-20	12:05:00	S.Sprague, T.Sprague, S.Doan	H.Bateman	4	310	125	full	0	none	36.4	11.3	42.2	32.3	1.3	0.7	0	0	middle of LP2	2015-06-20	12:05:00	S.Sprague, T.Sprague, S.Doan	H.Bateman	NA	NONE	0	0.5	0	drained pond	0	0	0	0	0	0	0	0	0	0	0
44	0	R-24-150620-1300	24	148.54	A	M	telemetry	active	2015-06-20 13:00:00	2015-06-20	13:13:00	T.Sprague, S.Sprague, S.Doan, H.Bateman	H.Bateman	2	59	127	full	0	none	39.4	8.6	48.9	NA	0.8	0.6	0	0	W bank UP8	2015-06-20	13:13:00	T.Sprague, S.Sprague, S.Doan, H.Bateman	H.Bateman	97	E	22	0	7.9	lined active pond	0	0	0	0	0	0	0	0	0	0	0
45	0	R-25-150620-1554	25	148.66	A	M	telemetry	active	2015-06-20 15:54:00	2015-06-20	16:19:00	T.Sprague, S.Sprague	S.Sprague	4	160	122	full	0	none	38.4	9.4	38.2	NA	1.3	0.7	75-95	85	E edge meadow	2015-06-20	16:19:00	T.Sprague, S.Sprague	S.Sprague	52	NONE	1	0	33	outflow	96	96	96	95	99.58	0	0	>95	97.5	0	0
46	0	R-21-150620-1656	21	151.738	A	F	telemetry	active	2015-06-20 16:56:00	2015-06-20	17:25:00	T.Sprague	T.Sprague	3	295	56	full	0	none	38.3	9.1	40.2	NA	3.4	2.3	0	0	NE berm/road LP5	2015-06-20	17:25:00	T.Sprague	T.Sprague	NA	NONE	0	0	9	outflow for drained pond	0	0	0	0	0	0	0	1-5	3	0	0
47	0	R-25-150621-0955	25	148.66	A	M	telemetry	active	2015-06-21 09:55:00	2015-06-21	10:24:00	T.Sprague	T.Sprague	3	243	44	full	0	none	33.5	22.9	32.5	18.4	0.9	0.3	75-95	85	SW edge LP8	2015-06-21	10:24:00	T.Sprague	T.Sprague	NA	NONE	0	5	0	fallow pond	87	94	90	85	92.56	0	24	>95	97.5	0	0
48	0	R-21-150621-1024	21	151.738	A	F	telemetry	active	2015-06-21 10:24:00	2015-06-21	10:52:00	S.Sprague	T.Sprague	3	170	101	full	0	none	33.6	34.4	34.6	NA	0.8	0.6	>95	97.5		2015-06-21	10:52:00	T.Sprague, S.Sprague	T.Sprague	51	E	5	0	50		19	8	0	0	7.02	0	0	>95	97.5	0	0
49	0	R-23-150621-1507	23	151.58	A	F	telemetry	active	2015-06-21 15:07:00	2015-06-21	15:32:00	T.Sprague	S.Sprague	3	84	126	full	0	none	36.2	17	37.7	NA	1.6	0.8	>95	97.5	hill NE of Bass House near outflow	2015-06-21	15:32:00	T.Sprague	S.Sprague	46	E	6	0	11.9	outflow	66	16	21	26	33.54	0	0	5-25	15	0	0
50	0	R-27-150626-1403	27	151.838	A	F	telemetry	active	2015-06-26 14:03:00	2015-06-26	14:33:00	T.Sprague, C.Villalpando	C.Villalpando	3	297	95	full	35	none	42.8	20.6	43.5	23	0	0	>95	97.5	NW side LP8	2015-06-26	14:33:00	T.Sprague, C.Villalpando	C.Villalpando	NA	NONE	0	46	0	fallow pond	84	90	83	93	91	0	24	>95	97.5	0	0
51	0	R-25-150626-1513	25	148.66	A	M	telemetry	active	2015-06-26 15:13:00	2015-06-26	15:36:00	T.Sprague, C.Villalpando, M.Zager	C.Villalpando	3	328	90	full	10	none	38.5	24.3	38.7	NA	0.4	0.1	75-95	85	N bank LP3	2015-06-26	15:36:00	T.Sprague	M.Zager	172	S	11	0	1.44	path in fallow pond	12	16	40	35	26.78	0	6	>95	97.5	0	0
52	0	R-21-150626-1620	21	151.738	A	F	telemetry	active	2015-06-26 16:20:00	2015-06-26	16:59:00	T.Sprague	M.Zager	3	178	96	full	30	none	35.5	32.8	34.1	NA	2	1.1	>95	97.5	meadow	2015-06-26	17:00:00	T.Sprague	M.Zager	64	E	3	0	75		13	0	0	0	3.38	0	0	>95	97.5	0	0
53	0	R-26-150627-1147	26	150.709	A	M	telemetry	active	2015-06-27 11:47:00	2015-06-27	12:06:00	T.Sprague	A.Sillas	3	133	94	full	1	none	40.6	23.2	46.7	NA	0.7	0.6	5-25	15	old road S of UP9	2015-06-27	12:06:00	T.Sprague	A.Sillas	349	N	11	0	35	active pond	15	18	22	35	23.4	1	0	50-75	62.5	0	0
54	0	R-28-150627-1417	28	151.817	A	F	telemetry	active	2015-06-27 14:17:00	2015-06-27	14:45:00	T.Sprague	T.Sprague	3	171	106	full	45	none	35	31.3	35.3	NA	0	0	>95	97.5	NE side of meadow	2015-06-27	14:45:00	T.Sprague	T.Sprague	49	E	2	0	17	outflow	50	67	51	40	54.08	0	0	>95	97.5	0	0
55	0	R-23-150627-1515	23	151.579	A	F	telemetry	active	2015-06-27 15:15:00	2015-06-27	15:36:00	T.Sprague	T.Sprague	3	34	25	full	50	none	38.3	23.1	36.7	NA	0	0	>95	97.5	E side LP4	2015-06-27	15:36:00	T.Sprague	T.Sprague	269	W	5	0	2.5	fallow pond	91	96	96	96	98.54	0	6	>95	97.5	0	0
56	0	R-27-150628-0810	27	151.838	A	F	telemetry	active	2015-06-28 08:10:00	2015-06-28	08:20:00	T.Sprague, A.Bartoli	T.Sprague	3	149	24	full	5	in last 12 hrs	26.5	42.3	28.9	NA	0	0	75-95	85	hill S of UP9	2015-06-28	08:20:00	T.Sprague, A.Bartoli	T.Sprague	196	S	21	0	21	active pond	96	96	96	96	99.84	0	1	1-5	3	0	0
57	0	R-21-150628-1026	21	151.738	A	F	telemetry	active	2015-06-28 10:26:00	2015-06-28	10:46:00	T.Sprague	T.Sprague	3	261	52	full	15	in last 24 hrs	35.6	21.8	38.2	NA	0.9	0.7	50-75	62.5	S berm between LP7 and LP8	2015-06-28	17:31:00	T.Sprague	T.Sprague	9	NONE	1	0	11.3	fallow pond	0	0	0	0	0	1	0	5-25	15	0	0
58	0	R-28-150628-1106	28	151.817	A	F	telemetry	active	2015-06-28 11:06:00	2015-06-28	11:20:00	T.Sprague	T.Sprague	3	358	50	full	20	in last 24 hrs	35.2	24.2	NA	32.5	0.4	0.3	0	0	E side UP9, ~5m from shore	2015-06-28	11:20:00	T.Sprague	T.Sprague	270	W	5	100	0	active pond	0	0	0	0	0	0	0	0	0	50-75	62.5
59	0	R-25-150628-1117	25	148.66	A	M	telemetry	active	2015-06-28 11:17:00	2015-06-28	11:37:00	T.Sprague	T.Sprague	3	46	133	full	20	in last 24 hrs	37	21.7	51.6	NA	0.6	0.6	75-95	85	E of road to Bass House, N of N outflow	2015-06-28	11:37:00	T.Sprague	T.Sprague	NA	NONE	0	0	26	outflow	33	6	0	0	10.14	0	0	>95	97.5	0	0
60	0	R-23-150628-1157	23	151.579	A	F	telemetry	active	2015-06-28 11:57:00	2015-06-28	12:08:00	S.Sprague	T.Sprague	3	143	46	full	25	in last 24 hrs	37.5	21.8	36.5	25.1	0	0	75-95	85	central LP8	2015-07-05	11:07:00	T.Sprague	A.Bentancur	NA	NONE	0	31	0	fallow pond	87	79	93	90	90.74	0	32	75-95	85	<1	0.5
61	0	R-26-150628-1634	26	150.709	A	M	telemetry	active	2015-06-28 16:34:00	2015-06-28	17:01:00	S.Sprague	S.Sprague	3	200	122	intermittent	95	in last hr	34	27	35.8	NA	0	0	25-50	37.5	outflow pipe behind ARCC	2015-06-29	14:37:00	T.Sprague	T.Sprague	194	S	26	0	23	outflow	7	12	5	38	16.12	0	0	25-50	37.5	0	0
62	0	R-29-150628-1721	29	148.74	A	F	telemetry	active	2015-06-28 17:21:00	2015-06-28	17:35:00	S.Sprague	S.Sprague	3	66	60	intermittent	85	in last hr	33.1	30	32.8	NA	0	0	>95	97.5	E of UP9; S of division of rd to Bass House and ARCC	2015-06-28	19:14:00	T.Sprague	T.Sprague	16	N	4	0	32	outflow pool	96	96	95	96	99.58	0	0	75-95	85	0	0
63	0	R-30-150629-1435	30	148.499	A	F	telemetry	active	2015-06-29 14:35:00	2015-06-29	14:54:00	S.Sprague	S.Sprague	3	188	114	intermittent	90	in last 24 hrs	34	30.5	35	NA	0	0	>95	97.5	meadow edge	2015-06-29	15:12:00	T.Sprague, S.Sprague	T.Sprague	71	NONE	1	0	40	outflow	13	51	1	0	16.9	0	0	>95	97.5	0	0
64	0	R-27-150703-1212	27	151.838	A	F	telemetry	active	2015-07-03 12:12:00	2015-07-03	12:29:00	T.Sprague	D.Volz	4	77	82	hazy	95	none	32	43.5	33.4	NA	0	0	75-95	85	just outside Bass House	2015-07-03	12:29:00	T.Sprague	D.Volz	NA	NONE	0	0	36	outflow	70	70	80	24	63.44	0	0	1-5	3	0	0
65	0	R-21-150703-1318	21	151.738	A	F	telemetry	active	2015-07-03 13:18:00	2015-07-03	13:43:00	T.Sprague, D.Volz	T.Sprague	3	330	151	full	50	none	34.6	31.6	41.3	NA	0.5	0.5	1-5	3	E bank UP4	2015-07-03	13:43:00	T.Sprague, D.Volz	T.Sprague	276	W	16	0	0.75	active pond	0	0	0	0	0	2	0	1-5	3	0	0
66	0	R-26-150703-1750	26	150.708	A	M	telemetry	active	2015-07-03 17:50:00	2015-07-03	NA	NA	NA	NA	19	74	hidden	100	heavy	NA	NA	NA	NA	NA	NA	>95	97.5	S of Dave's shed on ARCC hill	2015-07-04	10:08:00	T.Sprague, D.Volz	T.Sprague	131	E	3	0	62	fallow pond	75	88	94	95	91.52	0	0	50-75	62.5	0	0
67	0	R-30-150704-1255	30	148.499	A	F	telemetry	active	2015-07-04 12:55:00	2015-07-04	13:08:00	T.Sprague, D.Volz	T.Sprague	3	49	86	hidden	90	in last 24 hrs	29	51.4	30.7	NA	0	0	>95	97.5	on road to Bass House at N outflow	2015-07-04	13:08:00	T.Sprague, D.Volz	T.Sprague	214	S	2	0	2.15	outflow	93	86	73	69	83.46	0	0	5-25	15	0	0
68	0	R-31-150704-1329	31	148.239	A	F	telemetry	active	2015-07-04 13:29:00	2015-07-04	13:38:00	T.Sprague, D.Volz	T.Sprague	3	325	19	hidden	95	in last 24 hrs	28.8	59.8	28.8	NA	0.9	0.6	>95	97.5	E bank LP3	2015-07-04	13:38:00	T.Sprague, D.Volz	T.Sprague	288	W	20	0	12.2	active pond	3	7	0	0	2.6	0	2	>95	97.5	0	0
69	0	R-27-150710-1127	27	151.838	A	F	telemetry	active	2015-07-10 11:27:00	2015-07-10	11:43:00	T.Sprague, M.Miller	M.Miller	3	58	51	hazy	80	none	30.2	27.1	37	NA	1.6	1.1	<1	0.5	just W of road to Bass House E of UP9	2015-07-11	16:04:00	T.Sprague, S.Sprague	T.Sprague	285	W	4	0	17	outflow	0	0	0	0	0	0	0	5-25	15	0	0
70	0	R-28-150710-1233	28	151.817	A	F	telemetry	active	2015-07-10 12:33:00	2015-07-10	12:46:00	M.Miller, T.Sprague	M.Miller	3	296	43	full	70	none	30.3	25.5	29.9	NA	0.6	0.4	>95	97.5	SE side LP4	2015-07-11	15:27:00	T.Sprague, S.Sprague	T.Sprague	306	NONE	1	0	14	muddy mat in fallow pond	96	95	91	96	98.28	0	6	50-75	62.5	0	0
71	0	R-28-150712-1142	28	151.817	A	F	telemetry	active	2015-07-12 11:42:00	2015-07-12	11:59:00	T.Sprague	K.Dunn	2	279	70	hazy	80	none	34.9	28.2	NA	23.7	0.6	0.5	50-75	62.5	S edge LP8 by T64	2015-07-12	11:59:00	T.Sprague	K.Dunn	NA	NONE	0	6	0	fallow pond	38	58	52	90	61.88	0	23	50-75	62.5	0	0
72	0	R-32-150712-1533	32	148.54	A	M	telemetry	active	2015-07-12 15:33:00	2015-07-12		S.Sprague, K.Dunn	S.Sprague	3	359	117	hazy	95	none	33.4	18.1	33.8	NA	1.3	0.9	>95	97.5	N of UP4	2015-07-19	17:15:00	T.Sprague, K.Dunn	J.Dufault	3	N	3	0	8.9	active pond	92	91	89	82	92.04	0	0	25-50	37.5	0	0
73	0	R-27-150712-1630	27	151.838	A	F	telemetry	active	2015-07-12 16:30:00	2015-07-12	16:48:00	K.Dunn, S.Sprague	S.Sprague	4	2	62	hazy	95	none	35.3	18.6	36.9	NA	1.9	0.7	25-50	37.5	just S of road between UP6 and LP4	2015-07-18	16:16:00	T.Sprague, S.Grady, R.Kraemer	M.Camba	184	S	12	0	8.4	lined active pond	0	0	0	0	0	1	0	<1	0.5	0	0
74	0	R-27-150718-0742	27	151.838	A	F	telemetry	active	2015-07-18 07:42:00	2015-07-18	07:58:00	T.Sprague	T.Sprague	4	157	46	full	75	in last 12 hrs	23.6	65.5	25.4	24.1	0	0	75-95	85	S edge UP9	2015-07-19	16:14:00	T.Sprague, K.Dunn	J.Dufault	356	NONE	1	8	0	active pond	0	0	0	0	0	0	0	75-95	85	<1	0.5
75	0	R-32-150718-1424	32	148.54	A	M	telemetry	active	2015-07-18 14:24:00	2015-07-18	14:39:00	T.Sprague	N.Bunnell	3	325	82	intermittent	75	in last 24 hrs	30.3	37.3	NA	23.4	2.9	2.2	0	0	center of UP3	2015-07-18	14:39:00	T.Sprague	N.Bunnell	NA	NONE	0	200	0	lined active pond	0	0	0	0	0	0	0	0	0	0	0
76	0	R-26-150718-1434	26	150.709	A	M	telemetry	active	2015-07-18 14:34:00	2015-07-18		S.Sprague	S.Sprague	3	201	61	intermittent	NA	in last 24 hrs	32.4	30.5	33.9	NA	4	1.9	>95	97.5	meadow	2015-07-20	11:03:00	T.Sprague	T.Sprague	139	NONE	1	0	8	small puddle in meadow	0	0	0	0	0	0	0	>95	97.5	0	0
77	0	R-33-150718-1449	33	150.879	A	F	telemetry	active	2015-07-18 14:49:00	2015-07-18	15:09:00	T.Sprague	N.Bunnell	4	183	129	intermittent	90	in last 24 hrs	31.9	31.9	36	NA	2.3	1.4	5-25	15	just E of road up hill to ARCC	2015-07-18	15:09:00	T.Sprague	N.Bunnell	324	N	8	0	28	fallow pond	0	0	11	0	2.86	0	0	25-50	37.5	0	0
78	0	R-25-150719-1104	25	148.66	A	M	telemetry	active	2015-07-19 11:04:00	2015-07-19	11:20:00	S.Sprague	S.Sprague	2	343	11	intermittent	80	in last 12 hrs	27.5	42.9	NA	25.3	1.2	1.1	0	0	E side UP3	2015-07-19	11:20:00	S.Sprague	S.Sprague	NA	NONE	0	150	0	lined active pond	0	0	0	0	0	0	0	0	0	0	0
79	0	R-34-150719-1201	34	148.739	A	F	telemetry	active	2015-07-19 12:01:00	2015-07-19	12:21:00	S.Sprague, K.Dunn, P.Sitzmann, T.Nidey	J.Dufault	2		66	full	30	in last 12 hrs	32.9	43.4	34.3	20.8	0	0	>95	97.5	N central LP3	2015-07-19	12:21:00	S.Sprague, K.Dunn, P.Sitzmann, T.Nidey	J.Dufault	NA	NONE	0	6	0	fallow pond	57	38	43	25	42.38	0	9	>95	97.5	0	0
80	0	R-26-150724-0940	26	150.708	A	M	telemetry	active	2015-07-24 09:40:00	2015-07-24	10:01:00	S.Sprague, T.Sprague	T.Sprague	2	280	72	hazy	90	none	28	44	30.1	NA	0	0	75-95	85	just N of meadow and fence in mesquite bosque	2015-07-24	10:01:00	S.Sprague, T.Sprague	T.Sprague	178	S	7	0	45	outflow	95	94	94	95	98.28	0	0	<1	0.5	0	0
81	0	R-25-150724-1045	25	148.66	A	M	telemetry	active	2015-07-24 10:45:00	2015-07-24	11:10:00	S.Sprague	T.Sprague	3	105	85	hazy	90	none	29.1	36.2	NA	22.4	2.1	1	50-75	62.5	E side UP6	2015-07-24	11:10:00	S.Sprague, T.Sprague	T.Sprague	NA	NONE	0	150	0	lined active pond	0	0	0	0	0	0	0	0	0	0	0
82	0	R-33-150724-1129	33	150.879	A	F	telemetry	active	2015-07-24 11:29:00	2015-07-24	11:54:00	T.Sprague, S.Sprague	T.Sprague	3	238	44	hazy	85	none	32.6	31.1	34.1	31	0	0	0	0	NE side LP2	2015-07-24	11:54:00	T.Sprague, S.Sprague	T.Sprague	NA	NONE	0	0.5	0	drained pond	0	0	0	0	0	0	0	1-5	3	0	0
83	0	R-32-150724-1131	32	148.54	A	M	telemetry	active	2015-07-24 11:31:00	2015-07-24	12:03:00	T.Sprague	T.Sprague	3	331	79	hazy	85	none	32.1	30	NA	22.8	1.8	1.2	25-50	37.5	E side UP3 ~3m from edge	2015-07-24	12:03:00	T.Sprague	T.Sprague	NA	NONE	0	200	0	lined active pond	0	0	0	0	0	0	0	0	0	0	0
84	0	R-27-150724-1458	27	151.838	A	F	telemetry	active	2015-07-24 14:58:00	2015-07-24	15:20:00	T.Sprague	T.Sprague	2	292	121	full	60	none	34.3	26.6	31.5	19.3	0	0	75-95	85	W side LP7; SE of T49	2015-07-24	15:20:00	T.Sprague	T.Sprague	NA	NONE	0	0.5	0	fallow pond	74	62	90	76	78.52	0	30	>95	97.5	0	0
85	0	R-35-150724-1554	35	151.882	A	F	telemetry	active	2015-07-24 15:54:00	2015-07-24	16:13:00	T.Sprague	T.Sprague	4	177	155	full	30	none	32.2	31.8	31.8	NA	0.9	0.3	>95	97.5	NE edge of meadow in trees	2015-07-24	16:13:00	T.Sprague	T.Sprague	30	N	2	0	20	outflow	86	82	76	96	88.4	0	0	75-95	85	0	0
86	0	R-34-150724-1611	34	148.739	A	F	telemetry	active	2015-07-24 16:11:00	2015-07-24	16:46:00	T.Sprague	T.Sprague	3	100	107	full	30	none	33.4	29.1	32.7	NA	0	0	>95	97.5	E of road to Bass House, S of N outflow	2015-07-24	16:46:00	T.Sprague	T.Sprague	134	E	2	0	3.6	outflow	82	47	0	78	53.82	0	0	75-95	85	0	0
87	0	R-21-150724-1643	21	150.859	A	F	telemetry	active	2015-07-24 16:43:00	2015-07-24	17:11:00	T.Sprague, S.Sprague	T.Sprague	3	184	150	full	25	none	35.4	24.1	34.8	NA	0.9	0.4	>95	97.5	N third of meadow	2015-07-24	17:11:00	T.Sprague, S.Sprague	T.Sprague	106	NONE	1	0	2	meadow	0	0	0	0	0	0	0	>95	97.5	0	0
88	0	R-35-150725-0705	35	151.882	A	F	telemetry	active	2015-07-25 07:05:00	2015-07-25	07:15:00	T.Sprague	T.Sprague	2	37	17	full	15	none	23.4	45.7	25.7	NA	0	0	50-75	62.5	on road E of UP9	2015-07-25	07:15:00	T.Sprague	T.Sprague	NA	NONE	0	0	4.5	active pond	0	0	0	0	0	0	0	0	0	0	0
89	0	R-27-150725-0736	27	151.838	A	F	telemetry	active	2015-07-25 07:36:00	2015-07-25	07:49:00	T.Sprague	T.Sprague	3	13	47	intermittent	50	none	25.6	44.3	26.2	NA	0	0	>95	97.5	NW bank UP9	2015-07-25	07:49:00	T.Sprague	T.Sprague	148	S	20	0	2.1	active pond	17	44	93	45	51.74	0	3	>95	97.5	0	0
90	0	R-26-150725-1544	26	150.708	A	M	telemetry	active	2015-07-25 15:44:00	2015-07-25	16:07:00	T.Sprague, S.Sprague	S.Sprague	3	193	144	full	15	none	36.5	10	36.6	NA	0.9	0.5	75-95	85	0.75 way up hill S of meadow	2015-07-25	16:07:00	T.Sprague, S.Sprague	T.Sprague	316	N	12	0	75	meadow	11	31	24	0	17.16	0	0	<1	0.5	0	0
91	0	R-33-150725-1815	33	150.879	A	F	telemetry	active	2015-07-25 18:15:00	2015-07-25	18:23:00	S.Sprague	S.Sprague	3	64	21	full	5	none	34.3	10.7	NA	29.6	2.6	1.5	0	0	S center UP5	2015-07-25	18:23:00	S.Sprague	S.Sprague	NA	NONE	0	150	0	active pond	0	0	0	0	0	0	0	5-25	15	75-95	85
92	0	R-32-150725-1849	32	148.54	A	M	telemetry	active	2015-07-25 18:49:00	2015-07-25	18:59:00	T.Sprague, S.Sprague	T.Sprague	3	191	69	full	5	none	32.6	19.7	29.3	21.2	0	0	>95	97.5	NE side LP7	2015-07-25	18:59:00	T.Sprague, S.Sprague	S.Sprague	NA	NONE	0	2.5	0	flow through fallow pond	96	96	96	96	99.84	0	60	>95	97.5	0	0
93	0	R-33-150726-0920	33	150.879	A	F	telemetry	active	2015-07-26 09:20:00	2015-07-26	09:34:00	T.Sprague	T.Sprague	3	343	91	hazy	55	none	29	28.3	NA	22	0.5	0.4	0	0	N side UP3	2015-07-26	09:34:00	T.Sprague	T.Sprague	NA	NONE	0	150	0	lined active pond	1	0	0	1	0.52	0	0	0	0	0	0
94	0	R-27-150726-1228	27	151.838	A	F	telemetry	active	2015-07-26 12:28:00	2015-07-26	12:51:00	T.Sprague, K.Dunn	K.Dunn	3	186	102	full	50	none	37.1	12.8	40.9	NA	0	0	>95	97.5	bosque S of UP9 near Dave's house	2015-07-26	12:51:00	T.Sprague, K.Dunn	K.Dunn	119	E	9	0	35	active pond	83	88	82	65	82.68	0	0	5-25	15	0	0
95	0	R-35-150801-1354	35	151.881	A	F	telemetry	active	2015-08-01 13:54:00	2015-08-01	14:08:00	T.Sprague, K.Kabat	K.Kabat	3	232	14	full	35	in last 6 hrs	35.1	27.4	NA	30	2.2	1.1	0	0	S central UP9	2015-08-01	14:08:00	T.Sprague, K.Kabat	K.Kabat	NA	NONE	0	150	0	active pond	0	0	0	0	0	0	0	1-5	3	75-95	85
96	0	R-29-150801-1453	29	151.939	A	F	telemetry	active	2015-08-01 14:53:00	2015-08-01	15:13:00	T.Sprague, K.Kabat	K.Kabat	3	143	154	intermittent	65	in last 6 hrs	34.7	32.2	39	NA	0.5	0.2	>95	97.5	on service road SE of Bass House	2015-08-01	15:13:00	T.Sprague, K.Kabat	K.Kabat	271	NONE	1	0	39	outflow	7	1	11	0	4.94	0	0	25-50	37.5	0	0
97	0	R-33-150801-1457	33	150.879	A	F	telemetry	active	2015-08-01 14:57:00	2015-08-01	15:24:00	S.Sprague, D.Kopp	S.Sprague	3	324	28	hazy	70	in last 6 hrs	37.7	18.2	41.7	NA	0.8	0.6	<1	0.5	E bank UP3	2015-08-02	13:35:00	T.Sprague, D.Kopp	K.Dunn	282	W	30	0	0.5	lined active pond	0	0	0	0	0	0	0	0	0	0	0
98	0	R-34-150801-1547	34	148.739	A	F	telemetry	active	2015-08-01 15:47:00	2015-08-01	15:58:00	T.Sprague, K.Kabat	K.Kabat	3	91	96	intermittent	80	in last 6 hrs	33.4	30.9	34.7	NA	0.5	0.4	>95	97.5	E of road to Bass House, N of N outflow	2015-08-01	15:58:00	T.Sprague, K.Kabat	K.Kabat	87	E	2	0	3.5	outflow	94	96	91	90	96.46	0	0	75-95	85	0	0
99	0	R-32-150801-1552	32	148.54	A	M	telemetry	active	2015-08-01 15:52:00	2015-08-01	16:08:00	S.Sprague, D.Kopp	S.Sprague	3	219	25	intermittent	80	in last 6 hrs	33.3	33.8	32.6	NA	0	0	>95	97.5	SW corner LP3	2015-08-02	13:54:00	T.Sprague, D.Kopp	K.Dunn	10	NONE	1	0	0.25	fallow pond	95	80	96	96	95.42	0	4	75-95	85	0	0
100	0	R-21-150801-1641	21	150.859	A	F	telemetry	active	2015-08-01 16:41:00	2015-08-01	16:55:00	T.Sprague, D.Kopp, K.Kabat	K.Kabat	3	16	102	intermittent	85	in last 6 hrs	31.6	35	NA	23.2	1.4	1.1	75-95	85	center of UP6	2015-08-01	16:55:00	T.Sprague, D.Kopp, K.Kabat	K.Kabat	NA	NONE	0	200	0	lined active pond	0	0	0	0	0	0	0	50-75	62.5	50-75	62.5
101	0	R-26-150801-1645	26	150.708	A	M	telemetry	active	2015-08-01 16:45:00	2015-08-01	17:08:00	S.Sprague	S.Sprague	3	214	126	intermittent	90	in last 12 hrs	35.2	27.5	36.4	NA	0.6	0.2	>95	97.5	on ARCC hill	2015-08-02	12:21:00	T.Sprague, K.Dunn, D.Kopp	K.Dunn	78	NONE	0.5	0	49	fallow pond	0	0	4	11	3.9	0	0	1-5	3	0	0
102	0	R-27-150801-1709	27	151.838	A	F	telemetry	active	2015-08-01 17:09:00	2015-08-01	17:23:00	T.Sprague, K.Kabat, D.Kopp	K.Kabat	2	91	46	full	70	in last 6 hrs	34.6	27	38.5	NA	2	1.4	5-25	15	E side of road E of UP9	2015-08-01	17:24:00	T.Sprague, K.Kabat, D.Kopp	K.Kabat	276	NONE	1	0	7.4	active pond	0	0	0	0	0	0	0	5-25	15	0	0
103	0	R-29-150802-1242	29	151.939	A	F	telemetry	active	2015-08-02 12:42:00	2015-08-02	13:09:00	S.Sprague	S.Sprague	3	124	18	full	60	in last 24 hrs	34.3	25.2	35	NA	0.4	0	5-25	15	S bank UP9	2015-08-03	14:09:00	T.Sprague, K.Dunn	D.Kopp	359	N	11	0	2.7	active pond	4	4	8	0	4.16	0	3	5-25	15	0	0
104	0	R-36-150802-1424	36	148.499	A	M	telemetry	active	2015-08-02 14:24:00	2015-08-02	14:47:00	S.Sprague	S.Sprague	4	85	69	intermittent	85	in last 24 hrs	32	44.4	33.8	20.7	0	0	>95	97.5	center LP4 (W of centerpoint)	2015-08-07	13:27:00	K.Dunn, T.Sprague	K.Dunn	NA	NONE	0	0	1.3	fallow pond	94	93	55	60	78.52	0	24	75-95	85	0	0
105	0	R-32-150802-1513	32	148.54	A	M	telemetry	active	2015-08-02 15:13:00	2015-08-02	15:31:00	S.Sprague	S.Sprague	3	237	74	hidden	95	in last hr	31.3	27.5	31.8	NA	5	1.8	>95	97.5	on road between LP2 and LP6	2015-08-03	16:39:00	K.Dunn, T.Sprague	T.Sprague	172	NONE	1	0	17	drained pond	0	0	0	0	0	0	0	<1	0.5	0	0
106	0	R-26-150802-1558	26	150.709	A	M	telemetry	active	2015-08-02 15:58:00	2015-08-02	16:03:00	T.Sprague	T.Sprague	3	241	23	hidden	90	in last hr	25.5	79.1	25.6	22.3	0	0	>95	97.5	NE edge LP8	2015-08-03	17:28:00	T.Sprague	K.Dunn	NA	NONE	0	10	0	fallow pond	96	96	96	96	99.84	0	29	>95	97.5	0	0
107	0	R-37-150803-1216	37	151.5	A	M	telemetry	active	2015-08-03 12:16:00	2015-08-03	12:34:00	T.Sprague	T.Sprague	3	164	131	full	25	in last 24 hrs	34	22.6	37.2	NA	0.4	0.1	50-75	62.5	W of Oak Creek S of Bass House	2015-08-03	12:34:00	T.Sprague	T.Sprague	49	E	2	0	27	Oak Creek	82	19	5	46	39.52	0	1	5-25	15	0	0
108	0	R-26-150803-1542	26	150.708	A	M	telemetry	active	2015-08-03 15:42:00	2015-08-03	15:58:00	T.Sprague	K.Dunn	3	202	102	hazy	40	in last 24 hrs	39.7	14	45.3	NA	0.6	0.2	1-5	3	E side ARCC hill	2015-08-03	16:00:00	T.Sprague	K.Dunn	260	NONE	0.5	0	48	outflow	0	0	0	0	0	0	0	1-5	3	0	0
109	0	R-33-150804-0843	33	150.879	A	F	telemetry	active	2015-08-04 08:43:00	2015-08-04	09:07:00	T.Sprague, J.Edwards	J.Edwards	3	179	93	full	0	none	29.5	48	28.9	19	0	0	>95	97.5	center of UP7	2015-08-04	09:07:00	T.Sprague, J.Edwards	J.Edwards	NA	NONE	0	1	0	fallow pond	95	94	96	96	99.06	0	25	>95	97.5	0	0
110	0	R-36-150804-0938	36	148.499	A	M	telemetry	active	2015-08-04 09:38:00	2015-08-04	09:52:00	T.Sprague	T.Sprague	3	341	140	full	0	none	33	26.9	NA	24.5	1.5	1.3	0	0	N central UP2	2015-08-04	09:52:00	T.Sprague	T.Sprague	NA	NONE	0	200	0	lined active pond	0	0	0	0	0	0	0	0	0	0	0
111	0	R-21-150804-1110	21	150.859	A	F	telemetry	active	2015-08-04 11:10:00	2015-08-04	11:24:00	T.Sprague, J.Edwards	J.Edwards	3	34	144	full	5	none	35.7	18.2	NA	24.8	0.7	0.6	0	0	N center UP7	2015-08-04	11:24:00	T.Sprague, J.Edwards	J.Edwards	NA	NONE	0	200	0	lined active pond	0	0	0	0	0	0	0	<1	0.5	0	0
112	0	R-36-150807-1444	36	148.499	A	M	telemetry	active	2015-08-07 14:44:00	2015-08-07	15:05:00	S.Sprague	S.Sprague	3	79	116	hazy	65	none	33.5	35.6	39	NA	4	2	1-5	3	NE bank LP4 (on E bank)	2015-08-08	12:25:00	K.Dunn, T.Sprague	K.Dunn	278	W	30	0	10.8	active pond	22	4	3	0	7.54	3	0	5-25	15	0	0
113	0	R-42-150807-1505	42	151.841	A	F	hand	active	2015-08-07 15:05:00	2015-08-07	16:04:00	S.Sprague	S.Sprague	2	129	86	hidden	90	none	32.5	36.4	33	NA	2.3	1	75-95	85	NE bank LP6	2015-08-07	16:22:00	T.Sprague, K.Dunn	K.Dunn	140	S	23	0	19.6	fallow pond inlet	37	41	82	84	63.44	0	6	75-95	85	0	0
114	0	R-26-150807-1530	26	150.709	A	M	telemetry	active	2015-08-07 15:30:00	2015-08-07	15:52:00	S.Sprague	S.Sprague	2	83	60	hidden	85	none	32.7	37.6	34.6	NA	4.4	3	75-95	85	N bank LP2	2015-08-07	16:04:00	T.Sprague, K.Dunn	K.Dunn	182	S	26	0	6	drained pond	15	0	12	2	7.54	1	0	75-95	85	0	0
115	0	R-37-150807-1734	37	151.5	A	M	telemetry	active	2015-08-07 17:34:00	2015-08-07	18:19:00	S.Sprague	S.Sprague	5	54	17	hidden	95	moderate	26.5	59	NA	25.4	0	0	0	0	Oak Creek (just off W bank)	2015-08-07	18:19:00	S.Sprague, T.Sprague	S.Sprague, K.Dunn	NA	NONE	0	75	0	Oak Creek	6	6	29	10	13.26	0	0	0	0	0	0
116	0	R-35-150808-1246	35	151.881	A	F	telemetry	active	2015-08-08 12:46:00	2015-08-08	13:04:00	S.Sprague	S.Sprague	4	336	16	full	40	in last 12 hrs	32.1	30.1	NA	31.4	1.2	0.7	0	0	S center UP9	2015-08-08	14:49:00	T.Sprague, K.Dunn	K.Dunn	NA	NONE	0	200	0	active pond	0	0	0	0	0	0	0	0	0	25-50	37.5
117	0	R-27-150808-1327	27	151.838	A	F	telemetry	active	2015-08-08 13:27:00	2015-08-08	13:45:00	S.Sprague	S.Sprague	3	347	78	full	40	in last 12 hrs	32.8	29.2	39.3	NA	4	1.7	1-5	3	berm between UP6 and UP7 on S side	2015-08-08	14:39:00	K.Dunn, T.Sprague	K.Dunn	190	NONE	0.5	0	4.2	lined active pond	0	0	0	0	0	0	0	1-5	3	0	0
118	0	R-33-150808-1400	33	150.879	A	F	telemetry	active	2015-08-08 14:00:00	2015-08-08	14:26:00	K.Dunn, T.Sprague	K.Dunn	2	340	51	full	40	in last 12 hrs	31.2	37.2	38	NA	4.2	2.5	<1	0.5	berm between UP3 and UP4	2015-08-08	14:27:00	K.Dunn, T.Sprague	K.Dunn	90	E	2	0	2.9	active pond	0	0	0	0	0	0	0	<1	0.5	0	0
119	0	R-21-150808-1443	21	150.859	A	F	telemetry	active	2015-08-08 14:43:00	2015-08-08	14:58:00	K.Dunn, T.Sprague, S.Sprague	K.Dunn	3	328	67	full	40	in last 12 hrs	33.1	34.2	37.4	NA	3.8	1.5	5-25	15	NE berm LP2	2015-08-08	15:02:00	K.Dunn, T.Sprague	K.Dunn	278	W	21	0	8	drained pond	15	17	11	26	17.94	2	2	50-75	62.5	0	0
120	0	R-37-150809-0853	37	151.5	A	M	telemetry	active	2015-08-09 08:53:00	2015-08-09	09:04:00	S.Sprague	S.Sprague	4	169	87	full	10	none	27.4	42.7	NA	22	0	0	50-75	62.5	Oak Creek (just off E bank)	2015-08-09	15:00:00	T.Sprague	K.Dunn	192	NONE	1	37	0	Oak Creek	94	94	95	89	96.72	0	0	0	0	0	0
121	0	R-29-150809-1027	29	151.939	A	F	telemetry	active	2015-08-09 10:27:00	2015-08-09	10:48:00	S.Sprague	S.Sprague	2	333	125	full	25	none	32.2	31.2	NA	24.5	1.4	0.9	1-5	3	UP5 pier	2015-08-09	17:02:00	T.Sprague, S.Sprague	D.Volz	NA	NONE	0	77	0	active pond	4	12	2	0	4.68	0	0	>95	97.5	>95	97.5
122	0	R-36-150809-1110	36	148.499	A	M	telemetry	active	2015-08-09 11:10:00	2015-08-09	11:28:00	S.Sprague	S.Sprague	3	151	103	full	20	none	33	29.4	33.6	NA	0	0	25-50	37.5	E of ARCC hill access road	2015-08-09	16:03:00	T.Sprague, K.Dunn, S.Sprague	T.Sprague	35	N	19	0	24	fallow pond	79	89	94	96	93.08	0	1	25-50	37.5	0	0
123	0	R-33-150810-0745	33	150.879	A	F	telemetry	active	2015-08-10 07:45:00	2015-08-10	08:01:00	S.Sprague	S.Sprague	2	245	143	full	10	in last 12 hrs	26.3	44	26.5	NA	0.7	0.5	0	0	N side LP5	2015-08-10	08:01:00	S.Sprague	S.Sprague	NA	NONE	0	0	28	puddle in inlet basin	0	0	0	0	0	0	0	0	0	0	0
124	0	R-21-150810-0921	21	150.859	A	F	telemetry	active	2015-08-10 09:21:00	2015-08-10	09:39:00	S.Sprague	S.Sprague	3	302	50	full	70	in last 24 hrs	27.1	53.6	27	20.8	0	0	>95	97.5	NW side LP3, S of T21	2015-08-10	11:10:00	T.Sprague, S.Sprague	T.Sprague	NA	NONE	0	3	0	fallow pond	91	96	93	89	95.94	0	5	>95	97.5	0	0
125	0	R-29-150815-0845	29	151.939	A	F	telemetry	active	2015-08-15 08:45:00	2015-08-15	08:56:00	T.Sprague, A.Bridges	A.Bridges	2	328	23	hazy	20	none	30	36.7	NA	26	0	0	1-5	3	center of UP9	2015-08-15	08:56:00	T.Sprague, A.Bridges	A.Bridges	NA	NONE	0	200	0	active pond	0	0	0	0	0	0	0	5-25	15	75-95	85
126	0	R-35-150815-0913	35	151.881	A	F	telemetry	active	2015-08-15 09:13:00	2015-08-15	09:28:00	T.Sprague, A.Bridges	A.Bridges	3	277	78	full	10	none	31.4	48.7	32.5	21.9	0	0	75-95	85	SW side LP4	2015-08-15	09:28:00	T.Sprague, A.Bridges	A.Bridges	NA	NONE	0	1	0	fallow pond	80	81	80	93	86.84	0	14	25-50	37.5	0	0
127	0	R-33-150815-1028	33	150.879	A	F	telemetry	active	2015-08-15 10:28:00	2015-08-15	10:58:00	T.Sprague, A.Bridges	A.Bridges	3	69	149	full	10	none	37	28.4	44	NA	0.4	0	0	0	on road inside hatchery entrance, just past first intersection	2015-08-15	10:58:00	T.Sprague, A.Bridges	A.Bridges	94	NONE	0.5	0	42	active pond	15	0	0	0	3.9	0	0	0	0	0	0
128	0	R-37-150815-1412	37	151.5	A	M	telemetry	active	2015-08-15 14:12:00	2015-08-15	14:35:00	A.Bridges, T.Sprague	A.Bridges	3	327	149	hazy	80	none	36.3	33.8	34.4	NA	0.6	0.4	>95	97.5	just W of service road S of Bass House	2015-08-15	14:35:00	A.Bridges	A.Bridges	NA	NONE	0	0	24	outflow behind Bass House	6	9	0	0	3.9	0	0	>95	97.5	0	0
129	0	R-40-150815-1526	40	151.818	A	F	telemetry	active	2015-08-15 15:26:00	2015-08-15	15:46:00	T.Sprague, A.Bridges	A.Bridges	3	293	87	full	50	none	36.3	42	36	22	0	0	>95	97.5	center of LP3	2015-08-15	15:46:00	T.Sprague, A.Bridges	T.Sprague	NA	NONE	0	1	0	fallow pond	91	93	89	76	90.74	0	7	>95	97.5	0	0
130	0	R-26-150815-1631	26	150.708	A	M	telemetry	active	2015-08-15 16:31:00	2015-08-15	16:50:00	T.Sprague, A.Bridges	A.Bridges	3	87	13	hazy	65	none	38.4	17.4	NA	29.2	1.3	1.1	>95	97.5	W edge LP2 just off edge of concrete box	2015-08-15	16:50:00	T.Sprague, A.Bridges	A.Bridges	NA	NONE	0	1	0	concrete box in drained pond	0	0	0	17	4.42	0	0	<1	0.5	0	0
131	0	R-38-150815-1716	38	151.899	A	F	telemetry	active	2015-08-15 17:16:00	2015-08-15	17:33:00	T.Sprague, A.Bridges	A.Bridges	2	33	28	hidden	85	none	33.8	25.8	NA	31.4	0.6	0.4	>95	97.5	N side UP4	2015-08-15	17:33:00	T.Sprague, A.Bridges	A.Bridges	NA	NONE	0	150	0	active pond	0	0	0	10	2.6	0	0	5-25	15	>95	97.5
132	0	R-39-150816-0957	39	151.92	A	F	telemetry	active	2015-08-16 09:57:00	2015-08-16	10:15:00	T.Sprague, A.Bridges	E.Grabowsky	3	94	18	full	0	none	35.2	37.2	29.7	NA	0	0	>95	97.5	SE side LP3	2015-08-16	10:15:00	T.Sprague, A.Bridges	E.Grabowsky	NA	NONE	0	0	1	path in fallow pond	89	69	55	33	63.96	0	10	>95	97.5	0	0
133	0	R-27-150816-1028	27	151.838	A	F	telemetry	active	2015-08-16 10:28:00	2015-08-16	11:00:00	A.Bridges, T.Sprague	E.Grabowsky	5	207	137	full	0	none	37.1	23.3	NR	NA	0	0	50-75	62.5	behind Dave's house on N slope of ARCC hill	2015-08-16	11:00:00	A.Bridges, T.Sprague, E.Grabowsky	T.Sprague	166	S	8	0	30	meadow	92	92	88	92	94.64	0	1	25-50	37.5	0	0
134	0	R-40-150822-0910	40	151.818	A	F	telemetry	active	2015-08-22 09:10:00	2015-08-22	09:23:00	T.Sprague, K.Dunn	K.Dunn	3	286	23	full	0	none	30.4	37.7	36.8	NA	1.5	0.8	0	0	on road SW of UP9	2015-08-22	09:23:00	K.Dunn, T.Sprague	K.Dunn	244	W	9	0	10	fallow pond	1	0	0	0	0.26	0	0	0	0	0	0
135	0	R-39-150822-1215	39	151.92	A	F	telemetry	active	2015-08-22 12:15:00	2015-08-22	12:30:00	T.Sprague	K.Dunn	4	326	61	full	10	none	32.5	28.2	NA	27.7	1.1	0.7	0	0	SE side UP4	2015-08-22	12:30:00	T.Sprague	K.Dunn	NA	NONE	0	200	0	active pond	0	0	0	0	0	0	0	1-5	3	1-5	3
136	0	R-33-150822-1303	33	150.879	A	F	telemetry	active	2015-08-22 13:03:00	2015-08-22	13:18:00	T.Sprague	K.Dunn	3	34	87	full	20	none	32.8	26.9	NA	27.8	1.3	0.7	0	0	S central UP5	2015-08-22	13:18:00	K.Dunn	K.Dunn	NA	NONE	0	200	0	active pond	0	0	0	0	0	0	0	75-95	85	25-50	37.5
137	0	R-35-150822-1343	35	151.881	A	F	telemetry	active	2015-08-22 13:43:00	2015-08-22	14:16:00	S.Sprague	S.Sprague	4	174	71	full	30	none	36.8	23.8	38.1	NA	0.5	0.1	75-95	85	S end of hill E of UP9	2015-08-22	14:35:00	T.Sprague, K.Dunn	K.Dunn	102	E	23	0	9.4	active pond	68	88	66	69	75.66	1	4	75-95	85	0	0
138	0	R-29-150822-1349	29	151.939	A	F	telemetry	active	2015-08-22 13:49:00	2015-08-22	14:09:00	T.Sprague	K.Dunn	4	262	81	full	25	none	34.6	33.3	32.3	NA	0.9	0.1	>95	97.5	W side LP4, just NE of concrete box	2015-08-22	14:09:00	T.Sprague	K.Dunn	NA	NONE	0	0	0.6	fallow pond	96	96	96	96	99.84	0	10	75-95	85	0	0
139	0	R-29-150829-0831	29	151.939	A	F	telemetry	active	2015-08-29 08:31:00	2015-08-29	09:07:00	T.Sprague	T.Sprague	3	41	119	full	0	none	32.1	33.4	NA	21	0	0	>95	97.5	in N outflow E of road to Bass House	2015-08-29	11:11:00	K.Dunn, H.Nelson	T.Sprague	112	NONE	1	21.5	0	outflow	93	91	92	93	95.94	0	0	0	0	<1	0.5
140	0	R-27-150829-0840	27	151.838	A	F	telemetry	active	2015-08-29 08:40:00	2015-08-29	09:13:00	T.Sprague	T.Sprague	3	84	129	full	0	none	29.6	32.2	32.9	NA	0	0	25-50	37.5	SE of S outflow just inside BPH boundary	2015-08-29	11:25:00	K.Dunn, T.Sprague, H.Nelson, I.Garcia	T.Sprague	110	E	10	0	11.95	outflow	92	93	76	70	86.06	0	0	25-50	37.5	0	0
141	0	R-33-150829-0941	33	150.879	A	F	telemetry	active	2015-08-29 09:41:00	2015-08-29	10:28:00	T.Sprague	H.Nelson	3	295	45	full	10	none	33.3	26.3	34.4	NA	1.2	1	1-5	3	S side of berm between UP2 and UP3	2015-08-29	10:57:00	T.Sprague, H.Nelson, K.Dunn	H.Nelson	NA	NONE	0	0	2.9	active pond	0	0	0	0	0	0	0	1-5	3	0	0
142	0	R-35-150829-0951	35	151.881	A	F	telemetry	active	2015-08-29 09:51:00	2015-08-29	10:13:00	T.Sprague	H.Nelson	3	282	58	full	20	none	34.4	33.5	32.7	20	0	0	>95	97.5	E side LP4	2015-08-29	10:13:00	T.Sprague	H.Nelson	NA	NONE	0	1	0	fallow pond	91	84	94	90	93.34	0	32	>95	97.5	0	0
143	0	R-39-150829-1024	39	151.92	A	F	telemetry	active	2015-08-29 10:24:00	2015-08-29	10:46:00	K.Dunn, T.Sprague	T.Sprague	2	342	110	full	15	none	32.2	32	NA	29.2	1.5	0.6	0	0	N side UP4	2015-08-29	10:46:00	K.Dunn, T.Sprague	T.Sprague	NA	NONE	0	200	0	active pond	0	0	0	16	4.16	0	0	>95	97.5	>95	97.5
144	0	R-26-150829-1421	26	150.708	A	M	telemetry	active	2015-08-29 14:21:00	2015-08-29	14:41:00	T.Sprague, K.Dunn	H.Nelson	4	138	96	hazy	50	none	32.5	31.8	32.7	NA	1.1	0.7	>95	97.5	in blackberry patch behind Bass House	2015-08-29	14:41:00	T.Sprague, K.Dunn	H.Nelson	97	E	16	0	17.2	overflow from stock ponds behind Bass House	94	96	94	94	98.28	0	0	>95	97.5	0	0
145	0	R-40-150829-1430	40	151.818	A	F	telemetry	active	2015-08-29 14:30:00	2015-08-29	15:05:00	T.Sprague, I.Garcia	H.Nelson	3	285	51	hazy	75	none	34.5	38.2	NA	15.9	0	0	>95	97.5	NE quadrant LP8	2015-08-29	15:05:00	T.Sprague, I.Garcia	H.Nelson	NA	NONE	0	53	0	fallow pond	96	96	96	96	99.84	0	48	>95	97.5	<1	0.5
146	0	R-41-150829-1545	41	151.74	A	M	telemetry	active	2015-08-29 15:45:00	2015-08-29	15:59:00	K.Dunn	K.Dunn	2	347	126	hazy	60	none	36.9	22.3	NA	22.7	0.4	0.1	1-5	3	N side UP7, 10m S of inlow	2015-08-29	15:59:00	K.Dunn, T.Sprague	K.Dunn	NA	NONE	0	200	0	active pond	0	0	2	2	1.04	0	0	0	0	50-75	62.5
147	0	R-42-150904-0827	42	151.841	A	F	telemetry	active	2015-09-04 08:27:00	2015-09-04	08:54:00	S.Sprague	S.Sprague	3	240	16	full	70	none	23.9	52.9	25.3	NA	0	0	75-95	85	hill S of LP6	2015-09-04	17:00:00	T.Sprague, K.Dunn	S.Sprague	8	N	18	0	42	fallow pond	94	96	91	94	97.5	2	0	5-25	15	0	0
148	0	R-27-150904-0913	27	151.838	A	F	telemetry	active	2015-09-04 09:13:00	2015-09-04	09:30:00	S.Sprague	S.Sprague	3	221	62	full	35	none	28.1	46	28.6	18.3	0.5	0.1	75-95	85	S edge LP8	2015-09-04	16:21:00	T.Sprague, K.Dunn	S.Sprague	358	N	10	1	0	fallow pond	51	50	51	79	60.06	0	7	75-95	85	0	0
149	0	R-40-150904-1209	40	151.818	A	F	telemetry	active	2015-09-04 12:09:00	2015-09-04	12:33:00	T.Sprague	T.Sprague	5	150	115	hazy	80	none	30.7	37.5	34.1	NA	0	0	>95	97.5	berry patch S of Bass House	2015-09-04	15:12:00	K.Dunn, T.Sprague	T.Sprague	280	W	4	0	10	outflow S of Bass House	93	89	95	94	96.46	0	0	75-95	85	0	0
150	0	R-26-150904-1239	26	150.709	A	M	telemetry	active	2015-09-04 12:39:00	2015-09-04	12:54:00	T.Sprague	T.Sprague	2	326	84	full	90	none	29.2	30.9	35.1	24	2.3	1.9	<1	0.5	SW edge UP6, just N of stairs	2015-09-04	16:06:00	T.Sprague, K.Dunn	S.Sprague	103	E	27	2	0	lined active pond	0	0	0	0	0	0	0	0	0	0	0
151	0	R-29-150904-1400	29	151.939	A	F	telemetry	active	2015-09-04 14:00:00	2015-09-04	14:13:00	T.Sprague	T.Sprague	3	203	152	hazy	85	none	35	23	36.3	21.8	0.9	0.7	>95	97.5	N end of meadow	2015-09-04	15:37:00	K.Dunn, T.Sprague	T.Sprague	161	NONE	1	1	0	meadow	16	13	3	5	9.62	0	7	>95	97.5	0	0
152	0	R-33-150904-1400	33	150.879	A	F	telemetry	active	2015-09-04 14:00:00	2015-09-04	14:20:00	S.Sprague	S.Sprague	3	174	19	full	90	none	33.2	34.1	32	22.3	0.4	0	>95	97.5	center of LP3	2015-09-05	10:21:00	T.Sprague	K.Dunn	NA	NONE	0	0.5	0	fallow pond	93	93	94	95	97.5	0	26	75-95	85	0	0
153	0	R-35-150904-1419	35	151.881	A	F	telemetry	active	2015-09-04 14:19:00	2015-09-04	14:47:00	T.Sprague	K.Dunn	3	239	125	hazy	60	none	31.1	25.8	35.6	NA	0	0	25-50	37.5	base of ARCC hill, just W of road	2015-09-04	16:37:00	T.Sprague, K.Dunn	S.Sprague	17	N	20	0	22	fallow pond	93	95	92	91	96.46	3	0	1-5	3	0	0
154	0	R-43-150904-1450	43	151.918	A	M	telemetry	active	2015-09-04 14:50:00	2015-09-04	15:10:00	S.Sprague	S.Sprague	3	168	53	hazy	95	none	31.3	30.1	31.8	NA	1.1	0.5	50-75	62.5	SW bank UP9	2015-09-05	08:40:00	K.Dunn, T.Sprague	S.Sprague	38	N	30	0	0.8	active pond	0	0	14	2	4.16	0	0	50-75	62.5	0	0
155	0	R-39-150904-1526	39	151.921	A	F	telemetry	active	2015-09-04 15:26:00	2015-09-04		S.Sprague	S.Sprague	3	58	25	full	70	none	31.2	29.7	33.3	NA	2.4	1.3	0	0	center of road S of UP6	2015-09-04	16:00:00	K.Dunn, T.Sprague	T.Sprague	6	N	2	0	5.7	lined active pond	0	0	0	0	0	0	0	0	0	0	0
156	0	R-29-150912-0824	29	151.939	A	F	telemetry	active	2015-09-12 08:24:00	2015-09-12	08:53:00	T.Sprague	T.Sprague	3	186	153	full	0	none	29.6	40.7	29.6	17.7	0.5	0.5	>95	97.5	in meadow	2015-09-12	14:12:00	K.Dunn, T.Sprague	S.Sprague	26	NONE	0.5	0.5	0	meadow	0	0	0	0	0	0	0	>95	97.5	0	0
157	0	R-35-150912-0828	35	151.881	A	F	telemetry	active	2015-09-12 08:28:00	2015-09-12	08:45:00	T.Sprague	T.Sprague	3	332	47	full	5	none	30.7	33.7	32.6	NA	0.6	0.3	5-25	15	road between S side of UP7 and UP8	2015-09-12	12:43:00	K.Dunn, T.Sprague	T.Sprague	277	NONE	1	0	4.5	lined active pond	0	0	0	0	0	0	0	1-5	3	0	0
158	0	R-40-150912-0854	40	151.818	A	F	telemetry	active	2015-09-12 08:54:00	2015-09-12	09:49:00	T.Sprague	T.Sprague	3	290	87	full	0	none	31.6	37.2	28.7	NA	0	0	>95	97.5	S side LP3, NW of T27	2015-09-12	11:27:00	T.Sprague	S.Sprague	NA	NONE	0	0	7	fallow pond inlet	91	94	92	93	96.2	0	23	>95	97.5	0	0
159	0	R-43-150912-0919	43	151.918	A	M	telemetry	active	2015-09-12 09:19:00	2015-09-12	09:41:00	S.Sprague	S.Sprague	3	354	34	full	0	none	34.5	28.7	32.1	NA	0	0	75-95	85	NE side LP4	2015-09-12	11:44:00	T.Sprague, K.Dunn	S.Sprague	NA	NONE	0	0	11	fallow pond	91	95	93	90	95.94	0	9	75-95	85	0	0
160	0	R-26-150912-0951	26	150.709	A	M	telemetry	active	2015-09-12 09:51:00	2015-09-12	10:09:00	T.Sprague	T.Sprague	3	310	35	full	0	none	31	39.4	33.9	22.8	0.9	0.6	50-75	62.5	N central side LP2	2015-09-12	10:58:00	T.Sprague	K.Dunn	182	S	5	1	0	drained pond	0	0	0	0	0	0	1	75-95	85	0	0
161	0	R-42-150912-1219	42	151.841	A	F	telemetry	active	2015-09-12 12:19:00	2015-09-12	12:38:00	S.Sprague	S.Sprague	3	72	100	full	40	none	35.2	19.2	NA	24.9	0.9	0.6	<1	0.5	center of UP6	2015-09-12	12:38:00	T.Sprague, K.Dunn	T.Sprague	NA	NONE	0	200	0	lined active pond	8	4	1	4	4.42	0	0	0	0	0	0
162	0	R-35-150918-1307	35	151.881	A	F	telemetry	active	2015-09-18 13:07:00	2015-09-18	13:28:00	T.Sprague, T.McCafferty	T.Sprague	3	60	57	full	5	none	35	11.1	34.3	NA	0	0	>95	97.5	E of road to Bass House, just N of road N of UP9	2015-09-18	13:28:00	T.Sprague, T.McCafferty	T.Sprague	99	E	6	0	29	outflow	81	84	96	91	91.52	0	0	>95	97.5	0	0
163	0	R-41-150918-1603	41	151.74	A	M	telemetry	active	2015-09-18 16:03:00	2015-09-18	16:32:00	K.Dunn	K.Dunn	4	167	140	full	10	none	31.5	30.6	32.8	NA	0	0	>95	97.5	meadow S of Bass House, ~50m W of service road	2015-09-20	11:34:00	K.Dunn	T.McCafferty, K.Dunn	21	N	2	0	4	meadow	5	32	30	16	21.58	0	2	>95	97.5	0	0
164	0	R-42-150918-1744	42	151.841	A	F	hand	active	2015-09-18 17:44:00	2015-09-18	18:21:00	K.Dunn	T.McCafferty	3	256	33	over horizon	10	none	23.5	49	24.1	NA	0	0	>95	97.5	N center edge LP1	2015-09-19	15:19:00	K.Dunn, T.Sprague	T.Sprague	173	S	14	0	26	lined active pond	10	3	64	42	30.94	4	2	50-75	62.5	0	0
165	0	R-27-150919-0728	27	151.838	A	F	telemetry	active	2015-09-19 07:28:00	2015-09-19	07:40:00	T.Sprague	T.Sprague	2	13	69	full	5	none	19.9	44.9	20.2	NA	0	0	25-50	37.5	SW of UP7 just N of road	2015-09-19	15:43:00	K.Dunn, T.Sprague	T.Sprague	NA	NONE	0	0	4.6	lined active pond	0	0	0	0	0	0	0	1-5	3	0	0
166	0	R-43-150919-1248	43	151.918	A	M	telemetry	active	2015-09-19 12:48:00	2015-09-19	13:06:00	T.Sprague	T.McCafferty	3	110	7	full	10	none	33.2	29.2	34.6	NA	0	0	50-75	62.5	SE bank UP9	2015-09-19	13:06:00	T.Sprague	T.McCafferty	4	N	12	0	1.7	active pond	86	87	86	86	89.7	0	2	75-95	85	0	0
167	0	R-39-150919-1319	39	151.921	A	F	telemetry	active	2015-09-19 13:19:00	2015-09-19	13:30:00	T.Sprague	T.McCafferty	3	62	49	full	15	none	36.3	18.3	NA	29.9	1	0.4	1-5	3	E side UP9 between metal piers	2015-09-19	13:30:00	T.Sprague	T.McCafferty	NA	NONE	0	150	0	active pond	0	0	0	2	0.52	0	0	5-25	15	50-75	62.5
168	0	R-29-150919-1337	29	151.939	A	F	telemetry	active	2015-09-19 13:37:00	2015-09-19	13:46:00	T.Sprague	T.McCafferty	2	33	66	full	15	none	34	13.7	43.5	NA	1.4	1	25-50	37.5	just W of road to Bass House, N of S outflow	2015-09-19	13:46:00	T.Sprague	T.McCafferty	159	S	2	0	19	outflow	0	0	1	0	0.26	0	0	75-95	85	0	0
169	0	R-26-150919-1354	26	150.708	A	M	telemetry	active	2015-09-19 13:54:00	2015-09-19	14:12:00	T.Sprague	T.McCafferty	4	150	145	full	10	none	35.8	20	35.6	NA	0	0	75-95	85	E of meadow, S of Bass House	2015-09-19	14:12:00	T.Sprague	T.McCafferty	171	NONE	1	0	4.1	outflow	89	91	29	92	78.26	0	0	25-50	37.5	0	0
170	0	R-44-150920-1050	44	150.14	A	M	telemetry	active	2015-09-20 10:50:00	2015-09-20	11:15:00	K.Dunn	T.McCafferty	2	96	123	full	5	none	32.9	32.9	33.6	NA	0.9	0.5	>95	97.5	E of Bass House, ~7m E of black gate	2015-09-20	11:15:00	K.Dunn	T.McCafferty	330	N	4	0	73	Oak Creek	0	0	0	0	0	0	0	>95	97.5	0	0
171	0	R-41-150925-1132	41	151.74	A	M	telemetry	active	2015-09-25 11:32:00	2015-09-25	12:26:00	K.Dunn, T.Sprague	T.Sprague	2	17	131	full	0	none	35.6	11.8	41.8	NA	0.4	0.1	1-5	3	E of road to Bass House, E of UP8	2015-09-25	12:26:00	K.Dunn, T.Sprague	T.Sprague	82	E	2	0	12	outflow	0	3	0	0	0.78	0	0	1-5	3	0	0
172	0	R-43-150925-1133	43	151.918	A	M	telemetry	active	2015-09-25 11:33:00	2015-09-25	12:05:00	K.Dunn, T.Sprague	T.Sprague	3	229	149	full	0	none	35	16.7	41.1	NA	0	0	5-25	15	just S of old road SE of ARCC	2015-09-25	12:05:00	K.Dunn, T.Sprague	T.Sprague	166	S	8	0	18	meadow	31	82	52	21	48.36	0	0	1-5	3	0	0
173	0	R-39-150925-1147	39	151.921	A	F	telemetry	active	2015-09-25 11:47:00	2015-09-25	12:18:00	K.Dunn, S.Sprague	K.Dunn	3	248	133	full	0	none	32.2	25.1	30.6	NA	1.3	0.7	>95	97.5	W side LP6	2015-09-25	13:54:00	S.Sprague, K.Dunn	K.Dunn	NA	NONE	0	0	27	puddle in drained pond inlet basin	0	0	0	0	0	0	0	>95	97.5	0	0
174	0	R-27-150925-1312	27	151.838	A	F	telemetry	active	2015-09-25 13:12:00	2015-09-25	13:31:00	T.Sprague	K.Dunn	3	32	43	full	0	none	36.4	11.3	40	NA	3.5	1.2	75-95	85	NW bank UP9	2015-09-25	13:31:00	T.Sprague	K.Dunn	100	E	28	0	2.4	active pond	15	28	8	4	14.3	0	1	75-95	85	0	0
175	0	R-33-150926-0702	33	150.879	A	F	telemetry	active	2015-09-26 07:02:00	2015-09-26	07:15:00	T.Sprague	T.Sprague	3	346	97	full	5	none	18.2	61.6	NA	19.7	0.7	0.6	0	0	S center UP3	2015-09-26	07:15:00	T.Sprague	T.Sprague	NA	NONE	0	200	0	lined active pond	0	0	0	0	0	0	0	0	0	0	0
176	0	R-42-150926-0717	42	151.841	A	F	telemetry	active	2015-09-26 07:17:00	2015-09-26	07:41:00	S.Sprague	S.Sprague	3	97	117	full	5	none	19.4	58	20.7	NA	0	0	>95	97.5	W center LP3	2015-09-26	16:05:00	T.Sprague	K.Dunn	NA	NONE	0	0	6	fallow pond	89	87	90	92	93.08	0	1	>95	97.5	0	0
177	0	R-26-150926-0758	26	150.709	A	M	hand	active	2015-09-26 07:58:00	2015-09-26	08:15:00	S.Sprague	S.Sprague	3	84	36	full	10	none	24.5	41.2	25.4	NA	0.5	0.3	0	0	road E of UP9	2015-09-26	15:02:00	K.Dunn, T.Sprague	T.Sprague	100	E	2	0	5	active pond	0	0	0	0	0	0	0	<1	0.5	0	0
178	0	R-8L-8R-15V-150926-0955	8L-8R-15V	NA	A	F	hand	active	2015-09-26 09:55:00	2015-09-26	10:11:00	S.Sprague	S.Sprague	3	249	135	full	15	none	31	34.4	31.6	NA	0	0	50-75	62.5	S bank LP2	2015-09-26	15:55:00	K.Dunn, T.Sprague, S.Sprague	T.Sprague	359	N	2	0	13	drained pond	0	0	5	4	2.34	1	4	>95	97.5	0	0
179	0	R-29-150926-1413	29	151.939	A	F	telemetry	active	2015-09-26 14:13:00	2015-09-26	14:45:00	T.Sprague, K.Dunn	T.Sprague	3	248	155	full	25	none	35.2	14.1	41	NA	0.6	0.4	<1	0.5	near top of road leading W from ARCC	2015-09-26	14:45:00	T.Sprague, K.Dunn	T.Sprague	315	W	3	0	89	fallow pond	0	2	0	0	0.52	0	0	0	0	0	0
180	0	R-40-150926-1417	40	151.818	A	F	telemetry	active	2015-09-26 14:17:00	2015-09-26	14:41:00	S.Sprague	S.Sprague	3	320	124	full	15	none	33	15.4	33.3	NA	2.7	1.8	1-5	3	between UP4 and UP5	2015-09-26	15:15:00	K.Dunn, S.Sprague, I.Garcia	T.Sprague	256	W	9	0	2.2	active pond	0	0	0	0	0	0	0	1-5	3	0	0
181	0	R-46-150926-1525	46	150.161	A	M	hand	active	2015-09-26 15:25:00	2015-09-26	15:38:00	T.Sprague, K.Dunn, S.Sprague	T.Sprague	3	18	8	full	25	none	33.2	14.4	NA	21.5	0.8	0.6	50-75	62.5	S edge UP2	2015-09-26	15:38:00	T.Sprague, K.Dunn, S.Sprague	T.Sprague	17	N	15	25	0	lined active pond	0	0	0	0	0	0	0	0	0	0	0
182	0	R-45-150927-1137	45	150.1	A	M	telemetry	active	2015-09-27 11:37:00	2015-09-27	11:49:00	S.Sprague, E.Grabowsky	S.Sprague	3	84	36	full	5	none	31.5	25.8	NA	24.9	0	0	0	0	E side UP9, ~7m from shore	2015-09-27	12:17:00	S.Sprague, K.Dunn	H.Nelson	NA	NONE	0	200	0	active pond	0	0	0	0	0	0	0	0	0	>95	97.5
183	0	R-41-151002-1334	41	151.74	A	M	telemetry	active	2015-10-02 13:34:00	2015-10-02	14:03:00	T.Sprague	K.Walsh	3	179	103	full	15	none	30.8	20.6	29.7	NA	3.2	2.7	>95	97.5	at W edge of blackberry patch NE of meadow	2015-10-02	14:03:00	T.Sprague, J.Briley	K.Walsh	NA	NONE	0	0	12	outflow	88	73	43	28	60.32	0	0	75-95	85	0	0
184	0	R-45-151002-1446	45	150.44	A	M	telemetry	active	2015-10-02 14:46:00	2015-10-02	15:06:00	S.Sprague	S.Sprague, K.Dunn	3	213	61	full	5	none	30.6	16.1	NA	25.3	4.3	1.2	0	0	center UP9 in open water	2015-10-03	11:33:00	T.Sprague, K.Dunn	K.Dunn	NA	NONE	0	200	0	active pond	0	0	0	0	0	0	0	0	0	50-75	62.5
185	0	R-42-151002-1449	42	151.841	A	F	telemetry	active	2015-10-02 14:49:00	2015-10-02	15:12:00	T.Sprague, J.Briley	J.Briley	2	145	46	full	5	none	30.9	19.5	29.5	NA	2.9	1.1	>95	97.5	SW side LP2	2015-10-02	15:12:00	T.Sprague, J.Briley	J.Briley	5	NONE	1	0	4	drained pond	0	0	0	0	0	0	0	>95	97.5	0	0
186	0	R-47-151002-1624	47	150.86	A	F	telemetry	active	2015-10-02 16:24:00	2015-10-02	16:32:00	T.Sprague, S.Sprague, J.Briley	J.Briley	3	319	12	full	0	none	26.4	23.4	26.8	NA	0.8	0.4	>95	97.5	in trees S of Bass House	2015-10-02	16:32:00	T.Sprague, S.Sprague, J.Briley	J.Briley	272	NONE	1	0	11	outflow	92	88	92	92	94.64	0	0	50-75	62.5	0	0
187	0	R-35-151003-0927	35	151.881	A	F	telemetry	active	2015-10-03 09:27:00	2015-10-03	09:44:00	S.Sprague	S.Sprague	3	147	140	full	0	none	24	22.7	27.2	NA	0	0	>95	97.5	just W of service road S of Bass House	2015-10-03	12:22:00	K.Dunn	K.Dunn	185	S	4	0	27	meadow	44	54	14	18	33.8	0	0	>95	97.5	0	0
188	0	R-46-151003-1023	46	150.16	A	M	telemetry	active	2015-10-03 10:23:00	2015-10-03	10:39:00	S.Sprague	S.Sprague	3	67	87	full	0	none	27.2	16.4	31.3	NA	2.5	1.5	0	0	just W of road to Bass House, S of N outflow	2015-10-03	11:57:00	K.Dunn	K.Dunn	268	W	3	0	16.2	outflow	0	0	0	0	0	0	0	1-5	3	0	0
189	0	R-27-151003-1058	27	151.838	A	F	telemetry	active	2015-10-03 10:58:00	2015-10-03	11:13:00	S.Sprague	S.Sprague	3	320	124	full	0	none	26.8	18	NA	20.6	2.9	1.4	0	0	center of UP4	2015-10-03	11:45:00	K.Dunn	K.Dunn	NA	NONE	0	200	0	active pond	0	0	0	0	0	0	0	<1	0.5	>95	97.5
190	0	R-26-151003-1335	26	150.709	A	M	telemetry	active	2015-10-03 13:35:00	2015-10-03	14:28:00	K.Dunn	T.McCafferty	3	245	114	full	0	none	30.7	11.5	34.6	NA	3.2	2.2	5-25	15	W bank LP8	2015-10-03	14:28:00	K.Dunn, T.Sprague	T.McCafferty	86	E	20	0	6	fallow pond	14	20	11	15	15.6	1	0	5-25	15	0	0
191	0	R-43-151003-1344	43	151.918	A	M	telemetry	active	2015-10-03 13:44:00	2015-10-03	13:59:00	K.Dunn	T.McCafferty	3	190	131	full	5	none	31.8	11.4	33	NA	0.9	0.2	25-50	37.5	N of meadow, in mesquite bosque S of UP9, 10m N of meadow fence.	2015-10-03	14:43:00	K.Dunn, T.Sprague	M.Kaminski	128	E	6	0	33	outflow	89	91	94	90	94.64	0	1	50-75	62.5	0	0
192	0	R-39-151003-1349	39	151.921	A	F	telemetry	active	2015-10-03 13:49:00	2015-10-03	14:07:00	T.Sprague, J.Briley, C.Herzog	J.Briley	2	302	59	full	0	none	28.7	14.9	NA	20.3	4	2.6	0	0	SE side UP2	2015-10-03	14:07:00	T.Sprague, J.Briley, C.Herzog	J.Briley	NA	NONE	0	200	0	lined active pond	0	0	0	0	0	0	0	0	0	<1	0.5
193	0	R-33-151003-1425	33	150.879	A	F	telemetry	active	2015-10-03 14:25:00	2015-10-03	15:03:00	S.Sprague	K.Dunn	3	174	84	full	0	none	30.8	16.3	32.8	NA	2.4	1.2	25-50	37.5	E bank LP7	2015-10-03	15:11:00	K.Dunn	K.Dunn	279	W	16	0	4.4	fallow pond	33	57	70	88	64.48	0	2	25-50	37.5	0	0
194	0	R-NC-151003-1451	NC	NA	A	F	visual only	active	2015-10-03 14:51:00	2015-10-03	15:15:00	S.Sprague, J.Briley	S.Sprague	2	309	70	full	5	none	27.5	15.6	32.5	NA	1.7	0.5	50-75	62.5	N side of berm between LP3 and LP4	2015-10-03	15:27:00	T.Sprague	K.Dunn	162	S	11	0	9.2	active pond	4	6	82	27	30.94	0	4	25-50	37.5	0	0
195	0	R-42-151010-0941	42	151.841	A	F	telemetry	active	2015-10-10 09:41:00	2015-10-10	10:00:00	K.Dunn	B.Cunningham	4	196	150	full	30	none	28.7	35.4	28.8	NA	0	0	50-75	62.5	SW of drained ponds, just W of service road	2015-10-10	10:00:00	K.Dunn	B.Cunningham	140	NONE	1	0	191	lined active pond	94	93	96	93	97.76	1	0	25-50	37.5	0	0
196	0	R-39-151010-1031	39	151.921	A	F	telemetry	active	2015-10-10 10:31:00	2015-10-10	10:40:00	K.Dunn	B.Cunningham	3	202	39	full	30	none	27.4	30.7	NA	20.4	1	0.3	25-50	37.5	E side of UP4	2015-10-10	10:40:00	K.Dunn	B.Cunningham	NA	NONE	0	200	0	active pond	0	0	0	0	0	0	0	5-25	15	5-25	15
197	0	R-41-151010-1042	41	151.74	A	M	telemetry	active	2015-10-10 10:42:00	2015-10-10	11:08:00	S.Sprague	S.Sprague	3	167	138	hazy	20	none	29.4	30.1	30.9	NA	0	0	>95	97.5	E side meadow	2015-10-10	16:22:00	S.Sprague, K.Dunn	K.Dunn	29	N	2	0	57	outflow	68	93	78	5	63.44	0	0	>95	97.5	0	0
198	0	R-43-151010-1056	43	151.918	A	M	telemetry	active	2015-10-10 10:56:00	2015-10-10	11:07:00	T.Sprague	K.Dunn	3	308	59	full	35	none	26.9	33.7	23.6	NA	1.5	0.9	>95	97.5	E berm LP2	2015-10-10	11:09:00	K.Dunn, T.Sprague	K.Dunn	283	W	21	0	7	drained pond	0	0	0	0	0	1	0	25-50	37.5	0	0
199	0	R-47-151010-1242	47	151.86	A	F	telemetry	active	2015-10-10 12:42:00	2015-10-10	12:52:00	S.Sprague	S.Sprague	3	351	15	hazy	65	none	28.3	30.9	29.3	NA	0.7	0.2	75-95	85	just N of S outflow between T92 and T93	2015-10-11	08:22:00	T.Sprague, K.Dunn	K.Dunn	172	S	2	0	3.1	outflow	30	18	25	34	27.82	0	0	>95	97.5	0	0
200	0	R-27-151010-1353	27	151.838	A	F	telemetry	active	2015-10-10 13:53:00	2015-10-10	14:03:00	K.Dunn	B.Cunningham	2	158	8	full	40	none	30.5	28.6	30.5	NA	0.7	0.3	25-50	37.5	N side LP7 toward E side	2015-10-10	17:05:00	T.Sprague, K.Dunn	K.Dunn	NA	NONE	0	0	0.1	fallow pond inlet	33	53	33	42	41.86	0	1	5-25	15	0	0
201	0	R-35-151010-1359	35	151.881	A	F	telemetry	active	2015-10-10 13:59:00	2015-10-10	14:17:00	S.Sprague	S.Sprague	3	310	140	hazy	80	none	30.1	28.1	27.7	NA	0	0	>95	97.5	NE side LP3	2015-10-10	17:56:00	S.Sprague, K.Dunn	K.Dunn	NA	NONE	0	0	2	fallow pond	64	89	87	18	67.08	0	9	>95	97.5	0	0
202	0	R-48-151010-1412	48	150.201	A	M	telemetry	active	2015-10-10 14:12:00	2015-10-10	14:25:00	T.Sprague, K.Dunn, B.Cunningham	K.Dunn	3	100	114	hazy	60	none	28.9	25.8	30.2	NA	1.8	1	<1	0.5	NE of bunkhouse, E of road, S of outflow	2015-10-10	14:25:00	T.Sprague, K.Dunn, B.Cunningham	K.Dunn	210	S	10	0	30	outflow	0	14	0	0	3.64	0	0	<1	0.5	0	0
203	0	R-26-151010-1502	26	150.709	A	M	telemetry	active	2015-10-10 15:02:00	2015-10-10	16:06:00	T.Sprague, K.Dunn	K.Dunn	3	147	20	full	60	none	29.3	31.9	29.5	NA	0.6	0.4	>95	97.5	E side LP1, NW of outflow	2015-10-10	16:06:00	T.Sprague	K.Dunn	230	NONE	1	0	20	concrete box in drained pond	55	0	0	0	14.3	0	0	>95	97.5	0	0
204	0	R-40-151010-1534	40	151.818	A	F	telemetry	active	2015-10-10 15:34:00	2015-10-10	15:53:00	K.Dunn	K.Dunn	2	33	31	hazy	70	none	29	38.6	29.2	NA	0	0	>95	97.5	SE side LP6	2015-10-10	15:53:00	K.Dunn	K.Dunn	NA	NONE	0	0	30	concrete box in drained pond	4	0	0	0	1.04	0	0	>95	97.5	0	0
205	0	R-46-151010-1551	46	150.16	A	M	telemetry	active	2015-10-10 15:51:00	2015-10-10	16:15:00	S.Sprague	S.Sprague	3	165	104	intermittent	60	none	27.5	37.4	28.3	NA	0	0	75-95	85	N of meadow in bosque	2015-10-10	18:14:00	S.Sprague, K.Dunn	K.Dunn	141	S	5	0	27	outflow	78	95	93	85	91.26	0	0	>95	97.5	0	0
206	0	R-49-151010-1631	49	149.685	A	F	telemetry	inactive	2015-10-10 16:31:00	2015-10-10	16:47:00	T.Sprague, S.Sprague	T.Sprague	3	130	21	full	20	none	26	33.9	25.5	NA	0	0	>95	97.5	N of active ponds, ~20m W of houses	2015-10-10	17:24:00	T.Sprague, B.Cunningham	K.Dunn	304	W	2	0	42	active pond	3	0	0	0	0.78	0	0	25-50	37.5	0	0
207	0	R-29-151010-1705	29	151.939	A	F	telemetry	active	2015-10-10 17:05:00	2015-10-10	17:24:00	S.Sprague	S.Sprague	3	290	21	over horizon	15	none	23.7	51.9	25.1	17.6	0	0	>95	97.5	SW side LP8	2015-10-10	18:05:00	S.Sprague, K.Dunn	K.Dunn	NA	NONE	0	2	0	fallow pond	43	88	17	37	48.1	0	10	75-95	85	0	0
208	0	R-22-151017-0826	22	150.281	A	M	telemetry	inactive	2015-10-17 08:26:00	2015-10-17	08:45:00	K.Dunn	K.Dunn	3	342	119	hazy	70	in last 12 hrs	21.6	57.7	24.6	NA	1.9	1	5-25	15	NE berm LP7; SW corner of 4-corner junction of lower ponds	2015-10-17	10:20:00	K.Dunn	K.Dunn	228	W	3	0	6	fallow pond inflow	3	0	0	0	0.78	0	0	5-25	15	0	0
209	0	R-27-151017-0826	27	151.838	A	F	telemetry	inactive	2015-10-17 08:26:00	2015-10-17	08:46:00	T.Sprague	T.Sprague	3	84	118	intermittent	75	in last 6 hrs	19.9	75.8	20.4	NA	0.5	0.2	>95	97.5	E of Bass House, ~20m E of gate	2015-10-17	17:58:00	K.Dunn	K.Dunn	253	NONE	1	0	54	Oak Creek	94	96	90	96	97.76	0	3	>95	97.5	0	0
210	0	R-35-151017-0858	35	151.881	A	F	telemetry	active	2015-10-17 08:58:00	2015-10-17	09:10:00	K.Dunn	K.Dunn	3	45	32	hazy	70	in last 12 hrs	24.3	52.2	26.2	NA	0	0	>95	97.5	just E of road heading E of UP9	2015-10-17	10:34:00	K.Dunn	K.Dunn	284	NONE	1	0	17	outflow	0	0	0	8	2.08	0	0	75-95	85	0	0
211	0	R-48-151017-0930	48	150.2	A	M	telemetry	active	2015-10-17 09:30:00	2015-10-17	09:48:00	T.Sprague	T.Sprague	3	273	36	hazy	95	in last 6 hrs	23	70.6	23.7	16.3	0	0	>95	97.5	center LP7 in very dense standing cattail	2015-10-17	09:48:00	T.Sprague	T.Sprague	NA	NONE	0	2	0	fallow pond	96	94	95	96	99.06	0	52	>95	97.5	0	0
212	0	R-47-151017-0936	47	150.86	A	F	telemetry	active	2015-10-17 09:36:00	2015-10-17	10:00:00	K.Dunn	K.Dunn	3	178	12	hazy	70	in last 12 hrs	24.6	56.5	26.9	NA	0	0	>95	97.5	SE of UP9, NW of outhouse, near T98	2015-10-17	10:50:00	K.Dunn	K.Dunn	161	S	22	0	12	outflow	96	96	96	96	99.84	0	4	>95	97.5	0	0
213	0	R-37-151017-1028	37	150.261	A	M	telemetry	active	2015-10-17 10:28:00	2015-10-17	11:07:00	T.Sprague	T.Sprague	4	239	127	full	50	in last 12 hrs	24.2	15.5	24.4	NA	0.8	0.7	>95	97.5	just W of service road SE of Bass House	2015-10-17	18:08:00	K.Dunn, T.Sprague	T.Sprague	220	S	3	0	12.1	outflow	4	0	3	40	12.22	0	0	>95	97.5	0	0
214	0	R-26-151017-1206	26	150.708	A	M	telemetry	active	2015-10-17 12:06:00	2015-10-17	12:20:00	T.Sprague	T.Sprague	3	123	145	intermittent	50	in last 12 hrs	27.5	40.8	29.6	NA	0.4	0.1	75-95	85	on fenceline SE of Bass House just W of gate	2015-10-17	17:50:00	K.Dunn, T.Sprague	T.Sprague	84	E	4	0	50.2	outflow	54	26	70	90	62.4	0	3	50-75	62.5	0	0
215	0	R-29-151017-1208	29	151.939	A	F	telemetry	active	2015-10-17 12:08:00	2015-10-17	12:44:00	K.Dunn	K.Dunn	3	75	147	full	50	in last 12 hrs	31.6	35.6	32	NA	0	0	>95	97.5	NW of T89, E of road to Bass House just N of outflow	2015-10-17	14:49:00	K.Dunn	K.Dunn	149	S	2	0	8	outflow	85	30	59	89	68.38	0	0	>95	97.5	0	0
216	0	R-40-151017-1253	40	151.818	A	F	telemetry	inactive	2015-10-17 12:53:00	2015-10-17	13:07:00	T.Sprague	T.Sprague	3	134	48	full	45	in last 12 hrs	27	39.5	28.2	NA	0.8	0.2	>95	97.5	NE side meadow	2015-10-17	13:07:00	T.Sprague	T.Sprague	60	E	2	0	58	outflow	0	0	9	0	2.34	0	0	>95	97.5	0	0
217	0	R-50-151017-1258	50	151.52	A	M	telemetry	active	2015-10-17 12:58:00	2015-10-17	13:14:00	K.Dunn	K.Dunn	3	224	110	full	40	in last 12 hrs	32.6	29.8	33.6	NA	0.4	0	50-75	62.5	N of meadow, W of #40 and #22's 10/17/15 locations	2015-10-17	14:16:00	K.Dunn	K.Dunn	230	W	2	0	78	active pond	23	40	26	13	26.52	0	0	75-95	85	0	0
218	0	R-33-151017-1339	33	150.879	A	F	telemetry	active	2015-10-17 13:39:00	2015-10-17	13:54:00	T.Sprague	T.Sprague	2	101	71	intermittent	70	in last 12 hrs	26.7	37.1	29.6	NA	1.6	1	5-25	15	NW bank UP9, just NW of #40's point from 9/26/15	2015-10-17	14:39:00	K.Dunn	K.Dunn	165	S	38	0	3	active pond	0	0	0	0	0	2	0	50-75	62.5	0	0
219	0	R-46-151017-1339	46	150.16	A	M	telemetry	active	2015-10-17 13:39:00	2015-10-17	13:58:00	K.Dunn	K.Dunn	3	162	139	hazy	50	in last 12 hrs	30.8	35.7	31.7	NA	0.8	0.2	>95	97.5	meadown SW of blackberry thicket	2015-10-17	14:05:00	K.Dunn	K.Dunn	350	N	2	0	35	outflow	42	9	23	66	36.4	0	0	>95	97.5	0	0
220	0	R-49-151017-1406	49	149.685	A	F	telemetry	active	2015-10-17 14:06:00	2015-10-17	14:26:00	T.Sprague	T.Sprague	2	234	76	hidden	85	in last 12 hrs	25.3	42.9	26.7	NA	1.1	0.8	>95	97.5	center of E berm UP2, on edge of black liner	2015-10-17	17:38:00	K.Dunn, T.Sprague	T.Sprague	273	W	2	0	1.3	lined active pond	0	0	0	0	0	0	0	1-5	3	0	0
221	0	R-51-151017-1515	51	150.14	A	M	telemetry	active	2015-10-17 15:15:00	2015-10-17	15:31:00	T.Sprague	T.Sprague	3	320	89	hidden	90	in last 12 hrs	24.1	42	NA	24	2.1	1.4	>95	97.5	NE side UP9, 8m from N shore	2015-10-17	15:31:00	T.Sprague	T.Sprague	NA	NONE	0	200	0	active pond	0	0	0	0	0	0	0	75-95	85	>95	97.5
222	0	R-39-151017-1518	39	151.921	A	F	telemetry	inactive	2015-10-17 15:18:00	2015-10-17	15:32:00	K.Dunn	K.Dunn	3	162	139	hazy	70	in last 12 hrs	26.8	47.2	27.5	NA	0	0	>95	97.5	NE side LP3 in cattail	2015-10-17	15:32:00	K.Dunn	K.Dunn	NA	NONE	0	0	4	fallow pond	6	15	96	96	55.38	0	8	>95	97.5	0	0
223	0	R-41-151017-1544	41	151.74	A	M	telemetry	active	2015-10-17 15:44:00	2015-10-17	15:58:00	T.Sprague	T.Sprague	3	286	32	hidden	95	in last 12 hrs	23.8	42	25.1	NA	1.2	0.7	>95	97.5	NE bank LP4 on N side	2015-10-17	17:29:00	K.Dunn, T.Sprague	T.Sprague	181	S	32	0	13.7	lined active pond	5	3	2	8	4.68	0	6	75-95	85	0	0
224	0	R-23-151017-1551	23	150.939	A	F	telemetry	active	2015-10-17 15:51:00	2015-10-17	16:08:00	K.Dunn	K.Dunn	3	12	113	hazy	80	in last 12 hrs	26.3	39.9	NA	24.2	1	0.5	>95	97.5	3m into UP5 from center W bank	2015-10-17	16:10:00	K.Dunn	K.Dunn	NA	NONE	0	200	0	active pond	0	0	0	0	0	0	0	<1	0.5	50-75	62.5
225	0	R-43-151017-1608	43	151.918	A	M	telemetry	active	2015-10-17 16:08:00	2015-10-17	16:27:00	T.Sprague	T.Sprague	3	194	145	hidden	90	in last 12 hrs	23.5	45.9	24.1	NA	0.4	0.2	>95	97.5	N edge meadow	2015-10-17	16:27:00	T.Sprague	T.Sprague	NA	NONE	0	0	71	outflow	3	0	0	23	6.76	0	0	>95	97.5	0	0
226	0	R-42-151017-1626	42	151.841	A	F	telemetry	active	2015-10-17 16:26:00	2015-10-17	16:37:00	K.Dunn	K.Dunn	3	90	10	hazy	80	in last 12 hrs	24.8	39.7	26.2	NA	1.1	0.5	>95	97.5	SW bank LP1	2015-10-17	16:37:00	K.Dunn	K.Dunn	124	E	65	0	70	puddle in drained pond	0	0	0	0	0	0	0	1-5	3	0	0
227	0	R-33-151024-0830	33	150.879	A	F	telemetry	active	2015-10-24 08:30:00	2015-10-24	08:49:00	K.Dunn	K.Dunn	3	199	125	full	0	none	25.3	29.6	25.7	NA	0	0	25-50	37.5	mesquite thicket N of ARCC	2015-10-24	10:13:00	K.Dunn, T.Sprague	T.Sprague	2	N	12	0	21	fallow pond	89	96	96	94	97.5	0	1	5-25	15	0	0
228	0	R-50-151024-0834	50	151.52	A	M	telemetry	active	2015-10-24 08:34:00	2015-10-24	08:57:00	S.Sprague	S.Sprague	3	34	95	full	0	none	16.9	47.2	17.1	NA	0	0	>95	97.5	near outflow by T86 and T87	2015-10-24	11:07:00	K.Dunn	S.Sprague	31	NONE	1	0	1	outflow	92	93	61	96	88.92	0	0	75-95	85	0	0
229	0	R-40-151024-0903	40	151.818	A	F	telemetry	inactive	2015-10-24 09:03:00	2015-10-24	09:25:00	T.Sprague	T.Sprague	3	286	122	full	0	none	21	36.6	23.4	NA	0.4	0.3	50-75	62.5	just NW of ARCC office building	2015-10-24	10:31:00	T.Sprague, K.Dunn	T.Sprague	340	N	9	0	44.4	fallow pond inflow	93	96	96	95	98.8	2	0	1-5	3	0	0
230	0	R-26-151024-0925	26	150.709	A	M	telemetry	inactive	2015-10-24 09:25:00	2015-10-24	09:39:00	K.Dunn	K.Dunn	3	149	36	full	0	none	24.8	27.3	28.5	NA	0.3	0.1	75-95	85	meadow directly S of fence-hopping spot	2015-10-24	10:48:00	K.Dunn	K.Dunn	104	NONE	1	0	32.1	meadow	54	73	94	95	82.16	0	0	>95	97.5	0	0
231	0	R-39-151024-1222	39	151.921	A	F	telemetry	inactive	2015-10-24 12:22:00	2015-10-24	12:43:00	S.Sprague	S.Sprague	3	150	9	full	5	none	25.5	20.3	27.5	NA	2.8	1.7	50-75	62.5	N of UP3 just N of road	2015-10-24	14:13:00	T.Sprague, S.Sprague, K.Dunn	K.Dunn	30	N	21	0	12	lined active pond	91	96	96	96	98.54	2	0	1-5	3	0	0
232	0	R-51-151024-1245	51	150.14	A	M	telemetry	inactive	2015-10-24 12:45:00	2015-10-24	13:13:00	K.Dunn	K.Dunn	3	21	101	full	0	none	27.6	23.7	NA	21.5	NA	NA	0	0	W side UP9 toward S end, ~4m from bank	2015-10-24	13:15:00	K.Dunn	K.Dunn	NA	NONE	0	200	0	active pond	0	0	0	0	0	0	0	0	0	75-95	85
233	0	R-42-151024-1311	42	151.841	A	F	telemetry	active	2015-10-24 13:11:00	2015-10-24	13:29:00	S.Sprague	S.Sprague	3	190	64	full	0	none	27.9	15	28.2	NA	0.7	0.4	25-50	37.5	SW of ARCC	2015-10-24	14:43:00	T.Sprague, K.Dunn	K.Dunn	342	N	15	0	45	outflow	23	2	81	66	44.72	2	0	1-5	3	0	0
234	0	R-41-151024-1313	41	151.74	A	M	telemetry	active	2015-10-24 13:13:00	2015-10-24	13:27:00	T.Sprague	J.Starkey	3	307	130	full	0	none	29.3	25.4	32.1	NA	1.4	1	1-5	3	SW of UP5, 4m SW of water's edge	2015-10-24	13:53:00	K.Dunn, S.Sprague	K.Dunn	31	NONE	1	0	3.5	active pond	0	0	0	0	0	0	0	5-25	15	0	0
235	0	R-43-151024-1333	43	151.919	A	M	telemetry	active	2015-10-24 13:33:00	2015-10-24	13:47:00	K.Dunn	K.Dunn	3	329	44	full	0	none	28.4	24.3	28.7	NA	1.3	0.5	>95	97.5	E edge LP3, ~1m N of outflow box	2015-10-24	14:28:00	K.Dunn, T.Sprague	K.Dunn	256	W	9	0	1.4	fallow pond	59	30	96	13	51.48	0	0	5-25	15	0	0
236	0	R-35-151024-1535	35	151.881	A	F	telemetry	active	2015-10-24 15:35:00	2015-10-24	15:49:00	T.Sprague	T.Sprague	3	99	89	full	0	none	26	22.8	26.4	NA	1.3	1	>95	97.5	in field E of Bass House ~10m E of gate	2015-10-24	15:49:00	T.Sprague	T.Sprague	NA	NONE	0	0	71	Oak Creek	0	0	0	0	0	0	0	>95	97.5	0	0
237	0	R-22-151024-1541	22	150.281	A	M	telemetry	inactive	2015-10-24 15:41:00	2015-10-24	15:51:00	K.Dunn	K.Dunn	3	101	8	full	0	none	27.4	21.6	28.1	NA	0	0	75-95	85	SE of Dave's house, SW of UP9	2015-10-24	17:15:00	K.Dunn, T.Sprague	T.Sprague	162	S	36	0	36	meadow	89	85	74	75	83.98	0	1	25-50	37.5	0	0
238	0	R-37-151024-1608	37	150.261	A	M	telemetry	active	2015-10-24 16:08:00	2015-10-24	16:29:00	S.Sprague	S.Sprague	3	169	145	full	0	none	24.9	23.8	25.4	NA	0	0	>95	97.5	E of Oak Creek in woods near PSH residences	2015-10-25	11:18:00	K.Dunn, T.Sprague	T.Sprague	117	NONE	1	0	9	seep/wildlife water at PSH	96	96	96	96	99.84	0	0	>95	97.5	0	0
239	0	R-48-151024-1612	48	150.2	A	M	telemetry	inactive	2015-10-24 16:12:00	2015-10-24	16:32:00	T.Sprague	T.Sprague	4	207	138	full	0	none	24.6	28.2	25.6	NA	1	0.6	>95	97.5	S side of meadow just NE of trail overlook	2015-10-24	16:32:00	T.Sprague	T.Sprague	11	NONE	1	0	6	meadow	1	0	0	0	0.26	0	0	>95	97.5	0	0
240	0	R-47-151024-1628	47	150.86	A	F	telemetry	inactive	2015-10-24 16:28:00	2015-10-24	16:40:00	K.Dunn	K.Dunn	4	49	87	full	0	none	26.9	23.9	27.4	NA	0	0	>95	97.5	E of outflow near perimeter fence	2015-10-25	08:23:00	K.Dunn, T.Sprague	T.Sprague	105	E	29	0	10	outflow	95	31	74	95	76.7	1	0	75-95	85	0	0
241	0	R-43-151106-0818	43	151.2	A	M	telemetry	active	2015-11-06 08:18:00	2015-11-06	08:37:00	S.Sprague	S.Sprague	3	118	59	full	0	none	7	73	8.8	NA	0	0	>95	97.5	woods between UP9 and meadow at edge of blackberries	2015-11-06	11:03:00	K.Dunn	S.Sprague	21	NONE	1	0	15	outflow	91	92	86	78	90.22	0	1	5-25	15	0	0
242	0	R-41-151106-0832	41	151.74	A	M	telemetry	active	2015-11-06 08:32:00	2015-11-06	08:46:00	T.Sprague	T.Greenawalt	3	142	77	full	0	none	11.2	58.5	13.5	NA	0.8	0.5	>95	97.5	field S of Bass House, just W of service road	2015-11-06	08:46:00	T.Sprague	T.Greenawalt	NA	NONE	0	0	33	outflow	0	39	38	0	20.02	0	0	>95	97.5	0	0
243	0	R-42-151106-0847	42	151.841	A	F	telemetry	active	2015-11-06 08:47:00	2015-11-06	09:06:00	K.Dunn	K.Dunn	4	144	26	full	0	none	17.3	34	NA	9.5	0.5	0.3	50-75	62.5	center LP6, slightly N of exact center	2015-11-06	09:09:00	K.Dunn	K.Dunn	NA	NONE	0	4	0	drained pond	8	20	15	10	13.78	0	3	50-75	62.5	0	0
244	0	R-23-151106-1004	23	150.939	A	F	telemetry	active	2015-11-06 10:04:00	2015-11-06	10:19:00	K.Dunn	K.Dunn	4	332	28	full	0	none	17.5	28.8	17.1	NA	0	0	50-75	62.5	SE edge LP8	2015-11-06	10:24:00	K.Dunn	K.Dunn	302	W	2	0	0.3	fallow pond	96	94	96	96	99.32	0	3	75-95	85	0	0
245	0	R-51-151106-1016	51	150.14	A	M	telemetry	active	2015-11-06 10:16:00	2015-11-06	10:28:00	T.Sprague	T.Greenawalt	3	293	20	full	0	none	13.4	44.1	16.1	NA	0	0	75-95	85	Just S of road at SE side of LP8	2015-11-06	10:28:00	T.Sprague	T.Greenawalt	148	S	3	0	12	fallow pond	0	0	11	23	8.84	0	1	25-50	37.5	0	0
246	0	R-35-151106-1131	35	151.881	A	F	telemetry	inactive	2015-11-06 11:31:00	2015-11-06	11:51:00	K.Dunn	K.Dunn	3	346	44	full	0	none	18.5	26.7	19.5	NA	0.4	0.1	25-50	37.5	on road E of UP9 near SE corner	2015-11-06	11:54:00	K.Dunn	K.Dunn	7	NONE	1	0	4.5	active pond	12	7	24	21	16.64	0	0	<1	0.5	0	0
247	0	R-37-151106-1200	37	150.261	A	M	telemetry	inactive	2015-11-06 12:00:00	2015-11-06	12:35:00	S.Sprague	S.Sprague	3	276	25	full	0	none	19.2	24.9	NA	12	1.4	0.7	25-50	37.5	E edge of Oak Creek ~0.5m from shore	2015-11-06	14:31:00	T.Sprague, S.Sprague	S.Sprague	NA	NONE	0	20	0	Oak Creek	86	57	73	46	68.12	0	2	50-75	62.5	5-25	15
248	0	R-47-151106-1212	47	150.86	A	F	telemetry	inactive	2015-11-06 12:12:00	2015-11-06	12:28:00	K.Dunn	K.Dunn	3	126	143	full	0	none	21.4	23.3	24.3	NA	0.6	0.1	25-50	37.5	W of trail W of Oak Creek, ~1m E of barbed wire fence	2015-11-06	12:33:00	K.Dunn	K.Dunn	311	NONE	1	0	44	Oak Creek	70	45	64	27	53.56	0	3	25-50	37.5	0	0
249	0	R-48-151106-1218	48	150.2	A	M	telemetry	active	2015-11-06 12:18:00	2015-11-06	12:42:00	T.Sprague	T.Sprague	3	351	79	full	0	none	17.2	32.3	25.3	NA	1.4	1.2	<1	0.5	N edge of grate between S end of UP4 and UP5	2015-11-06	12:42:00	T.Sprague	T.Sprague	50	E	7	0	6	active pond	0	0	0	0	0	0	0	<1	0.5	0	0
250	0	R-50-151106-1539	50	151.52	A	M	telemetry	active	2015-11-06 15:39:00	2015-11-06	16:16:00	S.Sprague	S.Sprague	3	131	12	full	0	none	17.3	24	16.6	NA	0	0	>95	97.5	hill behind Dave's house	2015-11-07	08:49:00	K.Dunn, S.Sprague	S.Sprague, K.Dunn	169	S	4	0	35	meadow	96	96	96	96	99.84	0	0	50-75	62.5	0	0
251	0	R-33-151106-1542	33	150.879	A	F	telemetry	inactive	2015-11-06 15:42:00	2015-11-06	16:15:00	K.Dunn	K.Dunn	3	229	133	full	0	none	23	22.7	25.5	NA	0	0	>95	97.5	S of ARCC, N of meadow fence	2015-11-06	16:19:00	K.Dunn	K.Dunn	218	S	3	0	21	meadow	92	92	94	93	96.46	0	0	>95	97.5	0	0
252	0	R-40-151106-1636	40	151.818	A	F	telemetry	active	2015-11-06 16:36:00	2015-11-06	16:53:00	T.Sprague	T.Sprague	3	182	141	full	0	none	13.7	NA	12.9	NA	1.3	0.6	>95	97.5	SE side meadow	2015-11-06	16:53:00	T.Sprague	T.Sprague	NA	NONE	0	0	25	meadow	0	0	0	0	0	0	0	>95	97.5	0	0
253	0	R-29-151106-1648	29	151.939	A	F	telemetry	inactive	2015-11-06 16:48:00	2015-11-06	17:10:00	S.Sprague	S.Sprague	3	213	6	over horizon	0	none	14	33.5	14.9	NA	1.2	0.6	>95	97.5	mesquite bosque S of meadow	2015-11-06	17:40:00	T.Sprague, S.Sprague	S.Sprague	350	N	3	0	35	meadow	43	26	10	24	26.78	0	0	50-75	62.5	0	0
254	0	R-49-151106-1650	49	149.685	A	F	telemetry	inactive	2015-11-06 16:50:00	2015-11-06	17:00:00	K.Dunn	K.Dunn	3	276	25	over horizon	0	none	17.8	30.4	19.7	NA	1.5	1	>95	97.5	N of UP2 in grassy area N of road	2015-11-06	17:05:00	K.Dunn	K.Dunn	232	W	18	0	10	lined active pond	84	87	90	93	92.04	1	0	75-95	85	0	0
255	0	R-26-151106-1714	26	150.708	A	M	telemetry	active	2015-11-06 17:14:00	2015-11-06	17:31:00	T.Sprague	S.Sprague	3	189	127	over horizon	0	none	13.5	30.6	12	NA	1	0.5	>95	97.5	central east side of meadow	2015-11-06	17:31:00	T.Sprague, S.Sprague	S.Sprague	NA	NONE	0	0	12	meadow	0	0	0	0	0	0	0	>95	97.5	0	0
256	0	R-35-151114-0959	35	151.881	A	F	telemetry	inactive	2015-11-14 09:59:00	2015-11-14	10:27:00	K.Dunn, T.McCafferty	T.McCafferty	3	104	109	full	0	none	20.2	19	23.1	NA	1.1	0.8	5-25	15	W of Oak Creek	2015-11-14	10:27:00	K.Dunn, T.McCafferty	T.McCafferty	91	E	16	0	50	Oak Creek	6	16	84	91	51.22	0	3	5-25	15	0	0
257	0	R-40-151114-1129	40	151.818	A	F	telemetry	inactive	2015-11-14 11:29:00	2015-11-14	12:06:00	K.Dunn, T.McCafferty	T.McCafferty	3	238	112	full	0	none	25.1	28.8	26.2	NA	0	0	25-50	37.5	S of ARCC in mesquite bosque	2015-11-14	12:06:00	K.Dunn, T.McCafferty	T.McCafferty	232	NONE	1	0	70	meadow	93	95	95	96	98.54	0	0	5-25	15	0	0
258	0	R-33-151114-1132	33	150.879	A	F	telemetry	inactive	2015-11-14 11:32:00	2015-11-14	11:49:00	T.Sprague, R.O'Donnell	T.Sprague	3	160	143	full	0	none	20.4	22.4	18.8	NA	1.3	0.9	>95	97.5	SE side meadow	2015-11-14	11:49:00	T.Sprague, R.O'Donnell	T.Sprague	93	NONE	1	0	0.3	puddle in meadow	0	0	0	0	0	0	0	>95	97.5	0	0
259	0	R-50-151114-1156	50	150.36	A	M	telemetry	active	2015-11-14 11:56:00	2015-11-14	12:16:00	S.Sprague	S.Sprague	3	186	113	full	0	none	24.3	10.7	25.6	NA	0.8	0.5	>95	97.5	S edge of ARCC hill	2015-11-14	12:22:00	T.Sprague, S.Sprague, R.O'Donnell	R.O'Donnell	138	S	5	0	25	meadow	69	95	93	72	85.54	0	0	75-95	85	0	0
260	0	R-49-151114-1248	49	149.685	A	F	telemetry	inactive	2015-11-14 12:48:00	2015-11-14	13:10:00	K.Dunn, T.McCafferty	T.McCafferty	3	227	87	full	0	none	24.2	12.7	NA	17	1.7	1	1-5	3	E side UP1, ~10m from shore	2015-11-14	13:10:00	K.Dunn, T.McCafferty	T.McCafferty	NA	NONE	0	2	0	drained lined pond	0	0	0	0	0	0	0	1-5	3	0	0
261	0	R-51-151114-1507	51	150.14	A	M	telemetry	inactive	2015-11-14 15:07:00	2015-11-14	15:41:00	T.Sprague	T.Sprague	3	133	101	full	0	none	21.9	16.7	20.9	NA	0.9	0.6	>95	97.5	E side meadow	2015-11-14	15:41:00	T.Sprague	T.Sprague	70	NONE	1	0	1.9	meadow	2	0	4	14	5.2	0	0	>95	97.5	0	0
262	0	R-41-151114-1510	41	151.74	A	M	telemetry	inactive	2015-11-14 15:10:00	2015-11-14	15:21:00	K.Dunn, T.McCafferty	T.McCafferty	4	271	13	full	0	none	24.9	13.3	27.1	NA	0.6	0.3	1-5	3	E of UP9	2015-11-14	15:21:00	K.Dunn, T.McCafferty	T.McCafferty	96	E	6	0	5	active pond	2	3	2	0	1.82	0	0	5-25	15	0	0
263	0	R-42-151114-1519	42	151.841	A	F	telemetry	active	2015-11-14 15:19:00	2015-11-14	15:41:00	S.Sprague	S.Sprague	3	343	51	full	0	none	22.4	5.5	23.5	NA	1.1	0.4	>95	97.5	N of ramada	2015-11-14	16:37:00	S.Sprague, T.Sprague	T.Sprague	153	S	4	0	27	puddle in drained lined active pond (UP1)	92	94	93	95	97.24	0	0	50-75	62.5	0	0
264	0	R-43-151114-1526	43	151.918	A	M	telemetry	inactive	2015-11-14 15:26:00	2015-11-14	16:07:00	T.Sprague	T.Sprague	3	37	90	full	0	none	21.4	19.7	NA	14.1	1	0.6	50-75	62.5	E edge UP9, just N of S pier	2015-11-14	16:07:00	T.Sprague	T.Sprague, S.Sprague	NA	NONE	0	25	0	active pond	94	95	94	95	98.28	0	2	50-75	62.5	1-5	3
265	0	R-23-151114-1544	23	150.939	A	F	telemetry	inactive	2015-11-14 15:44:00	2015-11-14	16:08:00	K.Dunn, T.McCafferty	T.McCafferty	2	277	117	full	0	none	22	11.5	23	NA	0.4	0.1	50-75	62.5	SW of ARCC, S of LP7 in mesquite bosque	2015-11-14	16:08:00	K.Dunn, T.McCafferty	T.McCafferty	352	N	16	0	78	fallow pond	48	83	94	90	81.9	1	0	50-75	62.5	0	0
266	0	R-22-151115-0844	22	150.281	A	M	telemetry	inactive	2015-11-15 08:44:00	2015-11-15	09:00:00	S.Sprague	S.Sprague, M.Zager	3	350	94	full	10	none	11	38.5	13.1	NA	0	0	75-95	85	NE bank LP8	2015-11-15	09:51:00	K.Dunn, T.McCafferty, S.Sprague	T.McCafferty	181	S	28	0	1.75	fallow pond	50	61	47	59	56.42	1	1	75-95	85	0	0
267	0	R-48-151115-0845	48	150.201	A	M	telemetry	inactive	2015-11-15 08:45:00	2015-11-15	09:12:00	K.Dunn, T.McCafferty	T.McCafferty	4	214	118	full	10	none	11.4	46.3	11	NA	1.2	1.1	>95	97.5	W side of meadow	2015-11-15	09:12:00	K.Dunn, T.McCafferty	T.McCafferty	62	NONE	1	0	28	puddle in meadow	0	0	0	0	0	0	0	>95	97.5	0	0
268	0	R-47-151115-0929	47	150.86	A	F	telemetry	inactive	2015-11-15 09:29:00	2015-11-15	09:44:00	T.Sprague	M.Zager	3	101	94	hazy	80	none	12.2	34.5	12.9	NA	0	0	>95	97.5	field E of Bass House	2015-11-15	09:44:00	T.Sprague, M.Zager	T.Sprague	NA	NONE	0	0	65	Oak Creek	0	0	0	0	0	0	0	75-95	85	0	0
269	0	R-29-151121-0945	29	151.939	A	F	telemetry	inactive	2015-11-21 09:45:00	2015-11-21	10:00:00	T.Sprague	T.Sprague	3	214	155	full	0	none	16.7	19.4	18.8	NA	0.9	0.4	5-25	15	top of hill S of meadow	2015-11-21	10:00:00	T.Sprague	T.Sprague	NA	NONE	0	0	99	meadow	0	0	0	0	0	0	0	5-25	15	0	0
270	0	R-50-151121-1007	50	150.36	A	M	telemetry	active	2015-11-21 10:07:00	2015-11-21	10:35:00	S.Sprague	S.Sprague	3	122	140	full	0	none	20.1	9	19.7	NA	0	0	>95	97.5	edge of tree line SE of Bass House	2015-11-21	13:07:00	T.Sprague, S.Sprague	S.Sprague	77	NONE	1	0	14	outflow	84	83	57	73	77.22	0	0	>95	97.5	0	0
271	0	R-26-151121-1035	26	150.709	A	M	telemetry	inactive	2015-11-21 10:35:00	2015-11-21	10:53:00	K.Dunn	K.Dunn	3	55	67	full	0	none	19.6	6.8	22.6	NA	0.7	0.6	>95	97.5	SE of UP9, slidghtly SE of road on hill	2015-11-21	10:58:00	K.Dunn	K.Dunn	140	S	12	0	8	active pond	86	27	53	41	53.82	0	0	>95	97.5	0	0
272	0	R-40-151121-1051	40	151.818	A	F	telemetry	inactive	2015-11-21 10:51:00	2015-11-21	11:11:00	T.Sprague	T.Sprague	3	275	71	full	0	none	18.9	13.7	26.4	NA	2.4	2.1	<1	0.5	just SE of ARCC building	2015-11-21	11:11:00	T.Sprague	T.Sprague	175	S	9	0	39	WMRS outflow	11	17	0	0	7.28	0	0	<1	0.5	0	0
273	0	R-42-151121-1135	42	151.841	A	F	telemetry	active	2015-11-21 11:35:00	2015-11-21	11:53:00	S.Sprague, T.Sprague	T.Sprague	3	22	7	full	0	none	23.9	12.4	26.5	NA	0.3	0	50-75	62.5	NW bank LP1	2015-11-21	11:53:00	S.Sprague, T.Sprague	S.Sprague	123	E	22	0	23	drained pond	0	35	86	81	52.52	0	2	25-50	37.5	0	0
274	0	R-41-151121-1251	41	151.74	A	M	telemetry	inactive	2015-11-21 12:51:00	2015-11-21	13:05:00	K.Dunn	K.Dunn	3	305	38	full	0	none	23.7	4	NA	13.7	0.5	0.1	0	0	~2m W of edge of UP9 by N pier	2015-11-21	13:10:00	K.Dunn	K.Dunn	NA	NONE	0	200	0	active pond	0	0	0	0	0	0	0	0	0	>95	97.5
275	0	R-27-151121-1550	27	151.838	A	F	telemetry	inactive	2015-11-21 15:50:00	2015-11-21	16:03:00	K.Dunn	K.Dunn	3	247	9	full	0	none	19.2	4.2	19.5	NA	2.6	1.4	>95	97.5	SW of UP9 in bosque, ~20m S of road S of UP9	2015-11-21	16:08:00	K.Dunn	K.Dunn	132	E	41	0	32	active pond	92	93	94	92	96.46	1	0	75-95	85	0	0
276	0	R-22-151121-1627	22	150.281	A	M	telemetry	inactive	2015-11-21 16:27:00	2015-11-21	16:45:00	S.Sprague, T.Sprague, K.Dunn	S.Sprague	3	106	42	full	0	none	16.1	18.4	16.9	NA	0.9	0.7	>95	97.5	bosque NE of meadow	2015-11-21	16:45:00	T.Sprague, K.Dunn, S.Sprague	S.Sprague	176	S	9	0	30	outflow	92	92	93	68	89.7	0	0	75-95	85	0	0
277	0	R-43-151129-0743	43	151.918	A	M	telemetry	inactive	2015-11-29 07:43:00	2015-11-29	07:58:00	K.Dunn	K.Dunn	4	326	91	hazy	40	none	6	57.7	7.2	NA	0	0	>95	97.5	E bank of LP7 near center	2015-11-29	08:05:00	K.Dunn	K.Dunn	278	W	21	0	4	fallow pond	4	35	13	39	23.66	2	6	75-95	85	0	0
278	0	R-39-151129-0815	39	151.921	A	F	telemetry	inactive	2015-11-29 08:15:00	2015-11-29	08:38:00	T.Sprague, L.Krone	L.Krone	3	275	71	hazy	75	none	5.6	56.1	9.2	NA	0.8	0.4	1-5	3	just S of visitor parking lot	2015-11-29	08:38:00	T.Sprague, L.Krone	L.Krone	223	S	4	0	21.3	inflow for drained lined pond	10	4	0	10	6.24	0	0	0	0	0	0
279	0	R-51-151129-0833	51	151.621	A	M	telemetry	inactive	2015-11-29 08:33:00	2015-11-29	08:45:00	S.Sprague	S.Sprague	3	308	53	intermittent	90	none	4	61.3	8.8	NA	0	0	5-25	15	just W of SW corner of LP5	2015-11-29	08:52:00	K.Dunn, S.Sprague	S.Sprague	306	W	2	0	66	concrete box in drained pond	76	42	18	40	45.76	0	0	5-25	15	0	0
280	0	R-50-151129-1527	50	150.36	A	M	telemetry	inactive	2015-11-29 15:27:00	2015-11-29	15:44:00	S.Sprague	S.Sprague	3	202	28	full	5	none	10.8	35.1	12.2	NA	0.9	0.4	>95	97.5	mesquite bosque between meadow and tow of Dave's hill	2015-11-29	16:16:00	K.Dunn, S.Sprague	S.Sprague	184	NONE	1	0	13	meadow	81	80	75	77	81.38	1	1	75-95	85	0	0
281	0	R-40-151129-1610	40	151.817	A	F	telemetry	inactive	2015-11-29 16:10:00	2015-11-29	16:37:00	T.Sprague, L.Krone, K.Dunn, S.Sprague	L.Krone	3	291	58	full	5	none	10.7	30.2	10.6	NA	0.4	0.1	>95	97.5	10m SW of ARCC building	2015-11-29	16:37:00	T.Sprague, K.Dunn, S.Sprague	L.Krone	194	S	9	0	40	outflow	95	93	95	96	98.54	0	0	<1	0.5	0	0
282	0	R-37-151205-0919	37	150.261	A	M	telemetry	inactive	2015-12-05 09:19:00	2015-12-05	09:54:00	S.Sprague	S.Sprague	3	83	96	full	0	none	10.2	22.9	12.3	NA	0	0	>95	97.5	E of Oak Creek in woodland near Page Springs Rd.	2015-12-05	14:51:00	T.Sprague, K.Dunn, S.Vaughan	S.Vaughan	312	W	8	0	35	woodland pool	93	96	95	94	98.28	0	0	75-95	85	0	0
283	0	R-50-151205-1135	50	150.36	A	M	telemetry	inactive	2015-12-05 11:35:00	2015-12-05	11:57:00	S.Sprague	S.Sprague	3	211	109	full	0	none	18.5	10.2	19.5	0.6	1.2	0.3	>95	97.5	center of meadow	2015-12-05	12:42:00	K.Dunn	S.Sprague, T.Sprague	147	S	2	0.1	0	meadow	0	7	0	0	1.82	0	0	>95	97.5	0	0
284	0	R-51-151205-1548	51	151.621	A	M	telemetry	inactive	2015-12-05 15:48:00	2015-12-05	16:05:00	S.Sprague	S.Sprague	3	346	131	hidden	45	none	18.5	5.5	19	NA	0	0	>95	97.5	road NW of LP1, just S of fence	2015-12-05	16:27:00	K.Dunn, S.Vaughan	S.Vaughan	141	S	3	0	21	drained pond	43	19	57	84	52.78	0	0	1-5	3	0	0
285	0	R-33-151212-0904	33	150.879	A	F	telemetry	inactive	2015-12-12 09:04:00	2015-12-12	09:28:00	K.Dunn, T.McCafferty	T.McCafferty	2	27	80	hidden	100	in last hr	8.8	65.6	NA	13.2	0.8	0.5	>95	97.5	center UP9, slightly S of overlook	2015-12-12	09:33:00	K.Dunn, T.McCafferty	T.McCafferty	NA	NONE	0	30	0	drained pond	0	0	0	0	0	0	0	0	0	0	0
286	0	R-42-151212-1205	42	151.841	A	F	telemetry	inactive	2015-12-12 12:05:00	2015-12-12	12:30:00	K.Dunn, T.McCafferty	T.McCafferty	6	141	8	hidden	100	in last hr	14.5	36.9	13	NA	0.6	0.5	>95	97.5	S of hill E of Dave's house	2015-12-12	12:30:00	K.Dunn, T.McCafferty	T.McCafferty	155	S	18	0	20	puddle in meadow	86	94	79	90	90.74	1	0	>95	97.5	0	0
287	0	R-51-151212-1253	51	151.621	A	M	telemetry	inactive	2015-12-12 12:53:00	2015-12-12	13:22:00	T.Sprague, K.Dunn, T.McCafferty	T.Sprague	3	130	149	intermittent	75	in last 6 hrs	14.4	37.3	13.4	NA	1.6	1	>95	97.5	SE side of meadow	2015-12-12	13:22:00	T.Sprague, K.Dunn, T.McCafferty	T.Sprague	140	S	2	0	15	meadow	0	0	0	0	0	0	0	>95	97.5	0	0
288	0	R-22-151212-1522	22	150.281	A	M	telemetry	inactive	2015-12-12 15:22:00	2015-12-12	15:56:00	K.Dunn, T.McCafferty	T.McCafferty	4	52	135	full	20	in last 6 hrs	13.2	31.4	15.1	NA	0.6	0.4	>95	97.5	blackberry thicket NW of Bass House	2015-12-12	15:56:00	K.Dunn, T.McCafferty	T.McCafferty	50	E	10	0	11	outflow	96	96	96	96	99.84	0	0	>95	97.5	0	0
289	0	R-27-151218-1217	27	151.838	A	F	telemetry	inactive	2015-12-18 12:17:00	2015-12-18	12:31:00	T.Sprague	T.Sprague	3	233	55	full	0	none	13.6	29.6	15.6	NA	0	0	>95	97.5	SW of UP9 near top of lower hill	2015-12-19	10:18:00	K.Dunn, S.Sprague	S.Sprague	145	S	21	0	23	meadow	84	79	92	81	87.36	2	0	>95	97.5	0	0
290	0	R-22-151218-1218	22	150.281	A	M	telemetry	inactive	2015-12-18 12:18:00	2015-12-18	12:45:00	K.Dunn	K.Dunn	4	192	9	full	0	none	18.4	15.7	20.8	NA	0.8	0.6	5-25	15	S of Dave's house on hill near meadow fence	2015-12-18	12:48:00	K.Dunn	K.Dunn	165	S	23	0	13	meadow	89	92	94	96	96.46	0	0	5-25	15	0	0
291	0	R-49-151218-1539	49	149.685	A	F	telemetry	inactive	2015-12-18 15:39:00	2015-12-18	15:59:00	K.Dunn	K.Dunn	3	260	7	full	0	none	19	10.2	21.3	NA	1.2	0.9	50-75	62.5	N of UP3 in meadow	2015-12-18	16:03:00	K.Dunn	K.Dunn	290	W	2	0	30.6	lined active pond	8	0	2	9	4.94	1	0	5-25	15	0	0
292	0	R-23-151219-0922	23	150.939	A	F	telemetry	inactive	2015-12-19 09:22:00	2015-12-19	09:53:00	T.Sprague, L.Boswell	L.Boswell	3	2	46	hazy	95	none	10.1	42	9	NA	0	0	50-75	62.5	NW of Dave's house	2015-12-19	09:53:00	T.Sprague, L.Boswell	L.Boswell	7	N	20	0	29	fallow pond (frozen)	0	0	0	0	0	0	0	1-5	3	0	0
293	0	R-41-151219-0923	41	151.74	A	M	telemetry	inactive	2015-12-19 09:23:00	2015-12-19	09:42:00	S.Sprague	S.Sprague	3	346	131	hazy	100	none	4.7	57.3	13.5	NA	1.2	0.5	0	0	SW bank UP8 at top of pond liner	2015-12-19	10:34:00	K.Dunn	K.Dunn	49	E	5	0	1.6	lined active pond	0	0	0	0	0	0	0	0	0	0	0
294	0	R-47-151219-1114	47	150.86	A	F	telemetry	inactive	2015-12-19 11:14:00	2015-12-19	11:47:00	T.Sprague, L.Boswell	L.Boswell	3	217	74	hazy	95	none	12.1	35.4	12.7	NA	0.5	0.2	>95	97.5	SE of Dave's house, ~15m N of meadow fence	2015-12-19	11:47:00	T.Sprague, L.Boswell	L.Boswell	159	S	11	0	20.8	meadow	95	94	93	95	98.02	0	0	5-25	15	0	0
295	0	R-35-151219-1124	35	151.881	A	F	telemetry	inactive	2015-12-19 11:24:00	2015-12-19	11:45:00	K.Dunn, S.Sprague	K.Dunn	3	337	135	hazy	95	none	14.9	26.4	NA	14.9	0.8	0.3	>95	97.5	center UP7 at S end	2015-12-19	11:49:00	K.Dunn, S.Sprague	K.Dunn	NA	NONE	0	200	0	lined active pond	0	0	0	0	0	0	0	0	0	0	0
296	0	R-47-151223-0956	47	150.86	A	F	telemetry	inactive	2015-12-23 09:56:00	2015-12-23	10:39:00	T.Sprague	T.Sprague	3	76	142	hidden	100	in last 6 hrs	10.8	78.5	12.1	NA	1.6	0.6	>95	97.5	W of Oak Creek near bridge	2015-12-23	10:39:00	T.Sprague	T.Sprague	254	W	4	0	25	Oak Creek	70	34	92	83	72.54	0	2	5-25	15	0	0
297	0	R-35-151223-1014	35	151.881	A	F	telemetry	inactive	2015-12-23 10:14:00	2015-12-23	10:31:00	S.Sprague	S.Sprague	3	47	50	intermittent	100	in last 6 hrs	9.9	81.8	13.3	NA	2.3	1.2	75-95	85	just E of road S of outflow crossing	2015-12-23	10:55:00	T.Sprague	T.Sprague	173	S	10	0	10	outflow	92	42	67	81	73.32	0	0	25-50	37.5	0	0
298	0	R-29-151223-1124	29	151.939	A	F	telemetry	inactive	2015-12-23 11:24:00	2015-12-23	11:46:00	T.Sprague	T.Sprague	3	107	81	hidden	95	in last 6 hrs	11.4	80.6	11.1	NA	0	0	>95	97.5	SE side meadow, just N of trail	2015-12-23	11:46:00	T.Sprague	T.Sprague	NA	NONE	0	0	5.6	meadow	20	0	0	0	5.2	0	0	>95	97.5	0	0
299	0	R-41-151223-1531	41	151.74	A	M	telemetry	inactive	2015-12-23 15:31:00	2015-12-23	15:38:00	S.Sprague	T.Sprague	3	25	51	hidden	90	in last 12 hrs	13.1	65.7	15.3	NA	0	0	>95	97.5	grassy area N of S outflow, W of road to Bass House	2015-12-23	15:43:00	T.Sprague	T.Sprague	140	NONE	1	0	9.5	outflow	5	3	0	46	14.04	0	0	5-25	15	0	0
300	0	R-40-160109-0852	40	151.817	A	F	telemetry	inactive	2016-01-09 08:52:00	2016-01-09	09:23:00	K.Dunn	K.Dunn	3	243	97	hazy	60	none	6.4	68.3	10.8	NA	0	0	>95	97.5	meadow SW of ARCC	2016-01-09	09:26:00	K.Dunn	K.Dunn	136	S	9	0	47	meadow	96	96	96	96	99.84	0	0	75-95	85	0	0
301	0	R-50-160109-1000	50	150.36	A	M	telemetry	inactive	2016-01-09 10:00:00	2016-01-09	10:28:00	K.Dunn	K.Dunn	3	52	50	full	30	none	8.9	64	11.8	NA	1	0.6	1-5	3	SE of UP9, across road on top of hill	2016-01-09	10:32:00	K.Dunn	K.Dunn	139	S	16	0	10	active pond	20	22	55	17	29.64	0	0	1-5	3	0	0
302	0	R-33-160109-1049	33	150.879	A	F	telemetry	NA	2016-01-09 10:49:00	2016-01-09	11:21:00	K.Dunn	K.Dunn	3	309	67	full	40	none	13.1	42.1	18.7	NA	1.2	0.4	75-95	85	berm between LP8 and LP3	2016-01-09	11:26:00	K.Dunn	K.Dunn	67	E	4	0	12	fallow pond outflow	0	0	2	3	1.3	2	0	75-95	85	0	0
303	0	R-43-160109-1215	43	151.918	A	M	telemetry	inactive	2016-01-09 12:15:00	2016-01-09	12:46:00	K.Dunn	K.Dunn	3	67	131	intermittent	50	none	10.4	40.4	15.5	NA	0.8	0.2	0	0	E of Bass House near NE end of building, near sidewalk	2016-01-09	12:50:00	K.Dunn	K.Dunn	85	NONE	1	0	10	puddle in grass	0	0	0	0	0	0	0	0	0	0	0
304	0	R-39-160109-1304	39	151.921	A	F	telemetry	inactive	2016-01-09 13:04:00	2016-01-09	13:32:00	K.Dunn	K.Dunn	3	282	46	full	30	none	11.9	36	13.2	NA	1.2	0.5	50-75	62.5	E of parking lot, N of LP1 near wood chip pile	2016-01-09	13:35:00	K.Dunn	K.Dunn	142	S	2	0	29	lined active pond	0	0	0	9	2.34	0	0	1-5	3	0	0
305	0	R-37-160109-1718	37	150.261	A	M	telemetry	inactive	2016-01-09 17:18:00	2016-01-09	17:50:00	T.Sprague	T.Sprague	3	293	89	over horizon	10	none	3.9	77.5	3.6	NA	0	0	>95	97.5	just S of triangle-cut fence SE of Bass House, W of Oak Creek	2016-01-09	17:50:00	T.Sprague	T.Sprague	NA	NONE	0	0	38	Oak Creek	9	3	14	3	7.54	0	3	5-25	15	0	0
306	0	R-27-160117-1124	27	151.838	A	F	telemetry	inactive	2016-01-17 11:24:00	2016-01-17	11:57:00	K.Dunn	K.Dunn	4	48	132	full	5	none	18.3	34.3	20.4	NA	0.4	0.1	5-25	15	E of S outflow ~20m SW of Page Springs Rd, directly across from RV park	2016-01-17	12:04:00	K.Dunn	K.Dunn	58	NONE	1	0	20	outflow	93	96	96	96	99.06	0	0	1-5	3	0	0
307	0	R-22-160117-1217	22	150.281	A	M	telemetry	inactive	2016-01-17 12:17:00	2016-01-17	12:31:00	S.Sprague, K.Dunn	S.Sprague	3	25	51	full	20	none	14.5	27.9	19.1	NA	0.8	0.6	75-95	85	under tree just SW of UP9	2016-01-17	12:31:00	K.Dunn, S.Sprague	T.Sprague	285	W	11	0	12	active pond	96	96	96	96	99.84	1	4	50-75	62.5	0	0
308	0	R-49-160117-1510	49	149.685	A	F	telemetry	inactive	2016-01-17 15:10:00	2016-01-17	15:38:00	K.Dunn	K.Dunn	3	304	36	full	10	none	23.2	17.7	25.1	NA	0	0	25-50	37.5	N of UP2 in meadow, ~10m S of Page Springs Rd, NE of parking lot	2016-01-17	15:43:00	K.Dunn	K.Dunn	143	S	3	0	48	lined active pond	33	28	26	34	31.46	0	0	50-75	62.5	0	0
309	0	R-50-160117-1545	50	151.919	A	M	telemetry	inactive	2016-01-17 15:45:00	2016-01-17	16:11:00	T.Sprague, K.Dunn	T.Sprague	4	140	115	full	10	none	19.8	24.8	17.2	4.5	0.6	0.5	>95	97.5	E side of meadow	2016-01-17	16:11:00	T.Sprague, K.Dunn	T.Sprague	NA	NONE	0	1	0	meadow	0	3	0	0	0.78	0	0	>95	97.5	0	0
310	0	R-51-160118-0900	51	151.621	A	M	telemetry	inactive	2016-01-18 09:00:00	2016-01-18	09:33:00	T.Sprague	T.Sprague	4	83	81	hidden	95	none	6.3	68.7	8.6	NA	0	0	>95	97.5	just N of meadow fence in bosque	2016-01-18	09:33:00	T.Sprague	T.Sprague	180	S	15	0	10	meadow	95	95	96	95	99.06	0	1	50-75	62.5	0	0
311	0	R-42-160118-0904	42	151.841	A	F	telemetry	inactive	2016-01-18 09:04:00	2016-01-18	09:32:00	K.Dunn	K.Dunn	3	54	55	hidden	90	none	9	43.3	15.4	NA	0	0	>95	97.5	SE of UP9, S of road on hillside	2016-01-18	09:37:00	K.Dunn	K.Dunn	158	S	11	0	11	active pond	21	26	76	54	46.02	0	1	5-25	15	0	0
312	0	R-23-160118-0955	23	150.939	A	F	telemetry	inactive	2016-01-18 09:55:00	2016-01-18	10:26:00	T.Sprague, K.Dunn	T.Sprague	3	60	89	hidden	95	none	9.3	46.5	7.7	NA	0.7	0.4	>95	97.5	on road just SE of UP9	2016-01-18	10:26:00	T.Sprague, K.Dunn	T.Sprague	262	W	10	0	7.2	active pond	12	4	0	0	4.16	0	0	0	0	0	0
313	0	R-29-160123-1159	29	151.939	A	F	telemetry	inactive	2016-01-23 11:59:00	2016-01-23	12:18:00	T.Sprague	T.Sprague	5	199	31	hazy	85	none	18.5	22.7	19.4	NA	0.5	0.1	75-95	85	bosque S of meadow near base of hill	2016-01-23	12:18:00	T.Sprague	T.Sprague	19	N	11	0	40.3	meadow	31	0	75	53	41.34	0	0	5-25	15	0	0
314	0	R-43-160123-1536	43	151.919	A	M	telemetry	inactive	2016-01-23 15:36:00	2016-01-23	16:01:00	T.Sprague	T.Sprague	3	264	55	hidden	95	none	19.1	21.7	19.3	NA	0.3	0	>95	97.5	just S of ARCC pump house	2016-01-23	16:01:00	T.Sprague	T.Sprague	178	S	10	0	40	meadow	91	95	95	95	97.76	0	3	>95	97.5	0	0
315	0	R-41-160123-1624	41	151.74	A	M	telemetry	inactive	2016-01-23 16:24:00	2016-01-23	16:53:00	T.Sprague, S.Sprague	T.Sprague	4	151	75	hidden	95	none	17.4	31	16.5	NA	0	0	>95	97.5	blackberry thicket S of Bass House	2016-01-23	16:53:00	T.Sprague, S.Sprague	T.Sprague	89	E	5	0	14	outflow	93	81	93	93	93.6	0	0	>95	97.5	0	0
316	0	R-22-160124-0925	22	150.281	A	M	telemetry	inactive	2016-01-24 09:25:00	2016-01-24	09:45:00	T.Sprague	T.Sprague	4	125	45	full	10	none	13	42.6	13	NA	0	0	>95	97.5	NE side meadow	2016-01-24	09:45:00	T.Sprague	T.Sprague	NA	NONE	0	0	6	meadow	21	0	0	0	5.46	0	0	>95	97.5	0	0
317	0	R-47-160124-0959	47	150.86	A	F	telemetry	inactive	2016-01-24 09:59:00	2016-01-24	10:16:00	T.Sprague	T.Sprague	3	337	154	full	0	none	10.8	37.9	16.4	NA	1.5	1.1	5-25	15	berm between UP6 and UP7 toward S end	2016-01-24	10:16:00	T.Sprague	T.Sprague	246	W	4	0	5.5	lined active pond	0	0	0	0	0	0	0	1-5	3	0	0
318	0	R-35-160124-1015	35	151.881	A	F	telemetry	inactive	2016-01-24 10:15:00	2016-01-24	10:28:00	S.Sprague, T.Sprague	T.Sprague	3	338	88	full	0	none	13	32	NA	9.7	2.4	1.3	0	0	NW side of UP9	2016-01-24	10:28:00	T.Sprague, S.Sprague	T.Sprague	NA	NONE	0	150	0	active pond	0	0	0	0	0	0	0	0	0	0	0
319	0	R-22-160130-1604	22	150.281	A	M	telemetry	inactive	2016-01-30 16:04:00	2016-01-30	16:23:00	T.Sprague, R.Wilcox	R.Wilcox	4	51	152	hazy	50	none	19.4	15.4	16.9	NA	1.5	0.8	>95	97.5	N of S outflow, W of road to Bass House	2016-01-30	16:23:00	T.Sprague, R.Wilcox	R.Wilcox	136	S	10	0	4	outflow	37	0	13	11	15.86	0	0	>95	97.5	0	0
320	0	R-39-160207-1000	39	151.921	A	F	telemetry	inactive	2016-02-07 10:00:00	2016-02-07	10:35:00	T.Sprague	T.Sprague	3	306	137	full	0	none	13.8	29	11.3	NA	0.7	0.4	>95	97.5	just N of Page Springs Rd NW of N meadow	2016-02-07	10:35:00	T.Sprague	T.Sprague	170	S	4	0	30	Oak Creek	17	94	95	50	66.56	0	0	5-25	15	0	0
321	0	R-37-160207-1157	37	150.261	A	M	telemetry	inactive	2016-02-07 11:57:00	2016-02-07	12:32:00	T.Sprague	T.Sprague	3	292	54	full	0	none	21.4	18.1	25.2	NA	1.1	0.9	5-25	15	W bank Oak Creek just E of trail	2016-02-07	12:32:00	T.Sprague	T.Sprague	265	W	13	0	9.4	Oak Creek	78	70	25	67	62.4	0	0	1-5	3	0	0
322	0	R-22-160207-1223	22	150.281	A	M	telemetry	inactive	2016-02-07 12:23:00	2016-02-07	12:50:00	S.Sprague	S.Sprague	3	334	101	full	0	none	23	5.1	3.7	0.3	0.5	0	>95	97.5	center of LP7	2016-02-07	12:56:00	T.Sprague, S.Sprague	S.Sprague	NA	NONE	0	0.5	0	fallow pond	93	81	83	93	91	0	27	>95	97.5	0	0
323	0	R-40-160207-1413	40	151.817	A	F	telemetry	inactive	2016-02-07 14:13:00	2016-02-07	14:28:00	S.Sprague	T.Sprague	3	19	113	full	0	none	22.5	3.5	21.8	NA	1.8	0.9	>95	97.5	W center edge of LP8 by T69	2016-02-07	14:36:00	T.Sprague	S.Sprague	90	E	10	0	0.6	fallow pond	8	13	30	46	25.22	0	3	25-50	37.5	0	0
324	0	R-49-160214-1152	49	149.685	A	F	telemetry	inactive	2016-02-14 11:52:00	2016-02-14	12:26:00	K.Dunn, T.McCafferty	T.McCafferty	2	110	140	full	10	none	23.3	8.3	9.5	NA	1.2	1	1-5	3	NW edge of UP8	2016-02-14	12:26:00	K.Dunn, T.McCafferty	T.McCafferty	115	NONE	1	0	4.25	lined active pond	0	0	0	0	0	0	0	1-5	3	0	0
325	0	R-50-160214-1207	50	150.36	A	M	telemetry	inactive	2016-02-14 12:07:00	2016-02-14	12:37:00	T.Sprague, N.Muniz	B.Pogue	3	35	130	full	25	none	21.4	18.1	31.7	NA	0.9	0.3	1-5	3	E of UP9, just W of S road	2016-02-14	12:37:00	T.Sprague	B.Pogue	NA	NONE	0	0	17	active pond	0	0	0	0	0	0	0	1-5	3	0	0
326	0	R-33-160214-1259	33	150.341	A	F	telemetry	inactive	2016-02-14 12:59:00	2016-02-14	13:21:00	K.Dunn, T.McCafferty	T.McCafferty	4	103	55	full	15	none	28.1	3.2	31	NA	0.7	0.4	75-95	85	W of Bass House, 4m N of meadow fence	2016-02-14	13:21:00	K.Dunn, T.McCafferty	T.McCafferty	172	S	2	0	16	outflow	93	96	96	94	98.54	0	0	75-95	85	0	0
327	0	R-51-160214-1531	51	151.62	A	M	telemetry	inactive	2016-02-14 15:31:00	2016-02-14	15:52:00	K.Dunn, T.McCafferty, N.Muniz	T.McCafferty	3	82	39	hazy	60	none	26.5	2.5	25.9	NA	0.6	0.2	25-50	37.5	S of Dave's garage on hill	2016-02-14	15:52:00	K.Dunn, T.McCafferty, N.Muniz	T.McCafferty	160	S	13	0	32	meadow	44	67	50	51	55.12	0	0	50-75	62.5	0	0
328	0	R-42-160214-1532	42	151.841	A	F	telemetry	inactive	2016-02-14 15:32:00	2016-02-14	16:03:00	T.Sprague, S.Sprague, B.Pogue	T.Sprague	3	144	97	hidden	60	none	22.3	12.6	NA	9.8	1	0.5	>95	97.5	E side meadow	2016-02-14	16:03:00	T.Sprague, S.Sprague, B.Pogue	T.Sprague	NA	NONE	0	7	0	meadow	0	0	21	44	16.9	0	0	>95	97.5	0	0
329	0	R-23-160214-1619	23	150.939	A	F	telemetry	inactive	2016-02-14 16:19:00	2016-02-14	16:54:00	K.Dunn, T.McCafferty, N.Muniz	T.McCafferty	3	332	141	hazy	70	none	23.9	0.6	24.5	NA	1	0.7	<1	0.5	NE corner LP6	2016-02-14	16:54:00	K.Dunn, T.McCafferty, N.Muniz	T.McCafferty	229	W	30	0	14	drained pond	23	19	13	0	14.3	0	1	<1	0.5	0	0
330	0	R-43-160214-1625	43	151.919	A	M	telemetry	inactive	2016-02-14 16:25:00	2016-02-14	16:46:00	S.Sprague	S.Sprague, B.Pogue	3	248	110	hazy	95	none	23.7	7.8	22.2	NA	0.5	0	>95	97.5	S of ARCC, S of big tank	2016-02-14	16:53:00	T.Sprague	B.Pogue	172	S	12	0	9	outflow	96	96	96	96	99.84	0	0	50-75	62.5	0	0
331	0	R-27-160215-0925	27	151.838	A	F	telemetry	inactive	2016-02-15 09:25:00	2016-02-15	09:49:00	T.Sprague, S.Sprague	T.Sprague	3	292	40	full	0	none	18.1	29.5	19.2	NA	0	0	75-95	85	tree SW of UP9	2016-02-15	09:49:00	T.Sprague, S.Sprague	T.Sprague	301	W	6	0	15	active pond	96	94	75	96	93.86	0	0	75-95	85	0	0
332	0	R-49-160220-0928	49	149.685	A	F	telemetry	inactive	2016-02-20 09:28:00	2016-02-20	09:51:00	K.Dunn	K.Dunn	3	178	36	full	0	none	19.5	28	NA	17.5	0.9	0.8	0	0	N center side of UP3	2016-02-20	09:54:00	K.Dunn	K.Dunn	NA	NONE	0	200	0	lined active pond	0	0	0	0	0	0	0	0	0	0	0
333	0	R-51-160220-0959	51	151.621	A	M	telemetry	active	2016-02-20 09:59:00	2016-02-20	10:55:00	T.Sprague, C.Herzog	T.Sprague	3	252	87	full	5	none	23.2	10.9	28.9	NA	0.8	0.7	5-25	15	NE side of ARCC hill at top (just N of road)	2016-02-20	10:55:00	T.Sprague, C.Herzog	T.Sprague	NA	NONE	0	0	51	fallow pond	39	8	89	80	56.16	0	0	25-50	37.5	0	0
334	0	R-33-160220-1020	33	150.341	A	F	telemetry	active	2016-02-20 10:20:00	2016-02-20	11:22:00	T.Sprague	T.Sprague	3	170	147	full	0	none	23	10.4	24.6	NA	1.4	0.8	>95	97.5	SE side of meadow	2016-02-20	11:22:00	T.Sprague	T.Sprague	NA	NONE	0	0	23	meadow	1	0	0	0	0.26	0	0	>95	97.5	0	0
335	0	R-40-160220-1025	40	151.817	A	F	telemetry	inactive	2016-02-20 10:25:00	2016-02-20	10:56:00	K.Dunn	K.Dunn	5	221	90	full	0	none	21.1	23.6	25.6	NA	0.6	0.4	>95	97.5	mesquite bosque south of ARCC	2016-02-20	11:00:00	K.Dunn	K.Dunn	152	S	2	0	12	meadow	96	96	96	96	99.84	0	0	>95	97.5	0	0
336	0	R-35-160220-1150	35	151.881	A	F	telemetry	active	2016-02-20 11:50:00	2016-02-20	13:10:00	K.Dunn	C.Herzog	3	202	31	full	5	none	27.2	17.3	29.5	NA	0	0	>95	97.5	S of road S of UP9	2016-02-20	13:13:00	K.Dunn	C.Herzog	93	E	14	0	17	active pond	96	96	96	96	99.84	1	0	75-95	85	0	0
337	0	R-41-160220-1150	41	151.74	A	M	telemetry	active	2016-02-20 11:50:00	2016-02-20	13:01:00	K.Dunn	C.Herzog	3	243	26	full	5	none	27	20.2	NA	15.7	0.7	0.3	0	0	S side of UP9	2016-02-20	13:03:00	K.Dunn	C.Herzog	NA	NONE	0	150	0	active pond	0	0	0	0	0	0	0	0	0	5-25	15
338	0	R-23-160220-1213	23	150.939	A	F	telemetry	inactive	2016-02-20 12:13:00	2016-02-20	12:42:00	T.Sprague	T.Sprague	3	208	125	full	0	none	27.2	7	27.6	NR	1	0.5	>95	97.5	N central meadow	2016-02-20	12:42:00	T.Sprague	T.Sprague	NA	NONE	0	4	0	meadow	10	0	0	0	2.6	0	0	>95	97.5	0	0
339	0	R-39-160220-1314	39	151.921	A	F	telemetry	inactive	2016-02-20 13:14:00	2016-02-20	13:53:00	T.Sprague	T.Sprague	3	103	50	full	0	none	27.1	7.1	28.8	NA	1.2	0.7	>95	97.5	E edge of N meadow, just SW of residence fence	2016-02-20	13:53:00	T.Sprague	T.Sprague	289	W	2	0	24	active pond	44	51	3	0	25.48	0	0	>95	97.5	0	0
340	0	R-37-160220-1736	37	150.261	A	M	telemetry	active	2016-02-20 17:36:00	2016-02-20	17:54:00	T.Sprague, K.Dunn	T.Sprague	3	140	22	over horizon	0	none	21.4	18.9	22	NA	0	0	>95	97.5	Page Springs Hatchery just E of fence and overwinter location	2016-02-20	17:54:00	T.Sprague, K.Dunn	T.Sprague	NA	NONE	0	0	20	Oak Creek	8	50	36	8	26.52	0	0	>95	97.5	0	0
341	0	R-22-160227-1126	22	150.281	A	M	telemetry	inactive	2016-02-27 11:26:00	2016-02-27	11:52:00	T.Sprague	L.Krone	3	127	26	full	0	none	23.2	10.7	23.7	NA	0	0	>95	97.5	just NE of meadow fence-hopping spot	2016-02-27	11:52:00	T.Sprague	L.Krone	111	E	3	0	17	meadow	75	22	43	0	36.4	0	0	>95	97.5	0	0
342	0	R-47-160227-1156	47	150.86	A	F	telemetry	inactive	2016-02-27 11:56:00	2016-02-27	12:34:00	K.Dunn	K.Dunn	4	92	49	full	0	none	25.7	18	27.3	NA	0.7	0.1	1-5	3	~2m SE of garage door of Bass House	2016-02-27	12:39:00	K.Dunn	K.Dunn	186	S	2	0	40	outflow	36	9	0	10	14.3	0	0	<1	0.5	0	0
343	0	R-33-160227-1531	33	150.341	A	F	telemetry	active	2016-02-27 15:31:00	2016-02-27	16:01:00	K.Dunn	K.Dunn	3	167	53	full	10	none	27.3	13.8	29.2	NA	1.4	0.7	<1	0.5	on road S of LP6 and LP7 between ponds	2016-02-27	16:05:00	K.Dunn	K.Dunn	9	N	7	0	15	fallow pond	0	0	0	0	0	0	0	0	0	0	0
344	0	R-29-160227-1624	29	151.939	A	F	telemetry	inactive	2016-02-27 16:24:00	2016-02-27	16:47:00	T.Sprague	T.Sprague	3	38	44	full	15	none	25.9	4.1	25.5	NA	0.5	0.4	>95	97.5	S center meadow	2016-02-27	16:47:00	T.Sprague	T.Sprague	350	N	2	0	6.7	meadow	96	96	96	93	99.06	0	0	>95	97.5	0	0
345	0	R-49-160227-1627	49	149.685	A	F	telemetry	inactive	2016-02-27 16:27:00	2016-02-27	16:46:00	K.Dunn	L.Krone	3	57	7	full	10	none	25.9	15.3	28.5	NA	0.7	0.2	5-25	15	meadow N of UP4	2016-02-27	16:46:00	K.Dunn	L.Krone	24	N	10	0	34	lined active pond	4	14	14	6	9.88	0	0	5-25	15	0	0
346	0	R-52-160227-1711	52	150.36	A	F	hand	active	2016-02-27 17:11:00	2016-02-27	17:27:00	S.Sprague	L.Krone	3	155	106	hazy	75	none	26.2	12	NA	7.8	0	0	>95	97.5	SE side LP8	2016-02-27	17:27:00	S.Sprague	L.Krone	NA	NONE	0	20	0	fallow pond	38	82	96	85	78.26	0	32	>95	97.5	0	0
347	0	R-42-160228-0936	42	151.841	A	F	telemetry	inactive	2016-02-28 09:36:00	2016-02-28	10:10:00	T.Sprague, J.Latzko	T.Sprague	3	167	66	full	0	none	19.3	16.5	19.3	NA	0.8	0.6	>95	97.5	center of meadow	2016-02-28	10:10:00	T.Sprague, J.Latzko	T.Sprague	NA	NONE	0	0	0.1	meadow	0	0	0	0	0	0	0	>95	97.5	0	0
348	0	R-41-160228-0940	41	151.74	A	M	telemetry	active	2016-02-28 09:40:00	2016-02-28	10:06:00	K.Dunn	K.Dunn	2	306	39	full	0	none	14.6	31.1	21.1	NA	1.1	0.4	25-50	37.5	W of road W of UP9, ~20m N of overlook on edge of road	2016-02-28	10:09:00	K.Dunn	K.Dunn	102	E	3	0	6	active pond	0	0	0	0	0	0	0	5-25	15	0	0
349	0	R-51-160228-1024	51	151.62	A	M	telemetry	active	2016-02-28 10:24:00	2016-02-28	10:47:00	K.Dunn	K.Dunn	2	269	148	full	0	none	22	22.1	25.9	NA	0.7	0.5	50-75	62.5	E berm LP7 toward S end	2016-02-28	10:51:00	K.Dunn	K.Dunn	283	W	37	0	2.7	fallow pond	2	6	5	10	5.98	2	0	50-75	62.5	0	0
350	0	R-43-160228-1029	43	151.919	A	M	telemetry	inactive	2016-02-28 10:29:00	2016-02-28	10:52:00	T.Sprague	T.Sprague	3	67	142	full	0	none	18.4	12.4	25.3	NA	1.2	1	0	0	just E of Bass House	2016-02-28	10:52:00	T.Sprague	T.Sprague	NA	NONE	0	0	48	outflow	3	0	0	0	0.78	0	0	0	0	0	0
351	0	R-23-160228-1051	23	150.939	A	F	telemetry	inactive	2016-02-28 10:51:00	2016-02-28	11:17:00	K.Dunn	K.Dunn	3	240	149	full	0	none	23.9	17.5	32	NA	0.8	0.4	0	0	service road NW of meadow, S of LP5	2016-02-28	11:24:00	K.Dunn, T.Sprague	T.Sprague	78	E	2	0	55	meadow	0	0	0	0	0	0	0	0	0	0	0
352	0	R-27-160305-1003	27	151.838	A	F	telemetry	active	2016-03-05 10:03:00	2016-03-05	10:34:00	T.Sprague	T.Sprague	4	247	147	intermittent	85	none	20.9	8.1	29.9	NA	0.4	0.1	<1	0.5	S of LP5 on road leading E up ARCC hill (~2.5m SE of #51's 11/29/15 location)	2016-03-05	10:34:00	T.Sprague	T.Sprague	188	S	8	0	54	drained pond	35	83	72	1	49.66	0	0	1-5	3	0	0
353	0	R-22-160305-1050	22	150.281	A	M	telemetry	active	2016-03-05 10:50:00	2016-03-05	11:22:00	S.Sprague	S.Sprague	3	125	121	intermittent	95	none	20.7	17	21.6	NA	1.3	0.2	>95	97.5	W of Oak Creek S of BPH	2016-03-05	11:27:00	T.Sprague, S.Sprague	T.Sprague	283	W	8	0	29	W channel of Oak Creek	95	96	88	80	93.34	0	0	>95	97.5	0	0
354	0	R-29-160305-1220	29	151.939	A	F	telemetry	active	2016-03-05 12:20:00	2016-03-05	12:54:00	S.Sprague	T.Sprague	3	103	105	hidden	80	none	24.3	12.1	26.1	NA	2.8	1.5	>95	97.5	SE of Bass House just N of fence, just E of caged pool area	2016-03-05	12:54:00	T.Sprague	T.Sprague	85	E	3	0	44	outflow	61	15	0	1	20.02	0	1	75-95	85	0	0
355	0	R-49-160305-1323	49	149.685	A	F	telemetry	active	2016-03-05 13:23:00	2016-03-05	13:45:00	T.Sprague	T.Sprague	4	95	120	full	35	none	24.4	3.1	33.1	NA	3.6	3.2	25-50	37.5	NE of UP8, N of road, near hatchery entrance	2016-03-05	13:45:00	T.Sprague	T.Sprague	15	N	10	0	17	lined active pond	0	0	0	0	0	0	0	50-75	62.5	0	0
356	0	R-40-160305-1329	40	151.817	A	F	telemetry	active	2016-03-05 13:29:00	2016-03-05	13:49:00	S.Sprague	S.Sprague	3	219	100	hazy	40	none	26.5	7.7	29.1	NA	1.1	0.4	5-25	15	W of ARCC hill just S of road	2016-03-05	14:01:00	T.Sprague	T.Sprague	262	W	5	0	33	drained pond	46	72	37	13	43.68	2	0	1-5	3	0	0
357	0	R-41-160305-1503	41	151.74	A	M	telemetry	active	2016-03-05 15:03:00	2016-03-05	15:37:00	T.Sprague	T.Sprague	3	174	97	hidden	95	none	24.9	5.1	24.9	NA	0	0	>95	97.5	E of road SE of UP9 in blackberry patch	2016-03-05	15:37:00	T.Sprague	T.Sprague	118	E	7	0	11	outflow	91	95	96	18	78	0	2	>95	97.5	0	0
358	0	R-39-160305-1550	39	151.921	A	F	telemetry	active	2016-03-05 15:50:00	2016-03-05	16:20:00	T.Sprague, S.Sprague	T.Sprague	3	343	39	hazy	85	none	24.3	4.4	23.7	NA	1.4	0.9	>95	97.5	NW side LP3	2016-03-05	16:20:00	T.Sprague	T.Sprague	NA	NONE	0	0	0.7	fallow pond	87	88	45	23	63.18	0	10	>95	97.5	0	0
359	0	R-42-160305-1550	42	151.841	A	F	telemetry	active	2016-03-05 15:50:00	2016-03-05	16:05:00	T.Sprague	T.Sprague	3	248	150	hazy	90	none	23.9	2.7	26.2	NA	4.6	2.3	<1	0.5	bulldozed area S of LP5	2016-03-05	16:05:00	T.Sprague	T.Sprague	NA	NONE	0	0	60	drained pond	0	0	0	1	0.26	0	0	<1	0.5	0	0
360	0	R-23-160305-1651	23	150.939	A	F	telemetry	inactive	2016-03-05 16:51:00	2016-03-05	17:25:00	T.Sprague	T.Sprague	4	146	40	hazy	85	none	21.5	5.3	21.9	NA	2.1	1.4	>95	97.5	N side of meadow just SE of ARCC	2016-03-05	17:25:00	T.Sprague	T.Sprague	NA	NONE	0	0	0.1	meadow	28	31	91	72	57.72	0	2	>95	97.5	0	0
361	0	R-35-160306-1034	35	151.881	A	F	telemetry	active	2016-03-06 10:34:00	2016-03-06	11:09:00	T.Sprague	T.Sprague	3	265	73	full	75	in last 12 hrs	27.4	23.9	NA	16.7	1.8	1.2	75-95	85	NE side LP4	2016-03-06	11:09:00	T.Sprague	T.Sprague	NA	NONE	0	3	0	fallow pond	55	88	85	63	75.66	0	7	>95	97.5	0	0
362	0	R-33-160306-1119	33	150.341	A	F	telemetry	active	2016-03-06 11:19:00	2016-03-06	11:26:00	J.Latzko, N.Vandehei, S.Sprague	T.Sprague, S.Sprague	3	252	14	full	60	in last 12 hrs	24.7	18.2	35	NA	1.9	1	<1	0.5	road at base of ARCC hill	2016-03-06	11:34:00	T.Sprague	T.Sprague	4	N	2	0	17	fallow pond	9	1	0	0	2.6	0	0	0	0	0	0
363	0	R-52-160306-1153	52	150.36	A	F	telemetry	inactive	2016-03-06 11:53:00	2016-03-06	12:16:00	T.Sprague, J.Latzko, N.Vandehei, S.Sprague	T.Sprague	4	359	27	hidden	75	in last 12 hrs	24	12.8	23	NA	1.6	0.9	>95	97.5	road just S of UP9	2016-03-06	12:16:00	T.Sprague, J.Latzko, N.Vandehei, S.Sprague	J.Latzko	NA	NONE	0	0	9	active pond	50	5	9	26	23.4	0	0	0	0	0	0
364	0	R-50-160312-0956	50	151.5	A	M	telemetry	active	2016-03-12 09:56:00	2016-03-12	10:25:00	T.Sprague, N.Ratliff	N.Ratliff	3	317	51	hidden	95	none	10.1	35.5	NA	17.2	5	3.1	>95	97.5	S center UP7	2016-03-12	10:25:00	T.Sprague, N.Ratliff	N.Ratliff	NA	NONE	0	200	0	lined active pond	0	0	0	0	0	0	0	0	0	0	0
365	0	R-52-160312-1003	52	150.359	A	F	telemetry	active	2016-03-12 10:03:00	2016-03-12	10:19:00	S.Sprague	S.Sprague	3	34	75	intermittent	90	none	10.6	42.9	13.6	NA	3.7	1.9	75-95	85	between UP6 and UP7	2016-03-12	10:34:00	T.Sprague, N.Ratliff	N.Ratliff	NA	NONE	0	0	2.6	lined active pond	0	0	0	0	0	0	0	75-95	85	0	0
366	0	R-49-160312-1039	49	149.685	A	F	telemetry	active	2016-03-12 10:39:00	2016-03-12	11:17:00	S.Sprague	S.Sprague	3	179	124	intermittent	60	none	14.6	32.1	26.5	NA	4.9	2.5	5-25	15	E berm LP2	2016-03-12	11:28:00	T.Sprague, N.Ratliff	T.Sprague	NA	NONE	0	0	7	drained pond	0	59	92	0	39.26	1	0	5-25	15	0	0
367	0	R-51-160312-1151	51	151.621	A	M	telemetry	active	2016-03-12 11:51:00	2016-03-12	12:21:00	T.Sprague	T.Sprague	3	347	71	intermittent	45	none	12.5	35.9	28.3	NA	2.8	1.8	0	0	road over N outflow	2016-03-12	12:21:00	T.Sprague	T.Sprague	179	S	8	0	2.8	outflow	70	18	7	0	24.7	0	0	0	0	0	0
368	0	R-42-160312-1200	42	151.841	A	F	telemetry	active	2016-03-12 12:00:00	2016-03-12	12:28:00	S.Sprague, N.Ratliff	S.Sprague	3	148	112	full	25	none	20.7	18.2	33.6	NA	2.5	1.4	1-5	3	W of ARCC hill just S of road	2016-03-12	12:35:00	T.Sprague	T.Sprague	30	N	20	0	37	drained pond	13	54	34	0	26.26	0	0	1-5	3	0	0
369	0	R-23-160312-1255	23	150.939	A	F	telemetry	active	2016-03-12 12:55:00	2016-03-12	13:16:00	T.Sprague	T.Sprague	3	91	61	intermittent	25	none	15.1	31.5	23.3	NA	2.6	1.9	50-75	62.5	S edge LP4	2016-03-12	13:16:00	T.Sprague	T.Sprague	6	N	20	0	5	fallow pond	95	95	71	38	77.74	0	0	50-75	62.5	0	0
370	0	R-43-160312-1259	43	151.918	A	M	telemetry	active	2016-03-12 12:59:00	2016-03-12	13:13:00	S.Sprague, N.Ratliff	S.Sprague	3	358	37	intermittent	20	none	14.3	30.5	20.2	NA	1.7	1.1	>95	97.5	SE bank LP3	2016-03-12	13:35:00	T.Sprague, N.Ratliff	T.Sprague	12	N	18	0	7	fallow pond	87	68	96	96	90.22	0	0	5-25	15	0	0
371	0	R-35-160312-1511	35	151.881	A	F	telemetry	active	2016-03-12 15:11:00	2016-03-12	15:35:00	T.Sprague, N.Ratliff	N.Ratliff	3	251	106	full	30	none	25	8.8	NA	12	1.6	0.7	75-95	85	SW side LP8	2016-03-12	15:35:00	T.Sprague, N.Ratliff	N.Ratliff	NA	NONE	0	30	0	fallow pond	37	34	39	78	48.88	0	8	50-75	62.5	0	0
372	0	R-27-160312-1610	27	151.838	A	F	telemetry	active	2016-03-12 16:10:00	2016-03-12	16:32:00	S.Sprague	S.Sprague	3	290	18	full	20	none	20.4	19.9	25.8	NA	2.4	0.7	>95	97.5	S berm LP4	2016-03-12	16:35:00	T.Sprague, N.Ratliff	T.Sprague	8	N	16	0	9	fallow pond	11	0	0	28	10.14	0	0	>95	97.5	0	0
373	0	R-40-160313-0856	40	151.817	A	F	telemetry	inactive	2016-03-13 08:56:00	2016-03-13	09:21:00	T.Sprague	T.Sprague	3	137	82	full	10	none	15.4	28.6	13.6	NA	0	0	>95	97.5	NE side meadow	2016-03-13	09:21:00	T.Sprague	T.Sprague	NA	NONE	0	0	0.2	meadow	0	0	0	0	0	0	0	>95	97.5	0	0
374	0	R-29-160313-0923	29	151.939	A	F	telemetry	inactive	2016-03-13 09:23:00	2016-03-13	09:47:00	S.Sprague	S.Sprague	3	131	125	full	15	none	13.8	39.7	15.4	NA	1.5	0.8	50-75	62.5	E edge of outflow E of meadow	2016-03-13	10:00:00	T.Sprague	T.Sprague	64	E	3	0	1	outflow	46	35	26	15	31.72	0	0	5-25	15	0	0
375	0	R-41-160313-1146	41	151.74	A	M	telemetry	active	2016-03-13 11:46:00	2016-03-13	12:05:00	T.Sprague	T.Sprague	3	350	25	full	25	none	22	9.1	29.3	NA	2.4	1.9	0	0	road between LP4 and UP9 toward N end	2016-03-13	12:05:00	T.Sprague	T.Sprague	NA	NONE	0	0	6.6	active pond	0	4	0	0	1.04	0	0	0	0	0	0
376	0	R-39-160313-1233	39	151.921	A	F	telemetry	active	2016-03-13 12:33:00	2016-03-13	12:54:00	T.Sprague	T.Sprague	3	337	126	full	5	none	22	10.6	NA	18.2	1.8	1.5	0	0	center of UP2	2016-03-13	12:54:00	T.Sprague	T.Sprague	NA	NONE	0	200	0	lined active pond	2	0	0	0	0.52	0	0	0	0	0	0
377	0	R-42-160319-0950	42	151.841	A	F	telemetry	active	2016-03-19 09:50:00	2016-03-19	10:14:00	K.Dunn	K.Dunn	3	41	146	full	0	none	23.3	6.5	31.5	NA	1.5	1.2	>95	97.5	N of UP7	2016-03-19	10:18:00	K.Dunn	K.Dunn	244	W	2	0	17	lined active pond	88	94	96	76	92.04	0	3	>95	97.5	0	0
378	0	R-23-160319-1041	23	150.939	A	F	telemetry	inactive	2016-03-19 10:41:00	2016-03-19	10:58:00	K.Dunn	K.Dunn	3	31	106	full	0	none	28.8	4.7	31.3	NA	0.8	0.3	>95	97.5	SE corner of LP7	2016-03-19	11:04:00	K.Dunn	K.Dunn	60	E	5	0	9	fallow pond	11	18	75	23	33.02	0	9	>95	97.5	0	0
379	0	R-27-160319-1202	27	151.838	A	F	telemetry	active	2016-03-19 12:02:00	2016-03-19	12:24:00	K.Dunn	K.Dunn	3	353	14	full	0	none	29.1	2.3	30.7	NA	0.6	0.2	>95	97.5	W center side of LP4, SE of T34	2016-03-19	12:28:00	K.Dunn	K.Dunn	282	W	2	0	4	puddle in fallow pond	96	96	96	96	99.84	0	11	75-95	85	0	0
380	0	R-47-160319-1249	47	150.86	A	F	telemetry	active	2016-03-19 12:49:00	2016-03-19	13:12:00	K.Dunn	K.Dunn	3	32	75	full	0	none	29.1	2.8	31.9	NA	0	0	>95	97.5	W of Oak Creek, N of cable car tower	2016-03-19	13:16:00	K.Dunn	K.Dunn	99	E	10	0	13	Oak Creek	7	14	15	34	18.2	0	0	75-95	85	0	0
381	0	R-49-160319-1500	49	149.685	A	F	telemetry	active	2016-03-19 15:00:00	2016-03-19	15:12:00	K.Dunn	K.Dunn	3	132	124	full	0	none	27.3	2.7	NA	20.6	2.3	1.3	0	0	W side UP8, ~3m from shore	2016-03-19	15:17:00	K.Dunn	K.Dunn	NA	NONE	0	200	0	lined active pond	0	0	0	0	0	0	0	0	0	0	0
382	0	R-50-160319-1524	50	151.5	A	M	telemetry	active	2016-03-19 15:24:00	2016-03-19	15:40:00	K.Dunn	K.Dunn	3	223	112	full	10	none	33.3	0.2	35.2	NA	1.9	1.3	1-5	3	SW corner of LP8, ~3m SW of #33's 3/13/16 location	2016-03-19	15:44:00	K.Dunn	K.Dunn	46	E	3	0	7	fallow pond	0	0	0	0	0	4	0	1-5	3	0	0
383	0	R-33-160319-1553	33	150.341	A	F	telemetry	active	2016-03-19 15:53:00	2016-03-19	16:12:00	K.Dunn	K.Dunn	3	120	37	full	30	none	29.3	1.9	31.7	NA	1.1	0.8	50-75	62.5	10m N of Dave's front door	2016-03-19	16:15:00	K.Dunn	K.Dunn	22	N	5	0	23	fallow pond	11	14	4	8	9.62	0	0	1-5	3	0	0
384	0	R-29-160319-1627	29	151.939	A	F	telemetry	active	2016-03-19 16:27:00	2016-03-19	16:40:00	K.Dunn	K.Dunn	3	53	18	full	30	none	30.3	5.3	NA	20.7	0	0	0	0	SW side UP9, ~5m from shore	2016-03-19	16:45:00	K.Dunn	K.Dunn	NA	NONE	0	150	0	active pond	0	0	0	0	0	0	0	0	0	>95	97.5
385	0	R-52-160320-1529	52	150.36	A	F	telemetry	active	2016-03-20 15:29:00	2016-03-20	16:00:00	T.Sprague, J.Latzko	T.Sprague	2	125	66	full	50	none	32	7.6	NA	13	2	1.1	>95	97.5	SE side LP8	2016-03-20	16:00:00	T.Sprague, J.Latzko	T.Sprague	NA	NONE	0	5	0	fallow pond	8	34	9	88	36.14	0	28	>95	97.5	0	0
386	0	R-39-160321-0816	39	151.921	A	F	telemetry	active	2016-03-21 08:16:00	2016-03-21	08:42:00	T.Sprague	T.Sprague	3	91	72	full	10	none	24	14.6	22.7	6.9	0	0	>95	97.5	N central side of LP8	2016-03-21	08:42:00	T.Sprague	T.Sprague	NA	NONE	0	10	0	fallow pond	95	96	88	93	96.72	0	6	75-95	85	0	0
387	0	R-43-160321-0820	43	151.918	A	M	telemetry	active	2016-03-21 08:20:00	2016-03-21	08:35:00	S.Sprague, J.Latzko	S.Sprague	3	287	131	hazy	30	none	19.1	21.8	NA	15.5	0.9	0.6	50-75	62.5	NE side LP1 on N side, ~1m from water's edge	2016-03-21	09:12:00	T.Sprague	T.Sprague	NA	NONE	0	23	0	partially filled pond	8	96	21	0	32.5	0	0	0	0	<1	0.5
388	0	R-51-160321-0920	51	151.62	A	M	telemetry	active	2016-03-21 09:20:00	2016-03-21	10:01:00	T.Sprague, J.Latzko	T.Sprague	3	162	108	full	20	none	23.9	15.8	29.2	NA	0.7	0.5	>95	97.5	meadow W of service rd, S of Bass House (E of outflow)	2016-03-21	10:01:00	T.Sprague, J.Latzko	T.Sprague	NA	NONE	0	0	21	outflow	2	1	0	1	1.04	0	0	>95	97.5	0	0
389	0	R-50-160326-1134	50	151.5	A	M	telemetry	active	2016-03-26 11:34:00	2016-03-26	11:57:00	K.Dunn	K.Dunn	3	284	17	full	0	none	24.5	6.2	33.6	NA	2.5	1.6	25-50	37.5	N of LP7	2016-03-26	12:02:00	K.Dunn	K.Dunn	54	E	2	0	9	fallow pond outflow	76	8	16	37	35.62	0	2	25-50	37.5	0	0
390	0	R-29-160326-1146	29	151.939	A	F	telemetry	active	2016-03-26 11:46:00	2016-03-26	12:06:00	S.Sprague	S.Sprague	3	270	41	full	0	none	20.7	10.1	36	NA	8.9	4	5-25	15	top of hill S of meadow, E side	2016-03-26	13:41:00	T.Sprague, K.Dunn	T.Sprague	81	E	5	0	95	meadow	0	0	0	0	0	0	0	5-25	15	0	0
391	0	R-49-160326-1222	49	149.685	A	F	telemetry	active	2016-03-26 12:22:00	2016-03-26	12:49:00	K.Dunn	K.Dunn	3	5	92	full	0	none	28.9	2.7	32.5	NA	0.7	0.5	1-5	3	N of UP4 in meadow, ~10m S of perimeter fence	2016-03-26	12:52:00	K.Dunn	K.Dunn	113	E	3	0	61	lined active pond	0	0	0	0	0	0	0	1-5	3	0	0
392	0	R-39-160326-1223	39	151.921	A	F	telemetry	active	2016-03-26 12:23:00	2016-03-26	12:54:00	T.Sprague	T.Sprague	3	104	19	full	0	none	27.5	0.2	29.4	NA	1.8	0.9	75-95	85	S center LP7	2016-03-26	12:54:00	T.Sprague	T.Sprague	NA	NONE	0	0	5	fallow pond	57	48	36	60	52.26	0	0	50-75	62.5	0	0
393	0	R-43-160326-1535	43	151.919	A	M	telemetry	active	2016-03-26 15:35:00	2016-03-26	16:06:00	T.Sprague	T.Sprague	3	32	120	full	0	none	25.1	0.2	27.9	NA	2.6	1.8	25-50	37.5	E of UP7 on N side, on road between UP7 and UP8	2016-03-26	16:06:00	T.Sprague	T.Sprague	272	W	2	0	3.8	lined active pond	0	0	0	0	0	0	0	5-25	15	0	0
394	0	R-42-160326-1615	42	151.841	A	F	telemetry	active	2016-03-26 16:15:00	2016-03-26	16:39:00	K.Dunn, T.Sprague	K.Dunn	3	45	152	full	0	none	24.8	4	27.1	NA	2.4	0.7	>95	97.5	N of UP8 on bank of NE meadow	2016-03-26	16:41:00	K.Dunn, T.Sprague	K.Dunn	6	N	22	0	14	lined active pond	5	55	0	0	15.6	0	0	>95	97.5	0	0
395	0	R-19-160327-0854	19	NA	A	F	hand	active	2016-03-27 08:54:00	2016-03-27	09:27:00	K.Dunn	K.Dunn	3	228	142	full	0	none	22.4	18.1	25.8	NA	0	0	>95	97.5	S of Dave's house in mesquite bosque	2016-03-27	09:30:00	K.Dunn	K.Dunn	166	S	5	0	37	meadow	96	96	96	96	99.84	0	0	75-95	85	0	0
396	0	R-27-160327-0913	27	151.838	A	F	telemetry	active	2016-03-27 09:13:00	2016-03-27	09:34:00	T.Sprague, S.Sprague	T.Sprague	3	12	86	full	10	none	18.2	16.3	23.4	NA	1.2	1.1	25-50	37.5	just W of UP8 toward S side	2016-03-27	09:34:00	T.Sprague, S.Sprague	T.Sprague	129	E	6	0	2.5	lined active pond	0	0	0	0	0	0	0	25-50	37.5	0	0
397	0	R-NC-160327-1018	NC	NA	A	F	visual only	active	2016-03-27 10:18:00	2016-03-27	10:41:00	T.Sprague	T.Sprague	3	146	9	full	5	none	20.2	5	35.9	NA	2.9	1.4	5-25	15	S of S outflow, E of road	2016-03-27	10:41:00	T.Sprague	T.Sprague	128	E	12	0	14	outflow	75	79	8	0	42.12	0	0	1-5	3	0	0
398	0	R-47-160327-1022	47	150.86	A	F	telemetry	active	2016-03-27 10:22:00	2016-03-27	10:58:00	K.Dunn	K.Dunn	3	147	124	full	10	none	22.5	14	32.7	NA	2.3	1.1	50-75	62.5	W of Oak Creek along Black Hawk Trail, ~5m E of #47's 3/19/16 location	2016-03-27	11:04:00	K.Dunn	S.Sprague	274	W	11	0	38	Oak Creek	96	96	91	94	98.02	0	3	25-50	37.5	0	0
399	0	R-50-160402-0910	50	151.5	A	M	telemetry	active	2016-04-02 09:10:00	2016-04-02	09:56:00	T.Sprague	T.Sprague	3	14	104	full	0	none	21.1	12.4	NA	17.9	1.4	1	0	0	S central UP8	2016-04-02	09:56:00	T.Sprague	T.Sprague	NA	NONE	0	200	0	lined active pond	0	0	0	0	0	0	0	0	0	0	0
400	0	R-47-160402-0953	47	150.86	A	F	telemetry	gestation	2016-04-02 09:53:00	2016-04-02	10:19:00	K.Dunn	K.Dunn	3	265	63	full	0	none	27.6	11.8	37.2	NA	1.4	0.5	5-25	15	hill E of UP9	2016-04-02	10:22:00	K.Dunn	K.Dunn	90	E	20	0	11	active pond	2	0	0	18	5.2	1	2	5-25	15	0	0
401	0	R-43-160402-1145	43	151.918	A	M	telemetry	active	2016-04-02 11:45:00	2016-04-02	12:29:00	K.Dunn	K.Dunn	4	110	41	full	0	none	26	12.5	NA	8.7	0.7	0.4	75-95	85	center LP8	2016-04-02	12:35:00	K.Dunn	K.Dunn	NA	NONE	0	18	0	fallow pond	41	96	76	50	68.38	0	4	>95	97.5	0	0
402	0	R-42-160402-1303	42	151.841	A	F	telemetry	gestation	2016-04-02 13:03:00	2016-04-02	13:25:00	K.Dunn	K.Dunn	3	349	96	full	0	none	22.8	11	36.8	NA	1.2	0.8	<1	0.5	road between N end of UP1 and UP2	2016-04-02	13:29:00	K.Dunn	K.Dunn	245	W	3	0	3.5	lined active pond	0	0	0	0	0	0	0	<1	0.5	0	0
403	0	R-41-160402-1341	41	151.74	A	M	telemetry	active	2016-04-02 13:41:00	2016-04-02	14:08:00	T.Sprague, K.Dunn	K.Dunn	3	173	118	full	0	none	27.6	0.3	43	NA	0.7	0.4	5-25	15	just W of well house on ARCC hill	2016-04-02	14:09:00	T.Sprague, K.Dunn	K.Dunn	NA	NONE	0	0	13	ARCC outflow	50	4	12	0	17.16	0	0	50-75	62.5	0	0
404	0	R-27-160402-1515	27	151.838	A	F	telemetry	gestation	2016-04-02 15:15:00	2016-04-02	15:59:00	K.Dunn, T.Sprague	K.Dunn	2	17	102	full	0	none	23.4	14.1	32.9	NA	1.9	1	0	0	between UP7 and UP8	2016-04-02	16:02:00	K.Dunn, T.Sprague	K.Dunn	NA	NONE	0	0	3.4	lined active pond	0	0	0	0	0	0	0	1-5	3	0	0
405	0	R-49-160403-0930	49	149.685	A	F	telemetry	gestation	2016-04-03 09:30:00	2016-04-03	10:03:00	T.Sprague, N.Vandehei	T.Sprague	3	285	84	full	0	none	22.7	12.6	32.6	NA	1.1	0.7	25-50	37.5	meadow W of visitor parking lot	2016-04-03	10:03:00	T.Sprague, N.Vandehei	T.Sprague	136	S	2	0	81.5	lined active pond	0	0	0	0	0	0	0	25-50	37.5	0	0
406	0	R-43-160409-1028	43	151.92	A	M	telemetry	active	2016-04-09 10:28:00	2016-04-09	10:59:00	S.Sprague	S.Sprague	3	147	124	intermittent	80	in last 12 hrs	20.6	46	NR	NA	0.4	0.1	25-50	37.5	E of Dave's house at top of hill	2016-04-10	12:12:00	T.Sprague, P.Dockens	T.Sprague, P.Dockens	306	W	4	0	29	meadow	75	78	44	67	68.64	0	0	5-25	15	0	0
407	0	R-41-160409-1138	41	151.74	A	M	telemetry	active	2016-04-09 11:38:00	2016-04-09	12:20:00	S.Sprague	S.Sprague	3	243	119	hazy	60	in last 24 hrs	21.1	40.8	31.2	NA	3.6	2	<1	0.5	just S of LP5	2016-04-10	13:01:00	T.Sprague, P.Dockens	T.Sprague	185	S	7	0	14	drained pond	5	0	0	0	1.3	0	0	<1	0.5	0	0
408	0	R-33-160409-1254	33	150.341	A	F	telemetry	gestation	2016-04-09 12:54:00	2016-04-09	14:22:00	S.Sprague	S.Sprague	3	341	75	intermittent	60	in last 24 hrs	25.5	27.3	24.6	15.5	1.9	0.9	>95	97.5	W center LP3	2016-04-09	16:19:00	T.Sprague, P.Dockens	T.Sprague	NA	NONE	0	6	0	fallow pond	17	6	8	20	13.26	0	19	50-75	62.5	0	0
409	0	R-53-160409-1337	53	NA	A	F	telemetry	gestation	2016-04-09 13:37:00	2016-04-09	14:39:00	S.Sprague	S.Sprague	3	39	65	intermittent	50	in last 24 hrs	22.8	31	23.5	NA	1.1	0.3	50-75	62.5	N center bank LP4	2016-04-09	15:54:00	T.Sprague, P.Dockens	T.Sprague	187	S	29	0	3	fallow pond	83	94	91	73	88.66	1	0	5-25	15	0	0
410	0	R-42-160409-1628	42	151.841	A	F	telemetry	gestation	2016-04-09 16:28:00	2016-04-09	16:54:00	S.Sprague, J.Ecton	S.Sprague	3	192	53	intermittent	70	in last 24 hrs	22.1	23.8	NA	19.6	5.8	2.3	<1	0.5	SE edge LP2, S side	2016-04-09	17:10:00	T.Sprague, P.Dockens	T.Sprague	NA	NONE	0	9	0	partially filled pond	22	4	0	0	6.76	0	0	<1	0.5	1-5	3
411	0	R-49-160409-1719	49	149.685	A	F	telemetry	gestation	2016-04-09 17:19:00	2016-04-09	17:35:00	S.Sprague, J.Ecton	S.Sprague	3	153	93	intermittent	90	in last 24 hrs	20.2	28.5	NA	19.6	7.1	4	0	0	S central UP3	2016-04-10	13:23:00	T.Sprague, P.Dockens	T.Sprague	NA	NONE	0	200	0	lined active pond	0	0	0	0	0	0	0	0	0	0	0
412	0	R-37-160410-1257	37	151.52	A	M	telemetry	active	2016-04-10 12:57:00	2016-04-10	13:20:00	J.Latzko, S. Sprague	S.Sprague	3	211	85	hidden	95	in last hr	14.2	61.1	15.1	NA	1.1	0.3	>95	97.5	W bank Oak Creek	2016-04-10	14:22:00	T.Sprague, P.Dockens, J.Latzko	S.Sprague	112	E	2	0	45	Oak Creek	96	89	95	96	97.76	0	0	>95	97.5	0	0
413	0	R-37-160416-1040	37	151.52	A	M	telemetry	active	2016-04-16 10:40:00	2016-04-16	11:17:00	T.Sprague, P.Dockens	T.Sprague	3	285	84	full	35	none	17.5	28.4	27.5	NA	3.7	2	75-95	85	SE of Bass House, SE of gate	2016-04-16	11:17:00	T.Sprague, P.Dockens	T.Sprague	NA	NONE	0	0	49	outflow	27	0	0	0	7.02	0	0	75-95	85	0	0
414	0	R-33-160416-1117	33	150.341	A	F	telemetry	gestation	2016-04-16 11:17:00	2016-04-16	11:46:00	K.Dunn, J.Ecton	J.Ecton	3	76	91	hidden	60	none	21.7	18	27	NA	2.9	1.2	<1	0.5	between UP7 and UP8 S side	2016-04-16	11:52:00	K.Dunn, J.Ecton	J.Ecton	335	N	2	0	3.2	lined active pond	0	0	0	0	0	0	0	1-5	3	0	0
415	0	R-49-160416-1213	49	149.685	A	F	telemetry	gestation	2016-04-16 12:13:00	2016-04-16	12:40:00	K.Dunn, J.Ecton	K.Dunn	3	162	46	hidden	80	none	22.4	14.5	NA	19.4	5.6	3.3	>95	97.5	S center side UP2	2016-04-16	12:44:00	K.Dunn, J.Ecton	K.Dunn, J.Ecton	NA	NONE	0	200	0	lined active pond	0	0	0	0	0	0	0	0	0	0	0
416	0	R-43-160416-1504	43	151.919	A	M	telemetry	active	2016-04-16 15:04:00	2016-04-16	15:23:00	P.Dockens, K.Dunn	P.Dockens	3	334	33	hidden	90	none	20.3	20.1	20.8	NA	0.7	0.3	>95	97.5	N bank LP7	2016-04-16	15:23:00	P.Dockens, K.Dunn	P.Dockens	193	S	7	0	10	fallow pond	96	93	96	96	99.06	0	5	50-75	62.5	0	0
417	0	R-42-160416-1534	42	151.841	A	F	telemetry	gestation	2016-04-16 15:34:00	2016-04-16	15:52:00	T.Sprague, K.Dunn, J.Ecton	P.Dockens	3	268	56	intermittent	85	none	19.7	13.9	25.2	NA	3	1.6	>95	97.5	road just N of center LP1	2016-04-16	15:52:00	T.Sprague, K.Dunn, J.Ecton	P.Dockens	286	W	2	0	9.3	unlined pond	14	9	0	16	10.14	0	0	<1	0.5	0	0
418	0	R-33-160423-0923	33	150.341	A	F	telemetry	gestation	2016-04-23 09:23:00	2016-04-23	09:40:00	K.Dunn	K.Dunn	3	147	105	full	5	none	24.5	20.6	26	NA	2	1	>95	97.5	meadow ~10m SE of jumping spot	2016-04-23	09:45:00	K.Dunn	K.Dunn	304	W	2	0	60	outflow	6	0	0	0	1.56	0	0	>95	97.5	0	0
419	0	R-43-160423-1126	43	151.919	A	M	telemetry	active	2016-04-23 11:26:00	2016-04-23	11:50:00	K.Dunn	K.Dunn	3	143	132	full	20	none	29	17.5	29.8	NA	0.5	0.3	75-95	85	mesquite bosque S of LP7	2016-04-23	11:54:00	K.Dunn	K.Dunn	42	N	5	0	18	fallow pond	94	96	96	96	99.32	0	0	75-95	85	0	0
420	0	R-37-160423-1515	37	151.52	A	M	telemetry	active	2016-04-23 15:15:00	2016-04-23	15:29:00	K.Dunn	K.Dunn	4	298	16	full	10	none	26.4	17.5	29.5	NA	1	0.4	>95	97.5	W of Oak Creek at base of large cottonwood	2016-04-23	15:33:00	K.Dunn	K.Dunn	109	E	5	0	10	Oak Creek	96	96	86	96	97.24	0	0	75-95	85	0	0
421	0	R-42-160501-0940	42	151.841	A	F	telemetry	gestation	2016-05-01 09:40:00	2016-05-01	09:56:00	K.Dunn, P.Dockens	P.Dockens	3	153	28	hidden	95	light	15.1	59.3	NA	18.1	0.3	0	>95	97.5	S side UP3, ~2m from shore	2016-05-01	09:59:00	K.Dunn	P.Dockens	NA	NONE	0	15	0	lined active pond	0	0	0	0	0	0	0	0	0	0	0
422	0	R-22-160501-1125	22	151.54	A	M	telemetry	active	2016-05-01 11:25:00	2016-05-01	11:48:00	K.Dunn, P.Dockens	P.Dockens	4	194	66	hazy	85	in last hr	21.7	29.3	25.5	NA	1	0.8	>95	97.5	S of meadow, ~50m W of bridge	2016-05-01	11:51:00	K.Dunn	P.Dockens	70	E	18	0	27	meadow	86	93	77	80	87.36	6	0	25-50	37.5	0	0
423	0	R-37-160501-1203	37	151.52	A	M	telemetry	active	2016-05-01 12:03:00	2016-05-01	12:32:00	T.Sprague,K.Dunn, P.Dockens	T.Sprague, P.Dockens	3	237	150	hidden	100	in last 6 hrs	16.8	46.7	19.2	NA	0	0	>95	97.5	SE side meadow	2016-05-01	12:40:00	T.Sprague, K.Dunn	P.Dockens	194	S	4	0	3	meadow	88	85	91	90	92.04	0	0	>95	97.5	0	0
424	0	R-54-160501-1203	54	151.58	A	F	hand	gestation	2016-05-01 12:03:00	2016-05-01	13:27:00	S.Sprague	S.Sprague	3	267	138	intermittent	65	in last 6 hrs	17.1	45.4	26.2	NA	2.2	1.3	5-25	15	hill W of BPH	2016-05-01	17:44:00	T.Sprague	T.Sprague	21	N	19	0	119	unlined pond	0	0	0	0	0	0	0	5-25	15	0	0
425	0	R-55-160501-1218	55	149.14	A	F	hand	gestation	2016-05-01 12:18:00	2016-05-01	12:44:00	S.Sprague	S.Sprague	3	41	25	hidden	100	in last 6 hrs	17.6	49.1	9.6	NA	1	0.7	>95	97.5	E of outflow slope, N of Bass House Rd. at meadow's edge	2016-05-01	16:59:00	K.Dunn	P.Dockens	99	E	11	0	23	outflow	83	93	96	86	93.08	2	0	1-5	3	0	0
426	0	R-19-160501-1730	19	149.9	A	F	telemetry	gestation	2016-05-01 17:30:00	2016-05-01	17:55:00	K.Dunn	P.Dockens	3	243	155	hidden	80	in last 6 hrs	19.6	44.8	23.7	NA	0	0	>95	97.5	W side LP4 near inflow	2016-05-01	17:58:00	K.Dunn	P.Dockens	37	NONE	1	0	1.5	fallow pond	96	95	93	93	98.02	0	12	75-95	85	0	0
427	0	R-49-160501-1732	49	149.685	A	F	telemetry	gestation	2016-05-01 17:32:00	2016-05-01	17:54:00	S.Sprague	S.Sprague	3	42	70	hidden	70	in last 12 hrs	16.6	55.7	NA	19.1	0	0	>95	97.5	NW side UP3, ~6m from shore	2016-05-01	17:54:00	S.Sprague	S.Sprague	NA	NONE	0	200	0	lined active pond	0	0	0	0	0	0	0	0	0	0	0
428	0	R-33-160501-1817	33	150.341	A	F	telemetry	gestation	2016-05-01 18:17:00	2016-05-01	18:24:00	S.Sprague, K.Dunn	P.Dockens	3	14	7	hidden	80	in last 6 hrs	17.5	52.6	18.9	NA	0	0	>95	97.5	SW bank LP8	2016-05-01	18:27:00	K.Dunn	P.Dockens	41	N	22	0	5	fallow pond	52	37	34	30	39.78	0	3	75-95	85	0	0
429	0	R-55-160509-0857	55	149.14	A	F	telemetry	gestation	2016-05-09 08:57:00	2016-05-09	09:19:00	K.Dunn	K.Dunn	3	156	116	full	0	none	22.5	36	25.7	NA	0	0	>95	97.5	blackberry thicket ~4m into meadow W of outflow	2016-05-09	09:24:00	K.Dunn	K.Dunn	268	NONE	1	0	9	outflow	96	96	96	96	99.84	0	5	>95	97.5	0	0
430	0	R-37-160509-1009	37	151.52	A	M	telemetry	active	2016-05-09 10:09:00	2016-05-09	10:24:00	K.Dunn	K.Dunn	3	220	32	full	5	none	23.5	28.8	25.5	NA	0	0	>95	97.5	W of Oak Creek, W of Black Hawk Trail in cottonwood meadow area	2016-05-09	10:38:00	K.Dunn	K.Dunn	320	N	2	0	54	Oak Creek	93	94	94	96	98.02	0	0	>95	97.5	0	0
431	0	R-27-160509-1031	27	150.879	A	F	telemetry	gestation	2016-05-09 10:31:00	2016-05-09	10:49:00	T.Sprague	T.Sprague	3	314	130	full	5	none	19.6	37.8	NA	20.7	1.2	0.6	0	0	SW side UP4	2016-05-09	10:49:00	T.Sprague	T.Sprague	NA	NONE	0	200	0	unlined pond	0	0	0	0	0	0	0	0	0	75-95	85
432	0	R-49-160509-1224	49	149.685	A	F	telemetry	gestation	2016-05-09 12:24:00	2016-05-09	12:49:00	K.Dunn	K.Dunn	4	141	127	full	10	none	27.9	20.5	NA	19.8	0.9	0.3	75-95	85	NE side LP7, S of T64	2016-05-09	12:53:00	K.Dunn	K.Dunn	NA	NONE	0	4	0	fallow pond	78	96	96	89	93.34	0	13	50-75	62.5	0	0
433	0	R-19-160509-1230	19	149.9	A	F	telemetry	gestation	2016-05-09 12:30:00	2016-05-09	12:57:00	T.Sprague	T.Sprague	3	227	104	full	15	none	27.9	15.2	42.7	NA	2.1	1.2	5-25	15	NW bank UP9	2016-05-09	12:57:00	T.Sprague	T.Sprague	131	E	21	0	2	active pond	30	0	0	0	7.8	1	0	5-25	15	0	0
434	0	R-54-160509-1312	54	151.58	A	F	telemetry	gestation	2016-05-09 13:12:00	2016-05-09	13:30:00	K.Dunn	K.Dunn	3	27	83	full	25	none	24.8	23.3	NA	20.4	2.4	1.4	0	0	N center UP1	2016-05-09	13:35:00	K.Dunn	K.Dunn	NA	NONE	0	200	0	lined active pond	0	0	0	0	0	0	0	0	0	0	0
435	0	R-29-160509-1316	29	149.981	A	F	telemetry	gestation	2016-05-09 13:16:00	2016-05-09	13:35:00	T.Sprague	T.Sprague	3	169	50	full	25	none	30.5	12.2	40.5	NA	0.5	0.3	<1	0.5	road leading NE from S end of UP9	2016-05-09	13:35:00	T.Sprague	T.Sprague	32	N	7	0	16	active pond	21	20	35	50	32.76	0	0	0	0	0	0
436	0	R-23-160509-1551	23	150.939	A	F	telemetry	gestation	2016-05-09 15:51:00	2016-05-09	16:11:00	K.Dunn	K.Dunn	4	256	93	hidden	70	none	29.6	16.5	NA	19.7	0	0	>95	97.5	center LP7	2016-05-09	16:15:00	K.Dunn	K.Dunn	NA	NONE	0	3	0	fallow pond	19	30	65	74	48.88	0	16	>95	97.5	0	0
437	0	R-41-160509-1559	41	150.181	A	M	telemetry	active	2016-05-09 15:59:00	2016-05-09	16:19:00	T.Sprague	T.Sprague	4	355	34	intermittent	65	none	25.9	20	26.5	NA	2.1	1.6	75-95	85	S of N outflow E of road	2016-05-09	16:19:00	T.Sprague	T.Sprague	116	E	7	0	6	outflow	96	96	95	95	99.32	0	0	>95	97.5	0	0
438	0	R-42-160509-1637	42	151.841	A	F	telemetry	gestation	2016-05-09 16:37:00	2016-05-09	16:55:00	K.Dunn	K.Dunn	3	343	14	hazy	40	none	26.7	17.6	29.3	NA	3	1.9	>95	97.5	E bank UP2 on black liner	2016-05-09	16:59:00	K.Dunn	K.Dunn	100	NONE	1	0	1.9	lined active pond	0	0	0	0	0	1	0	0	0	0	0
439	0	R-39-160509-1643	39	149.941	A	F	telemetry	gestation	2016-05-09 16:43:00	2016-05-09	17:05:00	T.Sprague	T.Sprague	4	350	154	intermittent	40	none	24.7	18	NA	20.6	2.4	1.4	0	0	NW side UP2	2016-05-09	17:05:00	T.Sprague	T.Sprague	NA	NONE	0	200	0	lined active pond	0	0	0	0	0	0	0	0	0	0	0
440	0	R-43-160509-1720	43	151.919	A	M	telemetry	active	2016-05-09 17:20:00	2016-05-09	17:48:00	K.Dunn	K.Dunn	3	251	27	hazy	70	none	25.5	22.4	27.3	NA	1	0.5	>95	97.5	E center LP3	2016-05-09	17:51:00	K.Dunn	K.Dunn	140	S	3	0	0.3	fallow pond	40	74	39	26	46.54	0	14	>95	97.5	0	0
441	0	R-53-160509-1738	53	150.381	A	F	telemetry	gestation	2016-05-09 17:38:00	2016-05-09	17:55:00	T.Sprague	T.Sprague	3	261	19	intermittent	75	none	23.9	19.2	NA	21.5	2.8	2.3	>95	97.5	NE side LP2	2016-05-09	17:55:00	T.Sprague	T.Sprague	NA	NONE	0	100	0	unlined pond	0	0	0	0	0	0	0	0	0	<1	0.5
442	0	R-35-160510-0725	35	149.96	A	F	telemetry	gestation	2016-05-10 07:25:00	2016-05-10	07:42:00	K.Dunn	K.Dunn	3	3	56	full	0	none	25	23.5	26.2	NA	0	0	<1	0.5	center of road E of UP9 toward N end of pond	2016-05-10	07:46:00	K.Dunn	K.Dunn	320	N	2	0	7	active pond	0	0	0	0	0	0	0	0	0	0	0
443	0	R-47-160510-0754	47	149.37	A	F	telemetry	gestation	2016-05-10 07:54:00	2016-05-10	08:13:00	K.Dunn	K.Dunn	3	66	12	full	0	none	24.8	26.8	27.1	NA	0	0	>95	97.5	E of road E of UP9	2016-05-10	08:16:00	K.Dunn	K.Dunn	157	S	3	0	14	outflow	93	83	82	77	87.1	0	0	>95	97.5	0	0
444	0	R-19-160515-0901	19	149.9	A	F	telemetry	gestation	2016-05-15 09:01:00	2016-05-15	09:52:00	T.Sprague, K.Ban	K.Ban	3	188	108	full	35	none	25.9	24.1	22.3	NA	5	2.8	>95	97.5	NE side meadow	2016-05-15	09:52:00	T.Sprague, K.Ban	K.Ban	NA	NONE	0	0	43	outflow	0	0	0	31	8.06	0	0	>95	97.5	0	0
445	0	R-35-160515-0911	35	149.96	A	F	telemetry	gestation	2016-05-15 09:11:00	2016-05-15	09:27:00	S.Sprague	S.Sprague	3	146	140	full	25	none	26.9	21.3	37.5	NA	3.2	1.2	5-25	15	service road SE of Bass House E of S meadow	2016-05-15	10:34:00	T.Sprague	K.Ban, T.Sprague	177	S	2	0	24	outflow	8	0	0	0	2.08	0	0	25-50	37.5	0	0
446	0	R-42-160515-1122	42	151.841	A	F	telemetry	gestation	2016-05-15 11:22:00	2016-05-15	11:36:00	S.Sprague	S.Sprague	3	261	34	full	5	none	27.2	9.5	42.3	NA	9.2	4.4	<1	0.5	E berm UP1	2016-05-15	13:29:00	T.Sprague, K.Ban	K.Ban	193	S	4	0	3.3	lined active pond	6	0	0	0	1.56	0	0	1-5	3	0	0
447	0	R-43-160515-1223	43	151.919	A	M	telemetry	active	2016-05-15 12:23:00	2016-05-15	12:47:00	T.Sprague	K.Ban	3	6	142	full	0	none	29	17.3	48.9	NA	2	1.8	5-25	15	1m S of Page Springs Rd. N of BPH	2016-05-15	12:47:00	T.Sprague	K.Ban	186	S	24	0	71	active pond	27	4	49	15	24.7	0	0	5-25	15	0	0
448	0	R-23-160515-1254	23	150.939	A	F	telemetry	gestation	2016-05-15 12:54:00	2016-05-15	13:10:00	S.Sprague	S.Sprague	3	193	119	full	5	none	28.8	7.9	29.2	NA	4.2	2.6	>95	97.5	N edge of S meadow, just N of fence W of hopping spot	2016-05-16	09:01:00	T.Sprague, K.Ban	K.Ban	152	S	10	0	61	meadow	79	54	14	93	62.4	0	0	>95	97.5	0	0
449	0	R-55-160515-1521	55	149.14	A	F	telemetry	gestation	2016-05-15 15:21:00	2016-05-15	15:45:00	T.Sprague	K.Ban	3	211	32	full	15	none	30.5	21.5	NA	18.7	1.5	0.6	>95	97.5	E side LP8	2016-05-15	15:45:00	T.Sprague	K.Ban	NA	NONE	0	15	0	fallow pond	79	46	80	93	77.48	0	32	>95	97.5	0	0
450	0	R-27-160515-1604	27	150.879	A	F	telemetry	gestation	2016-05-15 16:04:00	2016-05-15	16:26:00	T.Sprague	K.Ban	3	106	81	full	15	none	27.3	17.3	30.4	NA	2.5	1.6	>95	97.5	S-facing slope N of Bass House	2016-05-15	16:26:00	T.Sprague	K.Ban	150	S	23	0	10	outflow	31	0	8	27	17.16	3	0	>95	97.5	0	0
451	0	R-37-160515-1726	37	151.52	A	M	telemetry	active	2016-05-15 17:26:00	2016-05-15	17:42:00	T.Sprague	K.Ban	4	279	36	full	15	none	26.3	19.6	30.5	NA	1.8	0.9	50-75	62.5	E meadow just W of hatchery road	2016-05-15	17:42:00	T.Sprague, K.Ban	T.Sprague	131	E	4	0	15	outflow	8	20	0	0	7.28	0	0	50-75	62.5	0	0
452	0	R-39-160521-0908	39	149.941	A	F	telemetry	gestation	2016-05-21 09:08:00	2016-05-21	09:35:00	T.Sprague, K.Ban	K.Ban	3	7	143	full	5	none	23.5	23	23.3	NA	5.2	3.3	>95	97.5	meadow N of UP4	2016-05-21	09:35:00	K.Ban, T.Sprague	L.Jackson	201	S	11	0	27	active pond	96	92	91	95	97.24	0	0	75-95	85	0	0
453	0	R-41-160521-0926	41	150.181	A	M	telemetry	active	2016-05-21 09:26:00	2016-05-21	09:40:00	S.Sprague	S.Sprague	3	279	83	full	20	none	24.1	13.8	37.2	NA	3.6	1.5	5-25	15	N center bank LP4	2016-05-21	10:48:00	K.Ban, T.Sprague	L.Jackson	186	S	38	0	5	fallow pond	20	25	77	82	53.04	3	0	25-50	37.5	0	0
454	0	R-47-160521-1143	47	149.37	A	F	telemetry	gestation	2016-05-21 11:43:00	2016-05-21	12:41:00	S.Sprague	S.Sprague	3	89	147	full	5	none	27.4	9.6	37.7	NA	4.2	2.2	75-95	85	meadow E of Bass House outside fence	2016-05-22	08:40:00	K.Ban, L.Jackson, T.Sprague	K.Ban	157	S	21	0	41	outflow	36	0	0	10	11.96	1	0	>95	97.5	0	0
455	0	R-19-160521-1534	19	149.9	A	F	telemetry	gestation	2016-05-21 15:34:00	2016-05-21	15:54:00	S.Sprague	S.Sprague	3	231	128	full	20	none	25.7	7.8	29.9	NA	6.5	3	50-75	62.5	SE of ARCC in flat spot between hills	2016-05-22	09:21:00	K.Ban, T.Sprague, L.Jackson	K.Ban	328	N	10	0	31	meadow	96	56	68	94	81.64	7	1	1-5	3	0	0
456	0	R-50-160521-1647	50	151.56	A	M	telemetry	active	2016-05-21 16:47:00	2016-05-21	17:05:00	S.Sprague	S.Sprague	3	149	117	full	10	none	25.7	15.7	23.7	NA	2.7	1.1	>95	97.5	blackberry patch W of Bass House	2016-05-22	07:51:00	K.Ban, T.Sprague	K.Ban	74	E	15	0	3	outflow	84	84	80	91	88.14	0	2	>95	97.5	0	0
457	0	R-35-160528-1343	35	149.96	A	F	telemetry	gestation	2016-05-28 13:43:00	2016-05-28	14:00:00	S.Sprague, C.Hartson, A.Cavalcant	S.Sprague	3	40	134	full	15	none	33.3	5.7	35.6	NA	0.9	0.4	75-95	85	just W of Page Springs Rd E of hatchery	2016-05-28	14:09:00	T.Sprague, L.Jackson, N.Vandehei	N.Vandehei	279	W	22	0	0.3	roadside stream	47	52	73	46	56.68	0	6	>95	97.5	0	0
458	0	R-29-160528-1426	29	149.981	A	F	telemetry	gestation	2016-05-28 14:26:00	2016-05-28	14:52:00	T.Sprague	T.Sprague	3	269	128	full	5	none	35.3	15.2	NA	19.8	1.3	1	>95	97.5	center LP7	2016-05-28	14:52:00	T.Sprague	T.Sprague	NA	NONE	0	5	0	fallow pond	94	96	95	93	98.28	0	41	>95	97.5	0	0
459	0	R-41-160528-1607	41	150.181	A	M	telemetry	active	2016-05-28 16:07:00	2016-05-28	16:40:00	T.Sprague	T.Sprague	3	279	36	full	20	none	32.1	7.3	32.7	NA	1.7	1.1	>95	97.5	hill E of UP9, central; ~2m N of #35's recent locations	2016-05-28	16:40:00	T.Sprague	T.Sprague	91	E	24	0	10.5	active pond	10	8	0	0	4.68	1	0	50-75	62.5	0	0
460	0	R-47-160529-0957	47	149.37	A	F	telemetry	gestation	2016-05-29 09:57:00	2016-05-29	10:12:00	S.Sprague	S.Sprague	3	165	121	full	0	none	32.2	4.8	37.1	NA	1.5	1	0	0	road between LP8 and ARCC hill	2016-05-29	16:58:00	T.Sprague, J.Nelson, S.Soto	T.Sprague	174	S	9	0	12.5	fallow pond	0	0	17	0	4.42	0	0	0	0	0	0
461	0	R-55-160529-1031	55	149.14	A	F	telemetry	gestation	2016-05-29 10:31:00	2016-05-29	10:44:00	S.Sprague	S.Sprague	3	64	64	full	0	none	32.6	6.8	42	NA	2.3	1.2	0	0	E meadow W of road	2016-05-29	13:20:00	T.Sprague, N.Vandehei	T.Sprague	92	E	2	0	16	outflow	0	0	0	0	0	0	0	0	0	0	0
462	0	R-37-160529-1059	37	151.519	A	M	telemetry	active	2016-05-29 10:59:00	2016-05-29	11:09:00	S.Sprague	S.Sprague	3	341	33	full	0	none	34	4.1	38.6	NA	2.4	1.2	5-25	15	E of Bass House	2016-05-29	13:11:00	T.Sprague	T.Sprague	98	E	2	0	41	outflow	0	0	0	0	0	0	0	25-50	37.5	0	0
463	0	R-50-160529-1140	50	151.56	A	M	telemetry	active	2016-05-29 11:40:00	2016-05-29	11:53:00	S.Sprague	S.Sprague	3	249	67	full	0	none	30.7	4.8	NA	25.5	3.7	2.4	0	0	center LP6	2016-05-29	18:16:00	T.Sprague	T.Sprague	NA	NONE	0	150	0	unlined pond	0	0	0	0	0	0	0	0	0	>95	97.5
464	0	R-43-160529-1706	43	151.92	A	M	telemetry	active	2016-05-29 17:06:00	2016-05-29	17:30:00	S.Sprague	S.Sprague	3	183	107	full	0	none	30.6	1.3	31.9	NA	5	1.5	50-75	62.5	W of ARCC hill just S of road at base of hill	2016-05-29	18:54:00	T.Sprague	T.Sprague	356	N	10	0	25	unlined pond	36	25	77	92	59.8	0	0	75-95	85	0	0
465	0	R-39-160529-1744	39	149.941	A	F	telemetry	gestation	2016-05-29 17:44:00	2016-05-29	17:58:00	S.Sprague	S.Sprague	3	82	113	full	0	none	31.6	1.9	33.8	NA	2.8	1.3	75-95	85	NE bank LP8	2016-05-29	19:15:00	T.Sprague	T.Sprague	228	W	20	0	3.1	fallow pond	2	4	0	0	1.56	2	0	50-75	62.5	0	0
466	0	R-49-160604-0928	49	149.685	A	F	telemetry	active	2016-06-04 09:28:00	2016-06-04	09:53:00	S.Sprague	S.Sprague	3	27	96	full	5	none	39.7	3.1	46	NA	1.9	1.1	0	0	road NE of UP2	2016-06-05	07:16:00	T.Sprague	T.Sprague	219	S	3	0	8.7	lined active pond	7	43	95	59	53.04	0	0	0	0	0	0
467	0	R-29-160604-0946	29	149.981	A	F	telemetry	active	2016-06-04 09:46:00	2016-06-04	10:08:00	T.Sprague, K.Ban	K.Ban	3	256	33	full	0	none	35.5	13.8	39	NA	1.2	1	<1	0.5	road junction SW of UP9	2016-06-04	10:08:00	K.Ban, T.Sprague	K.Ban	260	W	10	0	9.5	active pond	0	13	0	0	3.38	0	0	<1	0.5	0	0
468	0	R-56-160604-1059	56	150.041	A	F	telemetry	active	2016-06-04 10:59:00	2016-06-04	11:35:00	S.Sprague	S.Sprague	3	285	138	full	0	none	41.3	0.6	47.8	NA	2.2	1.4	1-5	3	N central berm LP1	2016-06-05	07:35:00	T.Sprague	T.Sprague	270	W	6	0	5.5	unlined pond	0	7	11	0	4.68	0	0	5-25	15	0	0
469	0	R-23-160604-1149	23	150.939	A	F	telemetry	active	2016-06-04 11:49:00	2016-06-04	12:09:00	T.Sprague, K.Ban	T.Sprague	3	43	118	full	5	none	40.4	4	48.3	NA	0.5	0.3	<1	0.5	E berm UP1 toward S	2016-06-04	12:09:00	T.Sprague, K.Ban	T.Sprague	NA	NONE	0	0	3.4	lined active pond	0	0	0	0	0	0	0	<1	0.5	0	0
470	0	R-41-160604-1200	41	150.18	A	M	telemetry	active	2016-06-04 12:00:00	2016-06-04	12:14:00	S.Sprague	S.Sprague	3	144	88	full	0	none	40.6	0.9	42.4	NA	1	0.5	25-50	37.5	E of Bass House E of fence	2016-06-05	09:04:00	T.Sprague	T.Sprague	NA	NONE	0	0	60	Oak Creek	0	0	0	0	0	0	1	>95	97.5	0	0
471	0	R-43-160604-1244	43	151.92	A	M	telemetry	active	2016-06-04 12:44:00	2016-06-04	13:00:00	T.Sprague	T.Sprague	3	163	77	full	10	none	37.7	2.1	NA	29.4	0.7	0.5	0	0	SE side LP6	2016-06-04	13:00:00	T.Sprague	T.Sprague	NA	NONE	0	125	0	unlined pond	0	0	0	0	0	0	0	0	0	>95	97.5
472	0	R-42-160604-1329	42	151.841	A	F	telemetry	active	2016-06-04 13:29:00	2016-06-04	13:46:00	T.Sprague	T.Sprague	3	126	103	full	15	none	43.5	2.5	NA	31.7	0.6	0.6	0	0	E central UP9	2016-06-04	13:46:00	T.Sprague	T.Sprague	NA	NONE	0	200	0	active pond	0	0	0	0	0	0	0	1-5	3	>95	97.5
473	0	R-39-160604-1336	39	149.941	A	F	telemetry	active	2016-06-04 13:36:00	2016-06-04	14:06:00	S.Sprague	S.Sprague	3	306	37	full	5	none	39.4	1.1	40.2	NA	0.6	0.2	50-75	62.5	NW edge LP8 on N side	2016-06-05	08:20:00	T.Sprague	T.Sprague	183	S	26	0	4	fallow pond	41	37	40	79	51.22	1	0	25-50	37.5	0	0
474	0	R-27-160604-1539	27	150.879	A	F	telemetry	active	2016-06-04 15:39:00	2016-06-04	15:55:00	S.Sprague	S.Sprague	3	259	75	full	10	none	45.5	2.6	49.2	NA	1	0.4	5-25	15	SE bank LP7 on E side	2016-06-05	08:09:00	T.Sprague	T.Sprague	277	W	17	0	1.7	fallow pond	0	0	4	15	4.94	0	0	75-95	85	0	0
475	0	R-37-160604-1545	37	151.519	A	M	telemetry	active	2016-06-04 15:45:00	2016-06-04	16:04:00	T.Sprague	T.Sprague	4	324	19	full	10	none	35.9	9.8	35.9	NA	0	0	>95	97.5	on Oak Creek trail	2016-06-04	16:04:00	T.Sprague	T.Sprague	140	S	7	0	3.5	Oak Creek	81	88	72	21	68.12	0	0	1-5	3	0	0
476	0	R-35-160604-1621	35	150.08	A	F	telemetry	active	2016-06-04 16:21:00	2016-06-04	16:36:00	S.Sprague	S.Sprague	3	81	53	full	0	none	40.8	1.7	42.9	NA	1.9	1	50-75	62.5	W of N outflow, S of garden building	2016-06-04	17:06:00	T.Sprague, S.Sprague	S.Sprague	NA	NONE	0	0	10	outflow	58	11	0	35	27.04	0	0	50-75	62.5	0	0
477	0	R-47-160604-1634	47	149.37	A	F	telemetry	active	2016-06-04 16:34:00	2016-06-04	16:48:00	T.Sprague	T.Sprague	3	293	113	full	10	none	41.1	4.6	48.3	NA	0.8	0.6	<1	0.5	E berm LP1 at edge of black liner	2016-06-04	16:48:00	T.Sprague	T.Sprague	280	W	14	0	1.9	lined active pond	0	0	0	0	0	0	0	<1	0.5	0	0
478	0	R-23-160611-0927	23	150.939	A	F	telemetry	active	2016-06-11 09:27:00	2016-06-11	09:44:00	T.Sprague	T.Sprague	3	40	42	full	10	in last 24 hrs	23.9	50	NA	25.6	1.9	1.5	0	0	N center LP2	2016-06-11	09:44:00	T.Sprague	T.Sprague	NA	NONE	0	150	0	active pond	2	0	0	0	0.52	0	0	0	0	75-95	85
479	0	R-42-160611-0952	42	151.841	A	F	telemetry	active	2016-06-11 09:52:00	2016-06-11	10:12:00	S.Sprague	S.Sprague	3	52	129	full	10	in last 24 hrs	26.8	44.5	39.8	NA	2.8	1.9	1-5	3	road E of UP8 toward N	2016-06-11	10:55:00	T.Sprague	T.Sprague	NA	NONE	0	0	4.9	lined active pond	0	0	0	0	0	0	0	1-5	3	0	0
480	0	R-39-160611-1004	39	149.941	A	F	telemetry	active	2016-06-11 10:04:00	2016-06-11	10:22:00	T.Sprague	T.Sprague	3	242	63	full	10	in last 24 hrs	29.5	40.9	36	NA	1.5	1	<1	0.5	base of road leading W from ARCC	2016-06-11	10:22:00	T.Sprague	T.Sprague	342	N	6	0	23	rain puddle	36	1	74	80	49.66	0	0	0	0	0	0
481	0	R-35-160611-1119	35	150.08	A	F	telemetry	active	2016-06-11 11:19:00	2016-06-11	11:39:00	T.Sprague	T.Sprague	3	157	41	full	35	in last 24 hrs	30.4	39.8	37.2	NA	2.8	2	<1	0.5	meadow E of UP9, W of road	2016-06-11	11:39:00	T.Sprague	T.Sprague	176	S	10	0	16	active pond	0	0	0	0	0	0	0	<1	0.5	0	0
482	0	R-47-160611-1141	47	149.37	A	F	telemetry	active	2016-06-11 11:41:00	2016-06-11	12:21:00	S.Sprague	S.Sprague	3	262	81	full	40	in last 24 hrs	30.8	36.6	34.7	NA	0.4	0	>95	97.5	NE side of meadow just S of fence	2016-06-11	12:42:00	T.Sprague	T.Sprague	138	S	8	0	42	outflow	24	62	8	20	29.64	0	0	>95	97.5	0	0
483	0	R-37-160611-1308	37	151.519	A	M	telemetry	active	2016-06-11 13:08:00	2016-06-11	13:41:00	S.Sprague	S.Sprague	3	245	85	full	35	in last 24 hrs	32.9	16.1	43.4	NA	2.9	1.4	25-50	37.5	meadow S of Bass House, E of service road	2016-06-11	15:24:00	T.Sprague	T.Sprague	30	N	3	0	37	meadow	2	0	32	21	14.3	1	0	50-75	62.5	0	0
484	0	R-54-160611-1522	54	151.579	A	F	telemetry	active	2016-06-11 15:22:00	2016-06-11	15:40:00	S.Sprague, T.Sprague	T.Sprague	3	320	73	full	45	in last 24 hrs	31.7	17	34.9	NA	5.2	3.9	<1	0.5	road SE of ramada N of LP1	2016-06-11	15:45:00	T.Sprague	T.Sprague	178	S	5	0	15	unlined pond	96	80	30	77	73.58	0	0	0	0	0	0
485	0	R-49-160611-1602	49	149.685	A	F	telemetry	active	2016-06-11 16:02:00	2016-06-11	16:19:00	T.Sprague	T.Sprague	3	126	26	intermittent	65	in last 24 hrs	30.7	24.7	NA	26	2.1	1.6	1-5	3	E side UP4	2016-06-11	16:19:00	T.Sprague	T.Sprague	NA	NONE	0	150	0	active pond	0	0	0	0	0	0	0	<1	0.5	25-50	37.5
486	0	R-29-160611-1626	29	149.981	A	F	telemetry	active	2016-06-11 16:26:00	2016-06-11	16:50:00	S.Sprague	S.Sprague	3	248	91	hidden	85	in last 24 hrs	30.8	16.9	34	NA	1.2	0.4	50-75	62.5	SE berm LP7	2016-06-11	17:39:00	T.Sprague	T.Sprague	13	N	10	0	6	fallow pond	1	35	0	0	9.36	2	0	1-5	3	0	0
487	0	R-56-160611-1713	56	150.041	A	F	telemetry	active	2016-06-11 17:13:00	2016-06-11	17:20:00	S.Sprague	S.Sprague	3	353	32	hidden	90	in last 24 hrs	30.3	18.1	NA	23.3	2.9	2.3	>95	97.5	S center UP3	2016-06-11	17:26:00	T.Sprague	T.Sprague	NA	NONE	0	200	0	lined active pond	0	0	0	0	0	0	0	0	0	0	0
488	0	R-27-160618-0851	27	150.879	A	F	telemetry	active	2016-06-18 08:51:00	2016-06-18	09:12:00	T.Sprague	T.Sprague	3	257	6	full	5	none	29.6	10.7	41.3	NA	1.4	0.8	<1	0.5	N berm UP9	2016-06-18	09:12:00	T.Sprague	T.Sprague	176	S	8	0	4.5	active pond	0	0	0	0	0	1	0	<1	0.5	0	0
489	0	R-47-160618-0917	47	149.37	A	F	telemetry	active	2016-06-18 09:17:00	2016-06-18	09:33:00	T.Sprague	T.Sprague	3	275	14	full	5	none	30.9	11.8	34.7	NA	1.1	0.9	75-95	85	~10m S of gate SE of Bass House	2016-06-18	09:33:00	T.Sprague	T.Sprague	125	E	2	0	34	outflow	0	13	1	4	4.68	0	0	75-95	85	0	0
490	0	R-37-160618-0947	37	151.518	A	M	telemetry	active	2016-06-18 09:47:00	2016-06-18	10:07:00	T.Sprague, S.Sprague	T.Sprague	3	68	9	full	0	none	31.4	24	NA	21.9	0	0	0	0	W side Oak Creek	2016-06-18	10:07:00	T.Sprague, S.Sprague	T.Sprague	NA	NONE	0	80	0	Oak Creek	53	92	41	33	56.94	0	0	<1	0.5	25-50	37.5
491	0	R-29-160618-1121	29	149.981	A	F	telemetry	active	2016-06-18 11:21:00	2016-06-18	11:40:00	T.Sprague	T.Sprague	3	260	15	full	45	none	36.7	6.2	NA	28.4	1.1	0.9	0	0	N center UP9	2016-06-18	11:40:00	T.Sprague	T.Sprague	NA	NONE	0	200	0	active pond	3	0	0	0	0.78	0	0	0	0	>95	97.5
492	0	R-39-160618-1515	39	149.941	A	F	telemetry	active	2016-06-18 15:15:00	2016-06-18	15:35:00	T.Sprague	T.Sprague	3	186	28	intermittent	65	none	34.6	10.5	47.5	NA	0	0	5-25	15	SE bank LP7, S side	2016-06-18	15:35:00	T.Sprague	T.Sprague	356	N	26	0	6	fallow pond	5	0	0	0	1.3	0	0	50-75	62.5	0	0
493	0	R-42-160618-1542	42	151.841	A	F	telemetry	active	2016-06-18 15:42:00	2016-06-18	16:09:00	T.Sprague	T.Sprague	3	286	118	full	50	none	39.4	3.3	41.7	NA	1.6	1.2	25-50	37.5	E of visitor parking lot	2016-06-18	16:09:00	T.Sprague	T.Sprague	132	E	6	0	23	lined active pond	0	28	3	0	8.06	0	1	25-50	37.5	0	0
494	0	R-23-160618-1631	23	150.939	A	F	telemetry	active	2016-06-18 16:31:00	2016-06-18	16:53:00	T.Sprague, S.Sprague	T.Sprague	4	213	143	full	50	none	38.5	0.2	40.5	NA	1.1	0.6	75-95	85	SW o f LP5 outside fence; mesquite bosque	2016-06-18	16:53:00	T.Sprague, S.Sprague	T.Sprague	252	W	2	0	85	unlined pond	94	94	93	93	97.24	3	0	5-25	15	0	0
495	0	R-29-160625-0945	29	149.981	A	F	telemetry	active	2016-06-25 09:45:00	2016-06-25	10:00:00	S.Sprague, T.Sprague	T.Sprague	3	181	84	full	0	none	32.4	25	35.2	NA	0	0	75-95	85	N meadow (under tree)	2016-06-25	10:00:00	T.Sprague	T.Sprague	164	S	2	0	74	outflow	93	94	96	96	98.54	0	0	50-75	62.5	0	0
496	0	R-39-160625-1142	39	149.941	A	F	telemetry	active	2016-06-25 11:42:00	2016-06-25	11:56:00	S.Sprague	S.Sprague	3	88	68	full	5	none	35.9	13.7	49.9	NA	0.5	0.1	5-25	15	S center bank LP4	2016-06-25	13:02:00	T.Sprague	T.Sprague	8	N	20	0	9.3	fallow pond	0	8	18	6	8.32	1	0	1-5	3	0	0
497	0	R-42-160625-1201	42	151.841	A	F	telemetry	active	2016-06-25 12:01:00	2016-06-25	12:27:00	T.Sprague	T.Sprague	4	205	116	full	15	none	36.5	13.8	37.4	NA	0	0	50-75	62.5	S of road, S of SW corner of LP8	2016-06-25	12:27:00	T.Sprague	T.Sprague	60	E	29	0	10	fallow pond inflow	94	91	96	95	97.76	8	0	1-5	3	0	0
498	0	R-23-160625-1235	23	150.939	A	F	telemetry	active	2016-06-25 12:35:00	2016-06-25	12:55:00	T.Sprague	T.Sprague	3	103	7	full	15	none	35.4	15.3	NA	32.3	1.2	0.9	0	0	SW side UP9 toward W	2016-06-25	12:55:00	T.Sprague	T.Sprague	NA	NONE	0	200	0	active pond	0	0	0	0	0	0	0	0	0	>95	97.5
499	0	R-27-160625-1521	27	150.879	A	F	telemetry	active	2016-06-25 15:21:00	2016-06-25	15:37:00	T.Sprague	T.Sprague	3	23	102	full	20	none	37.4	10.5	NA	25.7	0.8	0.6	0	0	center UP8	2016-06-25	15:37:00	T.Sprague	T.Sprague	NA	NONE	0	200	0	lined active pond	0	0	0	0	0	0	0	0	0	0	0
500	0	R-47-160625-1541	47	149.37	A	F	telemetry	active	2016-06-25 15:41:00	2016-06-25	16:04:00	T.Sprague	T.Sprague	4	190	21	full	35	none	39.9	9.1	43.2	NA	0.8	0.5	5-25	15	Bass House Rd just S of outflow	2016-06-25	16:04:00	T.Sprague	T.Sprague	123	E	4	0	8	outflow	32	64	18	84	51.48	0	0	0	0	0	0
501	0	R-37-160625-1619	37	151.517	A	M	telemetry	active	2016-06-25 16:19:00	2016-06-25	16:47:00	T.Sprague	T.Sprague	3	224	121	intermittent	80	none	38	14.2	44.1	NA	0	0	5-25	15	E of loop trail far to S	2016-06-25	16:47:00	T.Sprague	T.Sprague	74	E	9	0	54	Oak Creek	19	0	38	24	21.06	2	0	25-50	37.5	0	0
502	0	R-39-160703-1337	39	149.941	A	F	telemetry	active	2016-07-03 13:37:00	2016-07-03	14:02:00	T.Sprague	T.Sprague	4	197	58	intermittent	50	in last 24 hrs	37.7	20.8	36.5	NA	0.9	0.4	>95	97.5	bosque N side of ARCC hill	2016-07-03	14:02:00	T.Sprague	T.Sprague	48	E	18	0	20	unlined pond	94	93	95	95	98.02	1	1	1-5	3	0	0
503	0	R-23-160703-1426	23	150.939	A	F	telemetry	active	2016-07-03 14:26:00	2016-07-03	14:46:00	T.Sprague	T.Sprague	4	323	37	full	40	in last 24 hrs	38.8	24.5	37.9	NA	0	0	>95	97.5	N side LP4	2016-07-03	14:46:00	T.Sprague	T.Sprague	NA	NONE	0	0	15	fallow pond	93	84	95	88	93.6	0	10	>95	97.5	0	0
504	0	R-47-160703-1511	47	149.37	A	F	telemetry	active	2016-07-03 15:11:00	2016-07-03	15:29:00	T.Sprague	T.Sprague	3	279	128	intermittent	40	in last 24 hrs	34.7	33.3	42.4	NA	0.6	0.5	5-25	15	S bank LP7 toward W	2016-07-03	15:29:00	T.Sprague	T.Sprague	346	N	18	0	2.5	fallow pond inflow	37	5	68	20	33.8	1	0	5-25	15	0	0
505	0	R-27-160709-0949	27	150.879	A	F	telemetry	active	2016-07-09 09:49:00	2016-07-09	10:26:00	T.Sprague, A.Stromecki	A.Stromecki, T.Sprague	2	20	154	full	5	none	36.3	12.1	51.9	NA	0.9	0.8	<1	0.5	road E of UP8 toward N	2016-07-09	10:26:00	T.Sprague, A.Stromecki	T.Sprague	NA	NONE	0	0	6.1	lined active pond	0	0	0	0	0	0	0	<1	0.5	0	0
506	0	R-47-160709-0954	47	149.37	A	F	telemetry	active	2016-07-09 09:54:00	2016-07-09	10:12:00	S.Sprague	S.Sprague	3	165	121	full	0	none	32.2	4.8	37.1	NA	1.5	1	0	0	road SW of UP9	2016-07-09	12:41:00	A.Stromecki, T.Sprague	T.Sprague	280	W	6	0	7.2	active pond	0	5	37	0	10.92	0	0	0	0	0	0
507	0	R-29-160709-1118	29	149.981	A	F	telemetry	active	2016-07-09 11:18:00	2016-07-09	11:51:00	S.Sprague	S.Sprague	3	156	7	full	5	none	35.6	18.7	47.2	NA	1.4	0.8	1-5	3	road E of UP9	2016-07-09	15:59:00	A.Stromecki, T.Sprague	T.Sprague	NA	NONE	0	0	10	active pond	0	0	0	0	0	0	0	1-5	3	0	0
508	0	R-57-160709-1147	57	151.5	A	F	telemetry	active	2016-07-09 11:47:00	2016-07-09	12:23:00	A.Stromecki, T.Sprague	T.Sprague	2	57	40	full	5	none	35.3	12.8	NA	28.2	2.8	1.5	0	0	center LP2	2016-07-09	12:23:00	A.Stromecki, T.Sprague	T.Sprague	NA	NONE	0	200	0	active pond	0	0	0	0	0	0	0	0	0	0	0
509	0	R-27-160716-1521	27	150.879	A	F	telemetry	active	2016-07-16 15:21:00	2016-07-16	15:59:00	T.Sprague	T.Sprague	3	79	126	hidden	60	none	33.2	19.5	33.9	NA	0.7	0.6	>95	97.5	Page Springs Road, barely in travelway just E of garden building	2016-07-16	15:59:00	T.Sprague	T.Sprague	142	S	6	0	12	outflow	83	73	89	91	87.36	0	0	0	0	0	0
510	0	R-57-160717-1052	57	151.5	A	F	telemetry	active	2016-07-17 10:52:00	2016-07-17	11:46:00	A.Stromecki, T.Sprague, C.Hartson	C.Hartson	3	136	50	full	75	none	34.8	36	39.3	NA	0.6	0.2	25-50	37.5	NE side LP7	2016-07-17	11:46:00	A.Stromecki, T.Sprague, C.Hartson	C.Hartson	NA	NONE	0	0	0.1	fallow pond outflow	40	35	48	76	51.74	0	8	25-50	37.5	0	0
511	0	R-39-160717-1159	39	149.941	A	F	telemetry	active	2016-07-17 11:59:00	2016-07-17	12:39:00	S.Sprague	C.Hartson, S.Sprague	3	254	109	intermittent	85	none	39.4	12.6	46.3	NA	0.8	0.3	1-5	3	road/gravel S of LP5	2016-07-17	12:58:00	A.Stromecki, T.Sprague	C.Hartson	4	N	2	0	66	unlined pond	0	9	0	0	2.34	0	0	<1	0.5	0	0
512	0	R-23-160723-1007	23	150.939	A	F	telemetry	active	2016-07-23 10:07:00	2016-07-23	11:33:00	C.Hartson, A.Stromecki, T.Sprague	T.Sprague	4	316	98	hazy	70	none	35.2	28.8	48.3	NA	0	0	5-25	15	SE bank LP3 just W of corner	2016-07-23	11:33:00	C.Hartson, A.Stromecki, T.Sprague	T.Sprague, A.Stromecki	360	N	16	0	11.1	fallow pond outflow	82	52	70	85	75.14	0	0	1-5	3	0	0
513	0	R-57-160723-1237	57	151.5	A	F	telemetry	active	2016-07-23 12:37:00	2016-07-23	12:37:00	T.Sprague, C.Hartson	A.Stromecki	3	257	130	hazy	50	none	39.4	19.3	NA	31	1.5	1.1	0	0	center of LP1	2016-07-23	12:54:00	T.Sprague, C.Hartson	A.Stromecki	NA	NONE	0	100	0	unlined pond	5	0	0	0	1.3	0	0	0	0	>95	97.5
514	0	R-27-160730-1611	27	150.879	A	F	telemetry	active	2016-07-30 16:11:00	2016-07-30	16:50:00	C.Hartson, T.Sprague	T.Sprague	3	195	84	hazy	90	in last 24 hrs	30.3	38.7	31.9	NA	0	0	5-25	15	S of UP9 in flat spot between hills	2016-07-30	16:50:00	C.Hartson, T.Sprague	T.Sprague	22	N	10	0	31	active pond	75	92	94	81	88.92	0	0	1-5	3	0	0
515	0	R-57-160731-1303	57	151.5	A	F	telemetry	active	2016-07-31 13:03:00	2016-07-31	13:28:00	T.Sprague	T.Sprague	4	302	17	hazy	50	in last 24 hrs	38	34.2	NA	27.6	0	0	>95	97.5	N side LP3	2016-07-31	13:28:00	T.Sprague	T.Sprague	NA	NONE	0	3	0	fallow pond	95	92	88	95	96.2	0	56	>95	97.5	0	0
516	0	R-58-160731-1337	58	150.1	A	F	telemetry	active	2016-07-31 13:37:00	2016-07-31	14:16:00	T.Sprague, C.Hartson	C.Hartson	4	64	57	hazy	65	in last 24 hrs	33.6	28.8	44.7	NA	1.4	1.2	50-75	62.5	N of S outflow, E of road	2016-07-31	14:16:00	T.Sprague, C.Hartson	C.Hartson	334	N	2	0	10	outflow	86	96	82	96	93.6	0	0	5-25	15	0	0
517	0	R-59-160731-1507	59	150.14	A	F	telemetry	active	2016-07-31 15:07:00	2016-07-31	15:30:00	T.Sprague, C.Hartson	T.Sprague	2	314	81	hidden	80	in last 24 hrs	32.4	35	NA	32	3.4	2.7	>95	97.5	SW edge UP5	2016-07-31	15:30:00	T.Sprague, C.Hartson	T.Sprague	NA	NONE	0	40	0	active pond	0	0	0	0	0	0	0	50-75	62.5	75-95	85
518	0	R-60-160801-1334	60	150.16	A	M	telemetry	active	2016-08-01 13:34:00	2016-08-01	13:56:00	T.Sprague	T.Sprague	4	193	113	full	20	in last 24 hrs	31.7	53.1	30.2	NA	0.8	0.4	>95	97.5	N edge LP7 next to 2015 T62	2016-08-01	13:56:00	T.Sprague	T.Sprague	NA	NONE	0	0	11	fallow pond inflow	93	81	93	75	88.92	0	50	>95	97.5	0	0
519	0	R-59-160807-0941	59	150.14	A	F	telemetry	active	2016-08-07 09:41:00	2016-08-07	10:12:00	C.Hartson, T.Sprague	T.Sprague	2	252	77	full	5	none	34.7	30.1	47.5	NA	0.6	0.3	25-50	37.5	just W of road up to Dave's house	2016-08-07	10:12:00	C.Hartson, T.Sprague	T.Sprague	340	N	12	0	28	fallow pond	95	96	54	96	88.66	0	0	5-25	15	0	0
520	0	R-59-160813-1040	59	150.14	A	F	telemetry	active	2016-08-13 10:40:00	2016-08-13	11:04:00	T.Sprague, A.Stromecki	A.Stromecki, T.Sprague	4	191	91	full	25	none	33.8	33.1	32.8	NA	0.5	0.3	>95	97.5	NE side of meadow just S of fence	2016-08-13	11:04:00	A.Stromecki, T.Sprague	T.Sprague	NA	NONE	0	0	49	outflow	36	0	0	4	10.4	0	0	>95	97.5	0	0
521	0	R-59-160820-1231	59	150.14	A	F	telemetry	active	2016-08-20 12:31:00	2016-08-20	12:56:00	C.Hartson, T.Sprague, A.Stromecki	T.Sprague	3	218	18	full	30	in last 24 hrs	35.5	17.8	NA	30.2	0	0	0	0	center UP9	2016-08-20	12:56:00	C.Hartson, T.Sprague, A.Stromecki	T.Sprague	NA	NONE	0	200	0	active pond	0	0	0	0	0	0	0	0	0	75-95	85
[truncated: 191 more columns]

## Sheet: Non_Habitat
ID	SNAKE#	FREQUENCY	AGE	SEX	SEASON	DATE_LOC	TIME_LOC	DATE_TIME_LOC	OBS_LOC	REC_LOC	ERROR	SEC_11BEATS	VISIBLE	BEHAVIOR	UNDRGRND	BUR_TYPE	BUR_W	BUR_L	SUN	%CC	PRECIP	TA	RH	TS	TW	W_MAX	W_AVG	%SHADE	SHADE_S	GEN_LOC	METHOD	COMMENTS
NH-20-150601-0937	20	148.24	A	M	active	2015-06-01	09:37:00	2015-06-01 09:37:00	T.Sprague	T.Sprague	3	NA	N	in dense downed cattail mass	Unk	NA	NA	NA	NA	0	NA	29.3	19.4	31.1	19.4	0.6	0	>95	97.5	LP4	telemetry	Same location as 5/31/15; habitat not remeasured.
NH-20-150605-1313	20	148.24	A	M	active	2015-06-05	13:13:00	2015-06-05 13:13:00	J.Myrand, T.Sprague	T.Sprague	3	NA	N	in dense downed cattail mass	Unk	NA	NA	NA	NA	90	in last 6 hrs	26.4	42.3	27.9	19.5	1	0.5	>95	97.5	LP4	telemetry	Same location as 5/30/15; habitat not remeasured.
NH-20-150606-1055	20	148.24	A	M	active	2015-06-06	10:55:00	2015-06-06 10:55:00	T.Sprague	T.Sprague	3	NA	N	in dense downed cattail mass	Unk	NA	NA	NA	NA	25	NA	25.4	41	27.5	21.3	0.7	0.3	>95	97.5	LP4	telemetry	Transmitter likely dropped, although signal seems to be shifting locations and strength as tracking. Same location as 6/5/15; habitat not remeasured.
NH-21-150531-0935	21	151.739	A	F	gestation	2015-05-31	09:35:00	2015-05-31 09:35:00	M.Cook, T.Sprague	T.Sprague	2	21.6	N	underground	Y	NA	NA	NA	NA	0	NA	32.1	20.5	35.5	NA	1.1	0.8	5-25	15	W bank UP9	telemetry	Same location as 5/30/15; habitat not remeasured.
NH-21-150601-1205	21	151.739	A	F	gestation	2015-06-01	12:05:00	2015-06-01 12:05:00	C.Babich Morrow, T.Sprague, S.Sprague	T.Sprague, S.Sprague	2	20.95	N	underground	Y	NA	NA	NA	NA	0	NA	31.4	13.5	41.2	NA	2.1	1.4	5-25	15	W bank UP9	telemetry	Same location as 5/30/15; habitat not remeasured.
NH-21-150605-0950	21	151.739	A	F	gestation	2015-06-05	09:50:00	2015-06-05 09:50:00	T.Sprague, J.Myrand, C.Babich Morrow, T.Greenawalt	T.Sprague	2	21.38	N	underground	Y	NA	NA	NA	NA	95	light	23.8	42.7	30.5	NA	0.9	0.4	>95	97.5	W bank UP9	telemetry	Moved ~1m S of 5/30/15 location; habitat not remeasured.
NH-21-150606-1536	21	151.739	A	F	gestation	2015-06-06	15:36:00	2015-06-06 15:36:00	S.Sprague	S.Sprague	2	20.18	N	underground	Y	NA	NA	NA	NA	5	NA	27.8	21.1	29.7	NA	6.9	2.9	1-5	3	W bank UP9	telemetry	Same location as 5/30/15; habitat not remeasured.
NH-21-150607-0931	21	151.739	A	F	gestation	2015-06-07	09:31:00	2015-06-07 09:31:00	T.Sprague	T.Sprague	2	22.83	N	underground	Y	NA	NA	NA	NA	0	none	30.1	16.4	44.8	NA	1.1	0.5	<1	0.5	W bank UP9	telemetry	Same location as 5/30/15; habitat not remeasured. 2 burrows in close proximity to snake
NH-21-150608-1215	21	151.739	A	F	gestation	2015-06-08	12:15:00	2015-06-08 12:15:00	T.Sprague	D.Volz	3	21.4	N	NA	Y	NA	NA	NA	NA	30	none	33.2	15.7	47.7	NA	0.6	0.4	1-5	3	W bank UP9	telemetry	Same location as 5/30/15; habitat not remeasured.
NH-21-150613-1543	21	151.738	A	F	active	2015-06-13	15:43:00	2015-06-13 15:43:00	T.Sprague	T.Sprague	3	19.55	N	NA	Y	NA	NA	NA	hidden	95	in last hr	27.8	59.9	29.8	NA	0	0	>95	97.5	W bank UP9	telemetry	Moved ~0.25m from 5/30/15 location; habitat not remeasured.
NH-21-150614-1011	21	151.738	A	F	active	2015-06-14	10:11:00	2015-06-14 10:11:00	T.Sprague	T.Sprague	3	21.84	N	NA	Y	NA	NA	NA	full	10	none	30.9	28.3	39.7	NA	0.4	0.1	1-5	3	W bank UP9	telemetry	Same location as 6/13/15; habitat not remeasured.
NH-21-150725-1038	21	150.859	A	F	active	2015-07-25	10:38:00	2015-07-25 10:38:00	S.Sprague	T.Sprague	3	27.05	Y	in water; escaping	N	NA	NA	NA	intermittent	25	none	31.5	26.7	31.7	21.6	0	0	>95	97.5	E edge LP8	telemetry	Same location as 7/24/15; habitat not remeasured. Another snake (unidentified species) seen just upslope ~2m under shrub and disappeared into burrow.
NH-21-150726-1257	21	150.859	A	F	active	2015-07-26	12:57:00	2015-07-26 12:57:00	S.Sprague	S.Sprague	3	27.72	N	stationary?	Unk	NA	NA	NA	hazy	70	none	34.6	16	35.7	22.5	0	0	75-95	85	E edge LP8	telemetry	Moved ~0.75m E of 7/24/15 location; habitat not remeasured. Not sure if snake in water.
NH-21-150802-1617	21	150.859	A	F	active	2015-08-02	16:17:00	2015-08-02 16:17:00	S.Sprague	S.Sprague	4	27.02	N	stationary; under cattail mat	Unk	NA	NA	NA	intermittent	95	in last hr	26.7	70.5	26.5	NA	0	0	>95	97.5	SW side LP4	telemetry	Moved ~1.1m SSW of 8/1/15 location; habitat not remeasured.
NH-22-150531-1014	22	148.499	A	M	active	2015-05-31	10:14:00	2015-05-31 10:14:00	M.Cook, T.Sprague	T.Sprague	3	NA	N	in dense downed cattail mass	Unk	NA	NA	NA	NA	0	NA	32.4	24.7	34.1	18.2	0	0	>95	97.5		telemetry	Moved ~0.5m SE from 5/30/15 location; habitat not remeasured.
NH-22-150601-1222	22	148.499	A	M	active	2015-06-01	12:22:00	2015-06-01 12:22:00	C.Babich Morrow, T.Sprague	T.Sprague	3	NA	N	in dense downed cattail mass	Unk	NA	NA	NA	NA	0	NA	35	16	38.5	20	1.9	0.6	>95	97.5		telemetry	Moved 3.8m from 5/31/15 location; habitat not remeasured (but should have been). In same downed cattail mass.
NH-22-150607-1008	22	148.499	A	M	active	2015-06-07	10:08:00	2015-06-07 10:08:00	T.Sprague	D.Volz	3	NA	N	in dense downed cattail mass	Unk	NA	NA	NA	NA	0	none	29.2	27.7	32.2	17.5	0	0	75-95	85		telemetry	Transmitter likely dropped. In same location as 6/6/15; habitat not remeasured. Frequency dropped (thudding).
NH-22-151106-1151	22	150.281	A	M	inactive	2015-11-06	11:51:00	2015-11-06 11:51:00	T.Greenawalt, T.Sprague	T.Greenawalt	4	20.27	N	NA	Unk	NA	NA	NA	full	0	none	17.2	30.9	19.2	NA	0.8	0.4	50-75	62.5	hill S of Dave's house	telemetry	Moved ~2.2m from 10/17/15 location; habitat not remeasured.
NH-22-151129-1110	22	150.281	A	M	inactive	2015-11-29	11:10:00	2015-11-29 11:10:00	T.Sprague, L.Krone	L.Krone	3	24.5	N	NA	Y	NA	NA	NA	hidden	100	none	8.1	47.5	13.3	NA	0	0	>95	97.5	E of Dave's house	telemetry	Moved ~1m W from 11/21/15 location; habitat not remeasured. Within 1.5m of #43.
NH-22-151205-0927	22	150.281	A	M	inactive	2015-12-05	09:27:00	2015-12-05 09:27:00	K.Dunn	K.Dunn	3	24.45	Y	basking in sun; slowly moved into burrow	N	rodent burrow	8	10	full	0	none	14.4	23.1	17.8	NA	0	0	5-25	15	E of Dave's house	telemetry	Moved ~1.5m S of 11/21/15 location; habitat not remeasured.
NH-22-151223-0954	22	150.281	A	M	inactive	2015-12-23	09:54:00	2015-12-23 09:54:00	S.Sprague	S.Sprague	3	24.56	N	stationary	Unk	NA	NA	NA	hidden	100	in last 6 hrs	9.1	84	12.5	NA	0.3	0	>95	97.5	bank S of Dave's house	telemetry	Moved ~0.4m N of 12/18/15 location (same location as last fine-scale location on 12/19/15); habitat not remeasured.
NH-22-160109-1602	22	150.281	A	M	inactive	2016-01-09	16:02:00	2016-01-09 16:02:00	K.Dunn	K.Dunn	3	25.54	N	stationary	Unk	NA	NA	NA	hazy	15	none	11.1	49.5	12.9	NA	0	0	>95	97.5	SW of Dave's house on hill	telemetry	Moved ~2m N of 12/18/15 location (~1m NW of 12/23/15 non-habitat location); habitat not remeasured. Estimated point due to rocky terrain; did not want to alter habitat/step on burrows.
NH-22-160215-0912	22	150.281	A	M	inactive	2016-02-15	09:12:00	2016-02-15 09:12:00	T.Sprague	T.Sprague	3	24.71	N	NA	Unk	NA	NA	NA	full	5	none	17	22.5	17	NA	1.1	0.9	50-75	62.5	S of Dave's house	telemetry	Difficult to pinpoint. Moved ~0.1m E of 2/7/16 location; habitat not remeasured.
NH-22-160220-1605	22	150.281	A	M	inactive	2016-02-20	16:05:00	2016-02-20 16:05:00	T.Sprague, K.Dunn	K.Dunn	3	20.9	N	possibly moving	Unk	NA	NA	NA	full	5	none	25.5	5.2	28.2	NA	1.2	0.6	>95	97.5	S of Dave's house at precipice of hill	telemetry	Difficult to pinpoint. Moved ~2.5m SE of 2/7/16 location; habitat not remeasured. Within 5 m of #23. At 1145, had been just SE of 1/24/16 location. Another small snake (male-sized) seen ~2.5m W of habitat location.
NH-23-150531-1553	23	151.58	A	F	gestation	2015-05-31	15:53:00	2015-05-31 15:53:00	T.Sprague, S.Sprague	T.Sprague	3	20.4	N	underground	Y	NA	NA	NA	NA	45	NA	35.2	15.9	38.3	NA	3.2	1.7	5-25	15		telemetry	Same location as 5/30/15; habitat not remeasured.
NH-23-150601-0918	23	151.58	A	F	gestation	2015-06-01	09:18:00	2015-06-01 09:18:00	T.Sprague, S.Sprague, C.Babich Morrow, T.Greenawalt	S.Sprague	3	22.85	N	underground	Y	NA	NA	NA	NA	5	NA	33.4	17.7	35.4	NA	0.3	0	5-25	15		telemetry	Same location as 5/30/15; habitat not remeasured.
NH-23-150605-1334	23	151.58	A	F	gestation	2015-06-05	13:34:00	2015-06-05 13:34:00	T.Sprague	T.Sprague	3	20.94	N	underground; shifting some	Y	NA	NA	NA	NA	65	in last 6 hrs	25.3	35.4	29.5	NA	1.6	0.8	>95	97.5		telemetry	Moved ~1.5m E of 6/1/15 location; habitat not remeasured
NH-23-150606-0910	23	151.58	A	F	gestation	2015-06-06	09:10:00	2015-06-06 09:10:00	T.Sprague, S.Sprague	T.Sprague	3	22.36	Y	above ground; quickly went into burrow as approached	N	small mammal hole	8.5	5.5	NA	20	NA	22.3	77.3	25.8	NA	2.1	0.6	25-50	37.5	N bank LP3	telemetry	Same location as 5/30/15; habitat not remeasured.
NH-23-150607-1601	23	151.58	A	F	gestation	2015-06-07	16:01:00	2015-06-07 16:01:00	T.Sprague, S.Sprague	T.Sprague	3	20.3	N	underground	Y	NA	NA	NA	NA	0	none	31	14	37.5	NA	2.3	1.6	75-95	85	N bank LP3	telemetry	Same location as 5/25/15; habitat not remeasured.
NH-23-150608-1059	23	151.58	A	F	gestation	2015-06-08	10:59:00	2015-06-08 10:59:00	T.Sprague, D.Volz	D.Volz	3	22.31	N	NA	Y	NA	NA	NA	NA	20	none	34.6	20.4	38.8	NA	0.6	0.5	50-75	62.5	N bank LP3	telemetry	Same location as 5/25/15; habitat not remeasured.
NH-23-150613-0915	23	151.58	A	F	active	2015-06-13	09:15:00	2015-06-13 09:15:00	S.Arnett Romero, T.Sprague	T.Sprague	3	23.77	N	NA	Y	NA	NA	NA	NA	75	in last hr	29.2	44.2	30.2	NA	0.3	0	>95	97.5	N bank LP3	telemetry	Moved ~0.5m SW from 5/25/15 location; habitat not remeasured.
NH-23-150710-1618	23	151.579	A	F	active	2015-07-10	16:18:00	2015-07-10 16:18:00	S.Sprague, T.Sprague	T.Sprague	4	20.09	N	NA	Y	NA	NA	NA	full	70	none	29.5	27.3	30.5	NA	2	1.1	25-50	37.5	NW bank LP8	telemetry	Within 2m of 6/28/15; habitat not remeasured.
NH-23-151024-1245	23	150.939	A	F	active	2015-10-24	12:45:00	2015-10-24 12:45:00	T.Sprague	J.Starkey	3	22.18	Y	escaping	N	NA	NA	NA	full	0	none	28.5	28.6	31.1	NA	0.8	0.3	75-95	85	N berm LP7	telemetry	Within 1m of 10/17/15 location; habitat not remeasured. Full shed coming out of burrow.
NH-23-151121-1208	23	150.939	A	F	inactive	2015-11-21	12:08:00	2015-11-21 12:08:00	K.Dunn	K.Dunn	4	28.14	N	stationary	Unk	NA	NA	NA	full	0	none	25.3	4.8	24.9	NA	1.1	0.8	75-95	85	S of Dave's garage	telemetry	Moved ~0.7m S of 11/14/15 location; habitat not remeasured.
NH-23-151129-0839	23	150.939	A	F	inactive	2015-11-29	08:39:00	2015-11-29 08:39:00	K.Dunn	K.Dunn	4	28.62	N	stationary	Unk	NA	NA	NA	hazy	60	none	10.5	30.1	14.4	NA	0	0	75-95	85	SW of Dave's house	telemetry	Moved ~0.2m E of 11/14/15 location; habitat not remeasured.
NH-23-151205-1554	23	150.939	A	F	inactive	2015-12-05	15:54:00	2015-12-05 15:54:00	K.Dunn, S.Vaughan	S.Vaughan	4	28.7	N	stationary	Y	NA	NA	NA	full	10	none	20.1	14.6	22.7	NA	0	0	>95	97.5	SW of Dave's house	telemetry	Same location as 11/14/15; habitat not remeasured.
NH-23-151212-1254	23	150.939	A	F	inactive	2015-12-12	12:54:00	2015-12-12 12:54:00	K.Dunn, T.McCafferty	T.McCafferty	4	28.24	N	stationary	Unk	NA	NA	NA	hidden	95	in last 6 hrs	19.1	26.5	17.5	NA	0.6	0.4	>95	97.5	SW of Dave's house	telemetry	Moved ~0.5m SE of 11/14/15 location; habitat not remeasured.
NH-23-151223-1425	23	150.939	A	F	inactive	2015-12-23	14:25:00	2015-12-23 14:25:00	T.Sprague	T.Sprague	3	28.77	N	NA	Y	NA	NA	NA	hidden	90	in last 6 hrs	14.9	59	14.9	NA	0	0	>95	97.5	S of Dave's garage	telemetry	Moved ~0.5m N of 12/19/15 location; habitat not remeasured.
NH-23-160109-1431	23	150.939	A	F	inactive	2016-01-09	14:31:00	2016-01-09 14:31:00	K.Dunn	K.Dunn	3	28.92	N	stationary	Unk	NA	NA	NA	full	30	none	11.5	38.3	14.6	NA	0	0	>95	97.5	S of Dave's garage	telemetry	Moved ~1m N of 12/19/15 location; habitat not remeasured.
NH-23-160123-1504	23	150.939	A	F	inactive	2016-01-23	15:04:00	2016-01-23 15:04:00	T.Sprague	T.Sprague	3	28.85	N	NA	Y	NA	NA	NA	hazy	90	none	18.8	22.6	19.9	NA	1	0.8	>95	97.5	S of Dave's garage	telemetry	Moved ~1m W of 1/18/16 location; habitat not remeasured. Signal equally strong in 2 locations ~0.3m from each other.
NH-23-160130-1129	23	151.939	A	F	inactive	2016-01-30	11:29:00	2016-01-30 11:29:00	R.Wilcox, T.Sprague	T.Sprague	3	28.57	N	NA	Y	NA	NA	NA	full	5	none	19.8	16.3	27.1	NA	2.4	1.7	5-25	15	S of Dave's garage	telemetry	Moved ~0.2m NW of 1/18/16 location; habitat not remeasured.
NH-23-160207-0922	23	150.939	A	F	inactive	2016-02-07	09:22:00	2016-02-07 09:22:00	T.Sprague	T.Sprague	3	28.91	N	NA	Y	NA	NA	NA	full	0	none	7.8	43.5	11.6	NA	0.7	0.5	5-25	15	S of Dave's garage	telemetry	Moved ~0.3m W of 1/18/16 location; habitat not remeasured.
NH-23-160326-1618	23	150.939	A	F	inactive	2016-03-26	16:18:00	2016-03-26 16:18:00	S.Sprague	S.Sprague	3	22.77	N	stationary	Y	NA	NA	NA	full	0	none	27.3	6.9	32.9	NA	0.7	0.2	25-50	37.5	SE of ARCC just N of pipeline	telemetry	Moved ~1.3m SE of 3/5/16 location; habitat not remeasured.
NH-23-160402-1249	23	150.939	A	F	inactive	2016-04-02	12:49:00	2016-04-02 12:49:00	T.Sprague	T.Sprague	3	20.91	Y	curled in half under dense cover (had to part cover to see her); barely responded to being touched, but did try to pull into burrow or under veg when I tried to extract her	N	hole under rock	2	2	full	0	none	26.1	3.5	30.7	NA	1.3	0.8	75-95	85	SE of ARCC just N of pipeline	telemetry	Moved ~1m SE of 3/5/16 habitat location, ~1m W of 3/26/16 non-habitat location; habitat not remeasured. Captured for health check-up. Appears to have infection at transmitter site (opposite side of incision). Taken to NAU for treatment. Eyes cloudy.
NH-23-160521-1053	23	150.939	A	F	gestation	2016-05-21	10:53:00	2016-05-21 10:53:00	S.Sprague	S.Sprague	3	23.44	N	stationary	Y	NA	NA	NA	full	5	none	24.8	14.8	37.4	NA	9.1	3.6	5-25	15	W bank UP9	telemetry	Moved ~0.2m N of 5/15/16 location; habitat not remeasured.
NH-23-160528-1702	23	150.939	A	F	gestation	2016-05-28	17:02:00	2016-05-28 17:02:00	C.Hartson, S.Sprague, A.Cavalcant	S.Sprague	3	22.59	N	stationary	Y	NA	NA	NA	full	5	none	29.8	2.8	31.7	NA	5	3	25-50	37.5	W bank UP9	telemetry	Moved ~0.2m S of 5/15/16 location; habitat not remeasured.
NH-23-160709-1536	23	150.939	A	F	active	2016-07-09	15:36:00	2016-07-09 15:36:00	S.Sprague	T.Sprague	3	23	N	NA	Y	NA	NA	NA	full	15	none	36	14	36.6	NA	2.9	1.7		0	SW bank UP9, W side	telemetry	Same location as 6/25/16; habitat not remeasured. At 1000, had been at S end of UP9 (not pinpointed). Remained in 6/25/16 location through Sunday morning.
NH-23-160716-1447	23	150.939	A	F	active	2016-07-16	14:47:00	2016-07-16 14:47:00	T.Sprague, J.McQuery	T.Sprague	3	21.76	N	NA	Y	NA	NA	NA	full	35	none	36.8	13	39.1	NA	1.1	1	25-50	37.5	E bank LP4 just S of center	telemetry	~1.5m W of 7/3/16 location; habitat not remeasured. Partial shed nearby. On morning of 7/18/16, seen in water at NW side LP2.
NH-24-150615-1115	24	148.54	A	M	active	2015-06-15	11:15:00	2015-06-15 11:15:00	T.Sprague	M.Boyd	4	NA	N	NA	Unk	NA	NA	NA	full	20	none	33.4	28	33.7	NA	0.5	0.1	>95	97.5	E bank LP3	telemetry	Moved ~0.25m E of 6/14/15 location; habitat not remeasured.
NH-24-150616-1347	24	148.54	A	M	active	2015-06-16	13:47:00	2015-06-16 13:47:00	T.Sprague	D.Volz	4	NA	N	in dense grapevine	Unk	NA	NA	NA	full	15	none	36.7	18.7	37.8	NA	1.1	0.7	>95	97.5	E bank LP3	telemetry	Moved ~1m NW of 6/15/15 location; habitat not remeasured.
NH-24-150621-1406	24	148.54	A	M	active	2015-06-21	14:06:00	2015-06-21 14:06:00	S.Sprague	S.Sprague	3	NA	N	NA	Unk	NA	NA	NA	full	0	none	39.9	20.7	45.4	24.2	1.2	0.3	>95	97.5	N bank LP3	telemetry	Transmitter likely dropped. Same location as 6/20/15; habitat not remeasured.
NH-25-150725-1840	25	148.66	A	M	active	2015-07-25	18:40:00	2015-07-25 18:40:00	S.Sprague	T.Sprague	2	NA	N	NA	Y	NA	NA	NA	full	5	none	33.9	12.8	34	NA	1.6	0.7	>95	97.5	W bank UP4	telemetry	Same location as 7/24/15; habitat not remeasured.
NH-25-150726-0950	25	148.66	A	M	active	2015-07-26	09:50:00	2015-07-26 09:50:00	S.Sprague	S.Sprague	2	NA	N	stationary	Y	NA	NA	NA	hazy	70	none	30.3	18.5	30.8	NA	0	0	50-75	62.5	W bank UP4	telemetry	Same location as 7/24/15; habitat not remeasured.
NH-26-150705-1036	26	150.708	A	M	active	2015-07-05	10:36:00	2015-07-05 10:36:00	T.Sprague	T.Sprague	4	20.25	N	NA	Unk	NA	NA	NA	full	50	in last 12 hrs	29.9	40.1	31.5	20.3	1.2	1	>95	97.5	N edge of meadow	telemetry	Same location as 7/3/15; habitat not remeasured.
NH-26-150710-1655	26	150.709	A	M	active	2015-07-10	16:55:00	2015-07-10 16:55:00	S.Sprague, T.Sprague	T.Sprague	4	24.76	N	NA	Unk	NA	NA	NA	intermittent	50	none	28.9	27	27.2	19	1.4	0.5	>95	97.5	N edge of meadow	telemetry	Same location as 7/3/15; habitat not remeasured. Dug around in sedge mat to see if we could find him to ensure he's okay; signal seemed to shift locations a couple of times, but snake did not flee. Could not see him.
NH-26-150712-1054	26	150.709	A	M	active	2015-07-12	10:54:00	2015-07-12 10:54:00	S.Sprague	S.Sprague	4	NA	N	under vegetation	Unk	NA	NA	NA	full	85	none	NA	27.8	33.7	18.5	0.7	0.3	>95	97.5	N edge of meadow	telemetry	Same location as 7/3/15; habitat not remeasured.
NH-26-150726-1031	26	150.709	A	M	active	2015-07-26	10:31:00	2015-07-26 10:31:00	S.Sprague, K.Dunn, T.Sprague	T.Sprague	3	23.5	N	NA	Unk	NA	NA	NA	full	60	none	32.7	28.9	33.3	20.7	0	0	>95	97.5	N edge of meadow	telemetry	Same location as 7/25/15; habitat not remeasured. May have moved 0.25 - 1m.
NH-26-150822-0820	26	150.709	A	M	active	2015-08-22	08:20:00	2015-08-22 08:20:00	S.Sprague	S.Sprague	3	23.76	N	NA	Unk	NA	NA	NA	full	0	none	26.4	53.8	25.4	NA	1	0.5	>95	97.5	E edge LP1 just S of box	telemetry	Same location as 8/15/15; habitat not remeasured.
NH-26-151114-1102	26	150.709	A	M	active	2015-11-14	11:02:00	2015-11-14 11:02:00	K.Dunn, T.McCafferty	T.McCafferty	3	24.26	Y	flushed; saw move into burrow	Y	hole in ground	5	6	full	0	none	23.4	16.3	25.6	NA	0	0	50-75	62.5	SW of UP9	telemetry	Same location as 11/6/15; habitat not remeasured. Saw snake go into burrow directly beneath flag; entered from W of flag.
NH-26-151129-1538	26	150.708	A	M	inactive	2015-11-29	15:38:00	2015-11-29 15:38:00	T.Sprague, L.Krone	L.Krone	3	26.2	N	NA	Y	NA	NA	NA	full	5	none	11.2	31.3	17.4	NA	0.8	0.6	>95	97.5	SE of Dave's house	telemetry	Moved 2m E of 11/21/15 location; habitat not remeasured.
NH-27-150705-0941	27	151.838	A	F	active	2015-07-05	09:41:00	2015-07-05 09:41:00	T.Sprague, A.Bentancur, T.Gould	A.Bentancur	4	20.69	N	NA	Y	NA	NA	NA	full	60	in last 12 hrs	26.8	65.4	30	NA	0	0	25-50	37.5	SE bank UP9	telemetry	Moved ~1.5m S of 6/28/15 location; habitat not remeasured.
NH-27-150802-1551	27	151.838	A	F	active	2015-08-02	15:51:00	2015-08-02 15:51:00	T.Sprague	T.Sprague	3	NA	N	NA	Y	NA	NA	NA	hidden	95	moderate	25.7	71	26.6	NA	0	0	>95	97.5	NE bank LP8	telemetry	Same location as 8/1/15; habitat not remeasured.
NH-27-150803-1332	27	151.838	A	F	active	2015-08-03	13:32:00	2015-08-03 13:32:00	K.Dunn	D.Kopp	3	19.35	N	NA	Y	NA	NA	NA	full	30	in last 24 hrs	37.7	17	39.1	NA	2	1.3	25-50	37.5	NE bank LP8	telemetry	Same location as 8/1/15; habitat not remeasured.
NH-27-150810-0955	27	151.838	A	F	active	2015-08-10	09:55:00	2015-08-10 09:55:00	S.Sprague	S.Sprague	3	20.04	N	stationary	Y	NA	NA	NA	hazy	95	in last 24 hrs	28.6	39.7	29.8	NA	0.8	0.5	50-75	62.5	W bank UP9	telemetry	Same location as 7/25/15; habitat not remeasured.
NH-27-150822-1241	27	151.838	A	F	active	2015-08-22	12:41:00	2015-08-22 12:41:00	S.Sprague	S.Sprague	3	19.68	N	NA	Y	NA	NA	NA	full	15	none	36	22.2	36.3	NA	0.6	0.1	25-50	37.5	W bank UP9	telemetry	Same location as 7/25/15; habitat not remeasured.
NH-27-150912-1510	27	151.838	A	F	active	2015-09-12	15:10:00	2015-09-12 15:10:00	S.Sprague	S.Sprague	3	18.8	N	stationary	Unk	NA	NA	NA	hazy	80	none	32.3	37.9	33.6	NA	0	0	>95	97.5	SE bank LP4	telemetry	Same location as 8/29/15; habitat not remeasured. #43 in same location.
NH-27-151024-1609	27	151.838	A	F	inactive	2015-10-24	16:09:00	2015-10-24 16:09:00	K.Dunn	K.Dunn	5	22.44	N	stationary	Unk	NA	NA	NA	full	0	none	28	31.1	28.3	NA	0.3	0.1	>95	97.5	S of UP9	telemetry	Moved ~0.5m S of 10/17/15 location; habitat not remeasured.
NH-27-151106-1130	27	151.838	A	F	inactive	2015-11-06	11:30:00	2015-11-06 11:30:00	T.Greenawalt, T.Sprague	T.Greenawalt	5	23.33	N	NA	Y	NA	NA	NA	full	0	none	16	38.2	17.6	NA	0	0	75-95	85	S of UP9	telemetry	Moved ~1m E of 10/17/15 location; habitat not remeasured.
NH-27-151115-0848	27	151.838	A	F	inactive	2015-11-15	08:48:00	2015-11-15 08:48:00	T.Sprague, M.Zager	M.Zager	5	23.3	N	NA	Y	NA	NA	NA	full	0	none	9.4	39.1	9.9	NA	0.6	0.3	>95	97.5	hill S of UP9	telemetry	Moved ~2.3m E of 10/17/15 location; habitat not remeasured.
NH-27-151129-1124	27	151.838	A	F	inactive	2015-11-29	11:24:00	2015-11-29 11:24:00	K.Dunn	K.Dunn	3	23.49	N	stationary	Unk	NA	NA	NA	hidden	95	none	11.8	31.4	12.7	NA	0	0	>95	97.5	hill S of UP9	telemetry	Moved ~1m SE of 11/21/15 location; habitat not remeasured.
NH-27-151205-0946	27	151.838	A	F	inactive	2015-12-05	09:46:00	2015-12-05 09:46:00	T.Sprague, S.Vaughan	S.Vaughan	3	23.56	N	stationary	Y	NA	NA	NA	full	0	none	10.8	24.9	10.6	NA	0.6	0.4	50-75	62.5	hill SE of UP9	telemetry	Moved ~1m E of 11/21/15 location; habitat not remeasured.
NH-27-151212-1614	27	151.838	A	F	inactive	2015-12-12	16:14:00	2015-12-12 16:14:00	K.Dunn, T.McCafferty	T.McCafferty	3	23.6	N	stationary	Unk	NA	NA	NA	hidden	20	in last 6 hrs	12.5	33	17.8	NA	1	0.6	>95	97.5	hill SE of UP9	telemetry	Moved ~2.5m upslope (north) from 11/21/15 location; habitat not remeasured.
NH-27-151223-0942	27	151.838	A	F	inactive	2015-12-23	09:42:00	2015-12-23 09:42:00	S.Sprague	S.Sprague	3	23.84	N	NA	Unk	NA	NA	NA	hidden	100	in last 6 hrs	9.7	76.4	15	NA	0	0	>95	97.5	SE of UP9 at top of lower hill	telemetry	Moved ~0.2m S of 12/18/15 location; habitat not remeasured.
NH-27-160109-1540	27	151.838	A	F	inactive	2016-01-09	15:40:00	2016-01-09 15:40:00	K.Dunn	K.Dunn	3	23.85	N	stationary	Unk	NA	NA	NA	full	20	none	10.4	51.3	13.5	NA	0	0	>95	97.5	S of UP9 at top of lower hill	telemetry	Moved ~2.5m S of 12/18/15 location (~1.5m SE of 12/23/15 non-habitat location); habitat not remeasured.
NH-27-160124-1002	27	151.838	A	F	inactive	2016-01-24	10:02:00	2016-01-24 10:02:00	S.Sprague	S.Sprague	3	23.54	N	stationary	Y	NA	NA	NA	full	10	none	13.6	28.2	16.1	NA	0	0	75-95	85	S of UP9 on slope of lower hill	telemetry	Same location as 1/17/16; habitat not remeasured.
NH-27-160130-1642	27	151.838	A	F	inactive	2016-01-30	16:42:00	2016-01-30 16:42:00	R.Wilcox, T.Sprague	T.Sprague	3	23.52	N	NA	Unk	NA	NA	NA	hidden	75	none	16.6	30.4	18.9	NA	0.7	0.6	>95	97.5	S of UP9 on slope of lower hill	telemetry	Moved ~0.1m S of 1/17/16 location; habitat not remeasured.
NH-27-160207-1204	27	151.838	A	F	inactive	2016-02-07	12:04:00	2016-02-07 12:04:00	S.Sprague	S.Sprague	3	23.78	N	stationary	Y	NA	NA	NA	full	0	none	18.6	8	19.1	NA	0	0	75-95	85	S of UP9 on slope of lower hill	telemetry	Moved ~0.2m W of 1/17/16 location; habitat not remeasured.
NH-27-160220-1532	27	151.838	A	F	inactive	2016-02-20	15:32:00	2016-02-20 15:32:00	K.Dunn	C.Herzog	3	23.54	N	stationary	Y	NA	NA	NA	full	0	none	27.3	17	28.1	NA	0.5	0.2	>95	97.5	S of UP9 on slope of lower hill	telemetry	Moved ~0.3m N of 2/15/16 location; habitat not remeasured.
NH-27-160227-1246	27	151.838	A	F	inactive	2016-02-27	12:46:00	2016-02-27 12:46:00	T.Sprague, L.Krone	T.Sprague	3	22.15	N	likely moving; may have flushed	Unk	NA	NA	NA	full	0	none	26.4	5.5	25.8	NA	0.4	0.1	50-75	62.5	S of UP9 near top of slope of lower hill	telemetry	Pinpointed ~1.25m NE of 2/15/16 location. Heard movement as we approached from top. Seconds progressively got slower, from 20.83-22.15 sec. (last at time surface temp taken) -- measured 8 times. Seemed to move uphill to final pinpoint spot while pinpointing.
NH-27-160521-1129	27	150.879	A	F	active	2016-05-21	11:29:00	2016-05-21 11:29:00	S.Sprague	S.Sprague	3	23.3	N	stationary	Y	NA	NA	NA	full	5	none	24.8	14.7	45.3	NA	5	1.2	1-5	3	W bank UP9	telemetry	Moved ~1.2m W of 5/15/16 location (~0.2m E of road); habitat not remeasured.
NH-27-160529-0932	27	150.879	A	F	active	2016-05-29	09:32:00	2016-05-29 09:32:00	S.Sprague	S.Sprague	3	22.91	N	stationary	Y	NA	NA	NA	full	0	none	32.4	4.7	44.6	NA	0.7	0.4	5-25	15	W center bank UP9	telemetry	Moved ~2.75m S of 5/9/16 location; habitat not remeasured.
NH-27-160611-1220	27	150.879	A	F	active	2016-06-11	12:20:00	2016-06-11 12:20:00	T.Sprague	T.Sprague	3	21.7	N	NA	Unk	NA	NA	NA	full	40	in last 24 hrs	32.1	37.1	34.5	NA	1.1	0.7	>95	97.5	W central edge UP9	telemetry	Same location as 6/4/16; habitat not remeasured.
NH-27-160703-1455	27	150.879	A	F	active	2016-07-03	14:55:00	2016-07-03 14:55:00	T.Sprague	T.Sprague	3	21.78	N	NA	Y	NA	NA	NA	full	50	in last 24 hrs	35.9	24	40.7	NA	2.2	1.2	25-50	37.5	W bank UP9	telemetry	~1.5m NNW of 6/25/16 location; habitat not remeasured.
NH-27-160723-0940	27	150.879	A	F	active	2016-07-23	09:40:00	2016-07-23 09:40:00	T.Sprague, C.Hartson	A.Stromecki	2	22.6	N	possibly moving underground	Y	NA	NA	NA	hazy	60	none	34.4	28.3	39	NA	0.7	0.5	50-75	62.5	W center bank UP9	telemetry	~0.3m S of 7/9/16 location; habitat not remeasured.
NH-28-150702-1439	28	151.817	A	F	active	2015-07-02	14:39:00	2015-07-02 14:39:00	T.Sprague	D.Volz	3	20.82	N	NA	Y	NA	NA	NA	full	40	none	36.4	28.5	40.2	NA	1.1	0.3	25-50	37.5	E bank UP9, N of S pier	telemetry	Same location as 6/28/15; habitat not remeasured.
NH-28-150705-0956	28	151.817	A	F	active	2015-07-05	09:56:00	2015-07-05 09:56:00	T.Gould, T.Sprague	T.Sprague	3	21.83	N	NA	Y	NA	NA	NA	full	60	in last 12 hrs	29.6	52	29.9	NA	0.4	0.1	>95	97.5	E bank UP9, N of S pier	telemetry	Same location as 6/28/15; habitat not remeasured.
NH-29-150703-1452	29	148.739	A	F	active	2015-07-03	14:52:00	2015-07-03 14:52:00	T.Sprague	D.Volz	3	NA	N	NA	Y	NA	NA	NA	full	35	none	37	24.3	37.8	NA	0	0	50-75	62.5	SW edge UP9	telemetry	Same location as 6/28/15; habitat not remeasured.
NH-29-150705-1011	29	148.739	A	F	active	2015-07-05	10:11:00	2015-07-05 10:11:00	A.Bentancur, T.Sprague	T.Sprague	3	NA	N	NA	Y	NA	NA	NA	full	60	in last 12 hrs	30.5	46.1	32.5	NA	0.7	0.4	50-75	62.5	SW edge UP9	telemetry	Transmitter likely dropped. Same location as 6/28/15; habitat not remeasured.
NH-29-150803-1311	29	151.939	A	F	active	2015-08-03	13:11:00	2015-08-03 13:11:00	T.Sprague	T.Sprague	3	29.32	N	NA	Unk	NA	NA	NA	full	40	in last 24 hrs	37.8	25.7	35.9	NA	2.2	1.7	>95	97.5	E bank UP9	telemetry	Same location as 8/1/15; habitat not remeasured.
NH-29-150807-1712	29	151.939	A	F	active	2015-08-07	17:12:00	2015-08-07 17:12:00	S.Sprague	S.Sprague	3	28.32	N	stationary	Unk	NA	NA	NA	hidden	90	none	31.8	36.5	32.6	NA	3.1	2.6	>95	97.5	E bank UP9	telemetry	Same location as 8/1/15; habitat not remeasured.
NH-29-151003-0908	29	151.939	A	F	active	2015-10-03	09:08:00	2015-10-03 09:08:00	S.Sprague	S.Sprague	2	30.97	N	stationary	Y	NA	NA	NA	full	0	none	22.5	23.8	23.4	NA	0.6	0.2	75-95	85	W bank UP9	telemetry	Same location as 9/26/15; habitat not remeasured.
NH-29-151024-0843	29	151.939	A	F	active	2015-10-24	08:43:00	2015-10-24 08:43:00	T.Sprague	T.Sprague	3	39.55	N	NA	Unk	NA	NA	NA	full	0	none	19.3	45	20.9	NA	0.4	0.1	>95	97.5	W bank LP8	telemetry	Same location as 10/17/15; habitat not remeasured.
NH-29-151114-1112	29	151.939	A	F	inactive	2015-11-14	11:12:00	2015-11-14 11:12:00	S.Sprague	S.Sprague	3	39.65	N	stationary	Y	NA	NA	NA	full	0	none	18.4	18	21.4	NA	1	0.4	50-75	62.5	mesquite bosque S of meadow	telemetry	Moved ~0.2m N of 11/6/15 location; habitat not remeasured.
NH-29-151129-1500	29	151.939	A	F	inactive	2015-11-29	15:00:00	2015-11-29 15:00:00	S.Sprague	S.Sprague	3	41.53	N	NA	Unk	NA	NA	NA	full	5	none	11.6	33.2	11.3	NA	0.7	0.1	75-95	85	mesquite bosque S of meadow	telemetry	Moved ~0.3m S of 11/21/15 location; habitat not remeasured.
NH-29-151205-1210	29	151.939	A	F	inactive	2015-12-05	12:10:00	2015-12-05 12:10:00	T.Sprague, S.Vaughan	S.Vaughan	3	41.84	N	stationary	Unk	NA	NA	NA	full	0	none	21.2	11.6	20.4	NA	0	0	>95	97.5	mesquite bosque S of meadow	telemetry	Same location as 11/21/15; habitat not remeasured.
NH-29-151212-1037	29	151.939	A	F	inactive	2015-12-12	10:37:00	2015-12-12 10:37:00	T.Sprague	T.Sprague	3	40.77	N	NA	Unk	NA	NA	NA	hidden	100	in last 6 hrs	9.2	72.5	9.9	NA	0	0	>95	97.5	mesquite bosque S of meadow	telemetry	Same location as 11/21/15; difficult to pinpoint; habitat not remeasured.
NH-29-151218-1540	29	151.939	A	F	inactive	2015-12-18	15:40:00	2015-12-18 15:40:00	S.Sprague	S.Sprague	3	42.37	N	NA	Unk	NA	NA	NA	full	0	none	17	15.3	15.5	NA	0	0	>95	97.5	mesquite bosque S of meadow	telemetry	Moved ~0.2m E of 11/21/15 location; habitat not remeasured.
NH-29-160109-0852	29	151.939	A	F	inactive	2016-01-09	08:52:00	2016-01-09 08:52:00	T.Sprague	T.Sprague	3	41.26	N	NA	Y	NA	NA	NA	hidden	30	none	6.3	57.7	5.4	NA	0	0	>95	97.5	mesquite bosque S of meadow	telemetry	Same location as 12/23/15; habitat not remeasured.
NH-29-160117-1518	29	151.939	A	F	inactive	2016-01-17	15:18:00	2016-01-17 15:18:00	S.Sprague	S.Sprague	3	42	N	stationary	Y	NA	NA	NA	full	5	none	17.5	22.6	17.9	NA	0	0	>95	97.5	mesquite bosque S of meadow	telemetry	Moved ~0.2m SW of 12/23/15 location; habitat not remeasured.
NH-29-160130-0909	29	151.939	A	F	inactive	2016-01-30	09:09:00	2016-01-30 09:09:00	T.Sprague, R.Wilcox	R.Wilcox	3	41.42	N	NA	Y	NA	NA	NA	full	15	none	10.9	34	12.1	NA	0	0	>95	97.5	S of meadow	telemetry	Same location as 1/23/16; habitat not remeasured. Interference on frequency -- beep or knock in background between regular telemetry pulses. Could hear interference from anywhere on hatchery, so likely not related to transmitter.
NH-29-160207-1354	29	151.939	A	F	inactive	2016-02-07	13:54:00	2016-02-07 13:54:00	T.Sprague	T.Sprague	3	41.96	N	NA	Y	NA	NA	NA	full	0	none	22.7	13.9	25.8	NA	2.2	1.4	>95	97.5	mesquite bosque S of meadow	telemetry	Moved ~0.1m S of 1/23/16 location; habitat not remeasured.
NH-29-160214-1153	29	151.939	A	F	inactive	2016-02-14	11:53:00	2016-02-14 11:53:00	S.Sprague	S.Sprague	3	40.96	N	stationary	Y	NA	NA	NA	full	20	none	21.5	15	21.4	NA	1.4	0.3	75-95	85	mesquite bosque S of meadow	telemetry	Moved ~0.3m E from 1/23/16 location; habitat not remeasured.
NH-29-160220-0926	29	151.939	A	F	inactive	2016-02-20	09:26:00	2016-02-20 09:26:00	T.Sprague, C.Herzog	C.Herzog	3	41.01	N	NA	Y	NA	NA	NA	full	0	none	16.7	25.8	17.1	NA	0	0	>95	97.5	mesquite bosque S of meadow	telemetry	Same location as 1/23/16; habitat not remeasured.
NH-29-160516-0822	29	149.981	A	F	gestation	2016-05-16	08:22:00	2016-05-16 08:22:00	T.Sprague, K.Ban	T.Sprague, K.Ban	3	24.16	N	NA	Y	NA	NA	NA	full	0	none	22.3	34.1	24.4	NA	2.1	1.1	75-95	85	E bank UP9 N of small pier	telemetry	Moved ~2.8m NE of 5/9/16 location; habitat not remeasured.
NH-29-160521-1620	29	149.981	A	F	gestation	2016-05-21	16:20:00	2016-05-21 16:20:00	S.Sprague	S.Sprague	3	19.17	Y	basking, partially coiled; didn't move for most of data collection, then flushed N when observer wasn't watching	N	NA	NA	NA	full	15	none	25.4	21.6	27.9	NA	5.3	2.6	75-95	85	E bank UP9 N of N pier	telemetry	Moved ~1.3m S of 5/9/16 location; habitat not remeasured.
NH-29-160702-1630	29	149.981	A	F	active	2016-07-02	16:30:00	2016-07-02 16:30:00	T.Sprague	T.Sprague	3	22.79	N	may be moving	Unk	NA	NA	NA	hidden	75	in last 12 hrs	28.7	37	29.7	NA	5.3	3.8	>95	97.5	tree SW of UP9	telemetry	Within 2m E of 6/25/16; habitat not remeasured. Couldn't pinpoint due to dense vegetation. Likely moving as pinpointed. #29 detected at SW bank UP9 ~15:00; caught in trap that evening.
NH-30-150706-0830	30	148.499	A	F	active	2015-07-06	08:30:00	2015-07-06 08:30:00	T.Sprague	T.Sprague	3	NA	N	NA	Y	NA	NA	NA	intermittent	65	in last 12 hrs	27.9	45.2	30.6	NA	0.6	0.1	50-75	62.5	W bank UP9	telemetry	Same location as 7/4/15; habitat not remeasured.
NH-31-150706-0752	31	148.239	A	F	active	2015-07-06	07:52:00	2015-07-06 07:52:00	T.Sprague	T.Sprague	3	NA	N	NA	Y	NA	NA	NA	intermittent	75	in last 12 hrs	24.4	62.7	25.5	NA	1.2	1	75-95	85	W bank UP9	telemetry	Moved ~0.25m S of 7/4/15 location; habitat not remeasured.
NH-32-150726-0956	32	148.54	A	M	active	2015-07-26	09:56:00	2015-07-26 09:56:00	K.Dunn, T.Sprague	T.Sprague	3	NA	N	NA	Unk	NA	NA	NA	full	70	none	30.8	34.9	33.3	NA	NA	NA	>95	97.5	NE bank LP3	telemetry	Moved ~1.5-2m from 7/25/15 location; habitat not remeasured.
NH-32-150804-1038	32	148.54	A	M	active	2015-08-04	10:38:00	2015-08-04 10:38:00	J.Edwards, T.Sprague	T.Sprague	4	NA	N	NA	Unk	NA	NA	NA	full	0	none	34.9	27.5	34.4	23.5	0	0	>95	97.5	N side LP3	telemetry	Moved ~2m SE from 8/2/15 location; habitat not remeasured.
NH-32-150807-1638	32	148.54	A	M	active	2015-08-07	16:38:00	2015-08-07 16:38:00	S.Sprague	S.Sprague	4	NA	N	stationary	Unk	NA	NA	NA	hidden	85	none	31.8	36.9	32.8	NA	0.8	0.4	>95	97.5	N side LP3	telemetry	Moved ~0.5m S of 8/2/15 location; habitat not remeasured.
NH-32-150808-1523	32	148.54	A	M	active	2015-08-08	15:23:00	2015-08-08 15:23:00	S.Sprague	S.Sprague	4	NA	N	stationary?	Unk	NA	NA	NA	intermittent	25	in last 24 hrs	31.4	30.2	32.5	23.8	1.1	0.7	>95	97.5	N side LP3	telemetry	Same location as 8/7/15; habitat not remeasured. Saw possible snake movement through area, but signal did not appear to move.
NH-32-150809-1141	32	148.54	A	M	active	2015-08-09	11:41:00	2015-08-09 11:41:00	S.Sprague	S.Sprague	4	NA	N	stationary	Unk	NA	NA	NA	full	20	none	33.7	32.9	34.6	22.8	0	0	>95	97.5	N side LP3	telemetry	Still within ~0.5m of 8/2/15 location; habitat not remeasured. Transmitter may have shed.
NH-33-150802-1352	33	150.879	A	F	active	2015-08-02	13:52:00	2015-08-02 13:52:00	S.Sprague, K.Kabat	S.Sprague	3	21.45	Y	stationary underground	Y	hole in ground	6	8	full	55	in last 24 hrs	35.9	26.3	37.9	NA	2.4	1.5	50-75	62.5	N bank LP3	telemetry	Moved ~1.2m N of 8/1/15 location; habitat not remeasured. Near top of slope.
NH-33-150912-0955	33	150.879	A	F	active	2015-09-12	09:55:00	2015-09-12 09:55:00	S.Sprague	S.Sprague	3	25.34	N	pushed a bit while pinpointing	N	NA	NA	NA	full	0	none	30.9	38.4	NA	21.5	0.7	0.4	50-75	62.5	SE edge UP4	telemetry	Within ~0.15m of 8/15/15 location; habitat not remeasured. In grass in water.
NH-33-150919-1416	33	150.879	A	F	active	2015-09-19	14:16:00	2015-09-19 14:16:00	K.Dunn	K.Dunn	4	22.2	N	stationary	Unk	NA	NA	NA	full	10	none	35.5	22.4	36.2	NA	0.5	0.2	>95	97.5	NW edge LP7	telemetry	Moved ~0.1m SW of 8/22/15 location; habitat not remeasured.
NH-33-151010-1637	33	150.879	A	F	active	2015-10-10	16:37:00	2015-10-10 16:37:00	K.Dunn	K.Dunn	2	23.29	N	stationary	Unk	NA	NA	NA	full	40	none	29	41.1	29.3	NA	0	0	>95	97.5	NW berm LP7	telemetry	Moved ~1.5m from 9/26/15; habitat not remeasured.
NH-33-151121-1004	33	150.879	A	F	inactive	2015-11-21	10:04:00	2015-11-21 10:04:00	K.Dunn	K.Dunn	3	25.93	Y	stationary in sun, basking	N	NA	NA	NA	full	0	none	19.4	6.4	20.7	NA	0	0	25-50	37.5	S of Dave's house	telemetry	Moved ~1.3m SE of 11/14/15 location; habitat not remeasured.
NH-33-151129-1541	33	150.879	A	F	inactive	2015-11-29	15:41:00	2015-11-29 15:41:00	K.Dunn	K.Dunn	3	27.69	N	stationary	Y	NA	NA	NA	hazy	10	none	16.7	16.1	18.6	NA	0.9	0.6	>95	97.5	hill SE of Dave's house	telemetry	Moved ~0.2m N of 11/14/15 location; habitat not remeasured.
NH-33-151205-1219	33	150.879	A	F	inactive	2015-12-05	12:19:00	2015-12-05 12:19:00	S.Sprague	S.Sprague	3	27.81	N	NA	Unk	NA	NA	NA	full	0	none	20.2	7.8	23.3	NA	0.6	0.3	50-75	62.5	SE of Dave's house	telemetry	Moved ~0.1m N of 11/14/15 location; habitat not remeasured.
NH-33-151218-1517	33	150.879	A	F	inactive	2015-12-18	15:17:00	2015-12-18 15:17:00	T.Sprague	T.Sprague	4	27.24	N	NA	Y	NA	NA	NA	full	0	none	16.9	21.1	16.3	NA	0	0	75-95	85	E of Dave's house	telemetry	Same location as 12/12/15; habitat not remeasured.
NH-33-151223-1116	33	150.879	A	F	inactive	2015-12-23	11:16:00	2015-12-23 11:16:00	S.Sprague	S.Sprague	4	27.81	N	NA	Y	NA	NA	NA	intermittent	100	in last 6 hrs	10.9	79.3	13.3	NA	0	0	75-95	85	E of Dave's house	telemetry	Same location as 12/12/15; habitat not remeasured. In same spot as #50; #43 within 0.5m.
NH-33-160313-1013	33	150.341	A	F	active	2016-03-13	10:13:00	2016-03-13 10:13:00	S.Sprague	S.Sprague	3	23.45	Y	basking, not coiled; moved away short distance	N	NA	NA	NA	full	65	none	18.5	29.3	24.3	NA	3	0.9	5-25	15	SW bank LP8	telemetry	Moved ~2m SW from 3/6/16 location. Hand captured for health check-up. Tape digging under scale (skin showing), so removed transmitter and repositioned farther back.
NH-33-160326-1128	33	150.341	A	F	active	2016-03-26	11:28:00	2016-03-26 11:28:00	T.Sprague	T.Sprague	3	25.81	N	NA	Unk	NA	NA	NA	full	0	none	22.5	2.5	24.7	NA	3.1	1.5	75-95	85	SW bank/edge LP8	telemetry	Could not pinpoint due to dense vegetation. Within 0.5m S of 3/6/16 location.
NH-33-160403-0902	33	150.341	A	F	gestation	2016-04-03	09:02:00	2016-04-03 09:02:00	J.Latzko, N.Vandehei, T.Sprague, K.Dunn	K.Dunn, J.Latzko	3	24.88	N	stationary	Y	NA	NA	NA	full	0	none	20.1	14.8	24	NA	1	0.6	50-75	62.5	SW berm LP8	telemetry	Moved ~2.7m SW of 3/6/16 location.
NH-34-150725-0650	34	148.739	A	F	active	2015-07-25	06:50:00	2015-07-25 06:50:00	T.Sprague	T.Sprague	3	NA	N	NA	Y	NA	NA	NA	full	20	none	17.8	70	18.5	NA	0	0	>95	97.5	N bank LP4	telemetry	Same location as 7/24/15; habitat not remeasured.
NH-34-150726-1222	34	148.739	A	F	active	2015-07-26	12:22:00	2015-07-26 12:22:00	S.Sprague	S.Sprague	3	NA	Y	coiled in burrow -- spilling out of burrow	Y	wide, irregular hole covered by veg	4	NA	full	35	none	36.4	17.2	36.3	NA	0	0	25-50	37.5	N bank LP4	telemetry	Same location as 7/24/15; habitat not remeasured.
NH-34-150804-1053	34	148.739	A	F	active	2015-08-04	10:53:00	2015-08-04 10:53:00	J.Edwards, T.Sprague	T.Sprague	4	NA	N	NA	Unk	NA	NA	NA	full	0	none	34	31.6	36.5	NA	0	0	5-25	15	N edge LP4	telemetry	Same location as 8/1/15; habitat not remeasured.
NH-35-150726-1313	35	151.881	A	F	active	2015-07-26	13:13:00	2015-07-26 13:13:00	S.Sprague	S.Sprague	3	23.17	N	stationary	Unk	NA	NA	NA	hazy	65	none	35.7	10.7	36.4	NA	1.6	0.8	75-95	85	E bank UP9	telemetry	Moved ~0.4m NW of 7/25/15 location; habitat not remeasured.
NH-35-150802-1329	35	151.881	A	F	active	2015-08-02	13:29:00	2015-08-02 13:29:00	S.Sprague, K.Kabat	S.Sprague	3	21.5	Y	in burrow; retreated until only tail tip visible	Y	hole in ground	3	2	full	65	in last 24 hrs	35.5	25.3	35.3	NA	0	0	50-75	62.5	E bank UP9	telemetry	Same location as 7/25/15; habitat not remeasured.
NH-35-150803-1311	35	151.881	A	F	active	2015-08-03	13:11:00	2015-08-03 13:11:00	K.Dunn	D.Kopp	3	22.2	N	NA	Unk	NA	NA	NA	full	45	in last 24 hrs	35.7	19.5	37.5	NA	1.4	1.2	25-50	37.5	E bank UP9	telemetry	Same location as 7/25/15; habitat not remeasured.
NH-35-150810-1013	35	151.881	A	F	active	2015-08-10	10:13:00	2015-08-10 10:13:00	S.Sprague	S.Sprague	3	23.01	N	stationary	Y	NA	NA	NA	intermittent	85	in last 24 hrs	28.6	41.7	29.2	NA	0	0	>95	97.5	E bank UP9	telemetry	Same location as 8/1/15; habitat not remeasured.
NH-35-150926-1415	35	151.881	A	F	active	2015-09-26	14:15:00	2015-09-26 14:15:00	K.Dunn	Melissa A.	3	22.68	N	stationary	Unk	NA	NA	NA	full	15	none	34.6	18	36.2	NA	0.5	0.3	>95	97.5	E bank UP9	telemetry	Moved ~0.1m N of 8/29/15 location; habitat not remeasured.
NH-35-151121-1621	35	151.881	A	F	inactive	2015-11-21	16:21:00	2015-11-21 16:21:00	T.Sprague	T.Sprague	3	28.19	N	NA	Unk	NA	NA	NA	full	0	none	18.2	12.3	18.2	NA	1.8	1.1	>95	97.5	SE of UP9 just N of road	telemetry	Moved ~0.5m SE of 11/14/15 location; habitat not remeasured. In same location as #47.
NH-35-151129-1101	35	151.881	A	F	inactive	2015-11-29	11:01:00	2015-11-29 11:01:00	K.Dunn	K.Dunn	3	29.05	N	stationary	Unk	NA	NA	NA	hidden	95	none	15.6	21.1	16	NA	0	0	>95	97.5	blackberry patch SE of UP9	telemetry	Difficult to pinpoint due to thick blackberries. Moved ~0.5m NE of 11/14/15 location; habitat not remeasured. In same location as #47.
NH-35-151205-0917	35	151.881	A	F	inactive	2015-12-05	09:17:00	2015-12-05 09:17:00	K.Dunn, T.Sprague, S.Vaughan	S.Vaughan	3	29.04	N	stationary	Unk	NA	NA	NA	full	0	none	11.5	23.4	9.7	NA	0	0	>95	97.5	blackberry patch SE of UP9	telemetry	Moved ~1.1m NE of 11/14/15 location; habitat not remeasured. #47 within 0.3m.
NH-35-151212-1623	35	151.881	A	F	inactive	2015-12-12	16:23:00	#REF!	K.Dunn, T.McCafferty	T.McCafferty	3	28.74	N	stationary	Unk	NA	NA	NA	full	20	in last 6 hrs	11.2	36.9	11.6	NA	1.8	1.2	>95	97.5	SE of hill by UP9	telemetry	~0.5m NE of 11/14/15 location; habitat not remeasured. Snake may have been crushed during hatchery operations; see typed report.
NH-35-160109-1520	35	151.881	A	F	inactive	2016-01-09	15:20:00	2016-01-09 15:20:00	K.Dunn	K.Dunn	3	28.67	N	stationary	Unk	NA	NA	NA	full	20	none	15	40.6	18.6	NA	0	0	>95	97.5	SE of UP9, N of outflow	telemetry	Difficult to pinpoint, but maybe ~0.2m NE of 12/23/15 location; habitat not remeasured.
NH-35-160117-1119	35	151.881	A	F	inactive	2016-01-17	11:19:00	2016-01-17 11:19:00	K.Dunn	K.Dunn	3	28.79	N	stationary	Unk	NA	NA	NA	full	5	none	16.4	34.3	18.9	NA	0	0	>95	97.5	SE of UP9, N of outflow	telemetry	Moved ~1m NW of 12/23/15 location; habitat not remeasured.
NH-35-160130-1703	35	151.881	A	F	inactive	2016-01-30	17:03:00	2016-01-30 17:03:00	R.Wilcox, T.Sprague	T.Sprague	3	29.06	N	NA	Unk	NA	NA	NA	full	65	none	19.1	23.8	19.8	NA	0.4	0.1	>95	97.5	SE of UP9, N of S outflow	telemetry	Moved ~0.2m N of 1/24/16 location; habitat not remeasured.
NH-35-160207-1142	35	151.881	A	F	inactive	2016-02-07	11:42:00	2016-02-07 11:42:00	S.Sprague	S.Sprague	3	28.9	N	stationary	Unk	NA	NA	NA	full	0	none	18.8	8.2	19.5	NA	0.9	0.4	>95	97.5	SE of UP9, N of S outflow	telemetry	Between 1/17/16 and 1/23/16 locations -- ~0.2m from each; habitat not remeasured.
NH-35-160215-0840	35	151.881	A	F	inactive	2016-02-15	08:40:00	2016-02-15 08:40:00	T.Sprague	T.Sprague	3	28.55	N	NA	Unk	NA	NA	NA	full	0	none	12.7	27.1	14	NA	2.6	1.8	>95	97.5	SE of UP9, N of S outflow	telemetry	Difficult to pinpoint. Moved ~0.75m S of 1/23/16 location (~1m E of 1/17/16 NH location); habitat not remeasured.
NH-35-160319-1134	35	151.881	A	F	active	2016-03-19	11:34:00	2016-03-19 11:34:00	K.Dunn	K.Dunn	3	22.78	N	stationary	Unk	NA	NA	NA	full	0	none	27.5	4.3	29	NA	0.8	0.5	25-50	37.5	hill E of UP9	telemetry	Moved ~2m N of 3/12/16 location; habitat not remeasured.
NH-35-160327-0906	35	151.881	A	F	active	2016-03-27	09:06:00	2016-03-27 09:06:00	T.Sprague	T.Sprague	3	21	N	stationary	Unk	NA	NA	NA	full	5	none	19.7	6.7	21.6	NA	1.3	0.7	75-95	85	hill E of UP9, center	telemetry	Moved ~0.75m SE of 3/12/16 location; habitat not remeasured.
NH-35-160402-0841	35	151.881	A	F	gestation	2016-04-02	08:41:00	2016-04-02 08:41:00	T.Sprague	T.Sprague	3	21.47	Y	basking, stretched out under Russian thistle; slow moving when I approached, but feisty!	N	NA	NA	NA	full	0	none	20.6	13.4	23.9	NA	1.5	1.1	5-25	15	hill E of UP9, center	telemetry	Moved ~1m NW of 3/12/16 location. Captured for transmitter replacement. Seconds/11 pulses continually decreased while approaching. Seconds listed were taken post-capture but in similar location.
NH-35-160521-1002	35	149.96	A	F	gestation	2016-05-21	10:02:00	2016-05-21 10:02:00	S.Sprague	S.Sprague	3	8.87	N	stationary	Y	NA	NA	NA	full	10	none	25.3	14.4	44.6	NA	3.4	1.2	1-5	3	hill E of UP9	telemetry	Moved ~0.2m S of 5/15/16 location; habitat not remeasured. Later seen in same burrow as 5/15/16.
NH-36-150808-1520	36	148.499	A	M	active	2015-08-08	15:20:00	2015-08-08 15:20:00	T.Sprague	K.Dunn	4	NA	N	possibly moving	Unk	NA	NA	NA	full	40	in last 12 hrs	33.7	29.5	35.7	NA	2.5	0.9	75-95	85	SW bank LP3	telemetry	Moved ~1m E of 8/7/15 location; habitat not remeasured.
NH-36-150810-0816	36	148.499	A	M	active	2015-08-10	08:16:00	2015-08-10 08:16:00	S.Sprague	S.Sprague	3	NA	N	stationary	Unk	NA	NA	NA	full	10	in last 12 hrs	26.9	46.8	29.1	NA	0	0	75-95	85	W bank LP3, near toe of slope	telemetry	Moved ~1.1m S of 8/9/15 location; habitat not remeasured.
NH-36-150815-1212	36	148.499	A	M	active	2015-08-15	12:12:00	2015-08-15 12:12:00	A.Bridges, T.Sprague	T.Sprague	3	NA	N	NA	Unk	NA	NA	NA	full	30	none	37.7	22.3	37.3	NA	0.3	0.1	25-50	37.5	SW edge LP3	telemetry	Same location as 8/10/15; habitat not remeasured.
NH-36-150816-0803	36	148.499	A	M	active	2015-08-16	08:03:00	2015-08-16 08:03:00	A.Bridges	A.Bridges	4	NA	N	stationary	Y	NA	NA	NA	full	0	none	26.6	51.7	26.6	NA	0	0	5-25	15	SW bank LP3	telemetry	Same location as 8/9/15; habitat not remeasured.
NH-37-150808-1319	37	151.5	A	M	active	2015-08-08	13:19:00	2015-08-08 13:19:00	T.Sprague, K.Dunn	K.Dunn	5	21.42	N	may have been moving	Unk	NA	NA	NA	intermittent	35	in last 12 hrs	32.4	44.1	32.8	NA	0	0	75-95	85	W bank Oak Creek near Page Springs outflow	telemetry	Moved ~2.3m SE of 8/7/15 location; habitat not remeasured.
NH-37-150810-1035	37	151.5	A	M	active	2015-08-10	10:35:00	2015-08-10 10:35:00	S.Sprague	S.Sprague	3	21.19	Y	escaping	N	NA	NA	NA	full	55	in last 24 hrs	31.7	34.4	33.9	NA	0	0	>95	97.5	near W bank of Oak Creek	telemetry	Moved ~1.5m NW of 8/9/15 location; habitat not remeasured. Saw movement and glimpsed tail as snake went into vegetation mat cover; 90% confidence that it was #37.
NH-37-150816-1139	37	151.5	A	M	active	2015-08-16	11:39:00	2015-08-16 11:39:00	E.Grabowsky, A.Bridges	T.Sprague	3	20.54	N	NA	Unk	NA	NA	NA	full	0	none	36	41.3	38.2	NA	NR	NR	50-75	62.5	W bank Oak Creek	telemetry	Same location as 8/15/15; habitat not remeasured.
NH-37-151114-1010	37	150.261	A	M	inactive	2015-11-14	10:10:00	2015-11-14 10:10:00	S.Sprague	S.Sprague	3	25.56	N	stationary	Unk	NA	NA	NA	full	0	none	15.1	29.7	14.7	NA	0.7	0.1	75-95	85	near top of E slope of Oak Creek	telemetry	Moved 1.25m E of 11/6/15 location; habitat not remeasured.
NH-37-151121-1536	37	150.261	A	M	inactive	2015-11-21	15:36:00	2015-11-21 15:36:00	S.Sprague	S.Sprague	3	25.81	N	stationary	Unk	NA	NA	NA	full	0	none	17.6	11.1	17.3	NA	2.2	0.6	>95	97.5	near top of E slope of Oak Creek	telemetry	Moved ~1.5m NE of 11/6/15 location; habitat not remeasured.
NH-37-151129-1102	37	150.261	A	M	inactive	2015-11-29	11:02:00	2015-11-29 11:02:00	S.Sprague	S.Sprague	3	25.79	N	NA	Unk	NA	NA	NA	hidden	100	none	7.8	44.9	7.9	NA	0	0	>95	97.5	E slope of Oak Creek	telemetry	Moved ~0.8m E of 11/6/15 location (added blue flag); habitat not remeasured.
NH-37-151212-1714	37	150.261	A	M	inactive	2015-12-12	17:14:00	2015-12-12 17:14:00	T.Sprague, K.Dunn, T.McCafferty	K.Dunn	3	26.07	N	stationary	Unk	NA	NA	NA	over horizon	20	in last 6 hrs	12.1	37.6	11.2	NA	0	0	>95	97.5	E of Oak Creek	telemetry	Moved ~2m SW of 12/5/15 location; habitat not remeasured.
NH-37-151219-1329	37	150.261	A	M	inactive	2015-12-19	13:29:00	2015-12-19 13:29:00	S.Sprague, K.Dunn, T.Sprague	K.Dunn	3	26.64	N	possibly moving	Unk	NA	NA	NA	hazy	95	none	17	25	16.6	NA	0	0	>95	97.5	E of Oak Creek	telemetry	Difficult to pinpoint. Moved ~1.5m NW of 12/5/15 location; habitat not remeasured.
NH-37-151223-0855	37	150.261	A	M	inactive	2015-12-23	08:55:00	2015-12-23 08:55:00	T.Sprague, S.Sprague	S.Sprague	3	26.31	N	stationary	Unk	NA	NA	NA	hidden	100	in last hr	11	67.6	11.1	NA	0	0	>95	97.5	E of Oak Creek	telemetry	Same location as 12/19/15; habitat not remeasured.
NH-37-160117-1124	37	150.261	A	M	inactive	2016-01-17	11:24:00	2016-01-17 11:24:00	S.Sprague	S.Sprague	3	26.54	N	stationary	Y	NA	NA	NA	full	5	none	13.4	37.4	14.1	NA	0	0	>95	97.5	E bank Oak Creek	telemetry	Moved ~0.5m W of 1/9/16 location; habitat not remeasured.
NH-37-160124-1100	37	150.261	A	M	inactive	2016-01-24	11:00:00	2016-01-24 11:00:00	S.Sprague	S.Sprague	3	26.32	N	NA	Unk	NA	NA	NA	full	0	none	16.4	29	15.3	NA	0	0	>95	97.5	E bank Oak Creek	telemetry	Moved ~0.5m W of 1/9/16 location; habitat not remeasured.
NH-37-160130-1525	37	150.261	A	M	inactive	2016-01-30	15:25:00	2016-01-30 15:25:00	R.Wilcox, T.Sprague	T.Sprague	3	26.3	N	NA	Unk	NA	NA	NA	full	10	none	17.9	26.5	24.1	NA	2	0.9	>95	97.5	E bank Oak Creek	telemetry	Moved ~0.3m NW of 1/9/16 location; habitat not remeasured.
NH-37-160215-0851	37	150.261	A	M	inactive	2016-02-15	08:51:00	2016-02-15 08:51:00	S.Sprague	S.Sprague	3	26.68	N	stationary	Y	NA	NA	NA	full	10	none	12.6	37.4	12.8	NA	0.9	0.2	>95	97.5	E bank Oak Creek	telemetry	Moved ~0.5m E of 2/7/16 location; habitat not remeasured.
NH-37-160521-1213	37	151.52	A	M	active	2016-05-21	12:13:00	2016-05-21 12:13:00	T.Sprague, K.Ban	L.Jackson	4	24.65	N	NA	Unk	NA	NA	NA	full	10	none	25.2	16	25.4	NA	1.2	0.8	>95	97.5	S outflow E of road	telemetry	Moved ~2m E of 5/15/16 location; habitat not remeasured. Very difficult to pinpoint.
NH-38-150822-0932	38	151.899	A	F	active	2015-08-22	09:32:00	2015-08-22 09:32:00	S.Sprague	S.Sprague	3	20.37	N	NA	Y	NA	NA	NA	full	0	none	31.2	37.4	33.7	NA	1.9	1.1	1-5	3	W bank UP4	telemetry	Moved ~1.75m NW of 8/15/15 location; habitat not remeasured.
NH-38-150829-1505	38	151.899	A	F	active	2015-08-29	15:05:00	2015-08-29 15:05:00	K.Dunn	K.Dunn	2	21.47	N	stationary	Unk	NA	NA	NA	hazy	50	none	31.5	33.2	34.6	NA	1.5	1	>95	97.5	W edge UP4	telemetry	Moved ~1m NNE of 8/15/15 location; habitat not remeasured.
NH-38-150904-1159	38	151.899	A	F	active	2015-09-04	11:59:00	2015-09-04 11:59:00	T.Sprague, 5 Prescott College students	J.Simpson	3	21.9	N	NA	Y	NA	NA	NA	hazy	85	none	28.8	37.4	29.7	NA	0.9	0.7	>95	97.5	W bank UP4	telemetry	Moved ~0.5m N of 8/15/15 location; habitat not remeasured.
NH-38-150912-1611	38	151.899	A	F	active	2015-09-12	16:11:00	2015-09-12 16:11:00	S.Sprague	S.Sprague	3	21.75	N	NA	Y	NA	NA	NA	hazy	95	none	29.9	47.7	31.5	NA	0.6	0.2	>95	97.5	NW bank UP4	telemetry	Same location as 9/4/15; habitat not remeasured.
NH-39-150912-0838	39	151.921	A	F	active	2015-09-12	08:38:00	2015-09-12 08:38:00	S.Sprague	S.Sprague	3	24.19	N	escaping	Unk	NA	NA	NA	full	0	none	28.5	43.6	25.8	19.7	0	0	>95	97.5	N side LP4	telemetry	Moved ~2.7m E of 8/29/15 location; habitat not remeasured.
NH-39-151106-0822	39	151.921	A	F	inactive	2015-11-06	08:22:00	2015-11-06 08:22:00	K.Dunn	K.Dunn	3	26.93	N	stationary	Unk	NA	NA	NA	full	0	none	12.8	41.7	18.2	NA	0	0	>95	97.5	meadow N of UP3	telemetry	Moved ~0.25m NE of 10/24/15 location; habitat not remeasured.
NH-39-151114-1556	39	151.92	A	F	inactive	2015-11-14	15:56:00	2015-11-14 15:56:00	S.Sprague	S.Sprague	3	26.43	N	stationary	Y	NA	NA	NA	full	0	none	20.3	9.2	21	NA	1.5	0.7	75-95	85	meadow N of UP3	telemetry	Moved 0.15m S of 10/24/15 location; habitat not remeasured.
NH-39-151121-1108	39	151.92	A	F	inactive	2015-11-21	11:08:00	2015-11-21 11:08:00	S.Sprague	S.Sprague	3	26.32	N	stationary	Y	NA	NA	NA	full	0	none	16.9	10	16.3	NA	1.2	0.5	>95	97.5	meadow N of UP3	telemetry	Moved ~0.05m SE of 10/24/15 location; habitat not remeasured.
NH-39-151205-1614	39	151.92	A	F	inactive	2015-12-05	16:14:00	2015-12-05 16:14:00	S.Sprague	S.Sprague	3	22.66	N	stationary	Y	NA	NA	NA	full	40	none	17.2	11.3	17.2	NA	0	0	>95	97.5	meadow N of UP3	telemetry	Same location as 11/29/15; habitat not remeasured.
NH-39-151212-1221	39	151.921	A	F	inactive	2015-12-12	12:21:00	2015-12-12 12:21:00	T.Sprague	T.Sprague	3	26.2	N	NA	Y	NA	NA	NA	hidden	95	in last hr	8.5	68.5	9.6	NA	1.5	0.9	>95	97.5	meadow N of UP3	telemetry	Same location as 11/29/15 (maybe ~0.1m N); habitat not remeasured.
NH-39-151219-0958	39	151.92	A	F	inactive	2015-12-19	09:58:00	2015-12-19 09:58:00	S.Sprague	S.Sprague	3	NR	N	NA	Y	NA	NA	NA	intermittent	100	none	5.7	62.7	8.7	NA	0	0	>95	97.5	meadow N of UP3	telemetry	Same location as 12/12/15; habitat not remeasured.
NH-39-151223-1411	39	151.921	A	F	inactive	2015-12-23	14:11:00	2015-12-23 14:11:00	T.Sprague	T.Sprague	3	26.4	N	NA	Y	NA	NA	NA	intermittent	85	in last 6 hrs	14.3	57.8	14.7	NA	1.9	1.2	>95	97.5	meadow N of UP3	telemetry	Same location as 11/29/15; habitat not remeasured.
NH-39-160118-0944	39	151.92	A	F	inactive	2016-01-18	09:44:00	2016-01-18 09:44:00	S.Sprague	S.Sprague	5	27.08	N	NA	Y	NA	NA	NA	hidden	100	none	5.4	59.8	6.7	NA	0	0	>95	97.5	meadow N of UP3	telemetry	Within 0.2m of 1/9/16 location; habitat not remeasured.
NH-39-160123-1504	39	151.92	A	F	inactive	2016-01-23	15:04:00	2016-01-23 15:04:00	S.Sprague	S.Sprague	5	26.73	N	stationary	Y	NA	NA	NA	hidden	95	none	18	10.6	18.4	NA	2.2	1.5	>95	97.5	meadow N of UP3	telemetry	Same location as 1/9/16 (also a strong signal ~0.25m ENE of that location); habitat not remeasured.
NH-39-160130-1115	39	151.921	A	F	inactive	2016-01-30	11:15:00	2016-01-30 11:15:00	R.Wilcox, T.Sprague	T.Sprague	5	26.9	N	NA	Y	NA	NA	NA	full	10	none	15.5	22.9	17.6	NA	2.5	1.5	>95	97.5	meadow N of UP3	telemetry	Same location as 1/23/16; habitat not remeasured
NH-39-160214-1517	39	151.92	A	F	inactive	2016-02-14	15:17:00	2016-02-14 15:17:00	S.Sprague	S.Sprague	3	26.55	N	stationary	Y	NA	NA	NA	intermittent	85	none	23.9	7.8	24	NA	2.7	0.8	>95	97.5	meadow N of UP3	telemetry	Moved ~0.3m W of 2/7/16 location; habitat not remeasured.
NH-39-160228-0920	39	151.921	A	F	inactive	2016-02-28	09:20:00	2016-02-28 09:20:00	K.Dunn	K.Dunn	3	27.35	N	stationary	Unk	NA	NA	NA	full	0	none	15.7	31.8	21.1	NA	0.8	0.3	>95	97.5	meadow N of UP3	telemetry	Moved ~2.5m N of 2/20/16 location; habitat not remeasured.
NH-39-160515-1502	39	149.941	A	F	gestation	2016-05-15	15:02:00	2016-05-15 15:02:00	T.Sprague	K.Ban	3	20.2	N	NA	Y	NA	NA	NA	full	10	none	29.6	11.6	31	NA	3	1.8	>95	97.5	top of NW bank of LP7 on W side	telemetry	Moved ~1m SW of 5/9/16 location; habitat not remeasured.
NH-39-160709-1617	39	151.817	A	F	active	2016-07-09	16:17:00	2016-07-09 16:17:00	S.Sprague	S.Sprague	3	20.32	N	stationary	Y	NA	NA	NA	full	5	none	37.1	10.9	41.7	NA	1.7	0.7	75-95	85	NW bank LP7, W side	telemetry	~0.5m N of 7/3/16 location; habitat not remeasured. Didn't add new flag.
NH-40-150918-1300	40	151.818	A	F	active	2015-09-18	13:00:00	2015-09-18 13:00:00	T.Sprague, T.McCafferty, B.Weiland	T.McCafferty	2	20.75	N	NA	Y	NA	NA	NA	full	5	none	31.9	12.4	42.2	NA	1.5	1	5-25	15	W berm UP9	telemetry	Same location as 9/12/15; habitat not reameasured.
NH-40-151003-1001	40	151.818	A	F	active	2015-10-03	10:01:00	2015-10-03 10:01:00	S.Sprague	S.Sprague	2	22.58	N	stationary	Y	NA	NA	NA	full	0	none	24.7	20.1	27.6	NA	0	0	>95	97.5	W bank UP9	telemetry	Moved ~0.3m S of 9/12/15 location; habitat not remeasured. Within 0.2m of #29.
NH-40-151205-1114	40	151.818	A	F	inactive	2015-12-05	11:14:00	2015-12-05 11:14:00	K.Dunn	K.Dunn	3	25.2	N	stationary	Unk	NA	NA	NA	full	0	none	16.2	22.9	20.2	NA	0	0	50-75	62.5	hill SW of chicken coop	telemetry	Moved ~0.2m S of 11/29/15 location; habitat not remeasured. Difficult to pinpoint.
NH-40-151212-0948	40	151.818	A	F	inactive	2015-12-12	09:48:00	2015-12-12 09:48:00	K.Dunn, T.McCafferty	T.McCafferty	3	24.73	N	stationary	Unk	NA	NA	NA	hidden	100	in last 6 hrs	14.1	37.8	13.5	NA	0	0	>95	97.5	SE of ARCC	telemetry	Difficult to pinpoint. ~0.5m NE of 11/29/15 location; habitat not remeasured.
NH-40-151218-1516	40	151.817	A	F	inactive	2015-12-18	15:16:00	2015-12-18 15:16:00	K.Dunn	K.Dunn	3	25.64	N	stationary	Unk	NA	NA	NA	full	0	none	22.1	7.9	23.1	NA	0	0	5-25	15	S of ARCC	telemetry	Difficult to pinpoint. Within 0.5m radius of 11/29/15 location. Habitat not remeasured.
NH-40-151223-1145	40	151.817	A	F	inactive	2015-12-23	11:45:00	2015-12-23 11:45:00	S.Sprague	S.Sprague	3	25.32	N	NA	Y	NA	NA	NA	hidden	100	in last 6 hrs	9.9	83	11.4	NA	0	0	>95	97.5	bosque SE of ARCC footprint	telemetry	Moved ~0.1m S of 11/29/15 location; habitat not remeasured.
NH-40-160117-1514	40	151.817	A	F	inactive	2016-01-17	15:14:00	2016-01-17 15:14:00	T.Sprague	T.Sprague	3	NR	N	NA	Y	NA	NA	NA	full	5	none	20	27.5	21	NA	0.3	0	25-50	37.5	just SE of ARCC footprint at precipice of hill	telemetry	Moved ~0.5m W of 1/9/16 location; habitat not remeasured. Took seconds/11 beats but didn't write it down.
NH-40-160123-1225	40	151.817	A	F	inactive	2016-01-23	12:25:00	2016-01-23 12:25:00	S.Sprague	S.Sprague	3	25.72	N	stationary	Y	NA	NA	NA	hazy	75	none	18	17.5	29.4	NA	1.9	1.1	50-75	62.5	just SE of ARCC footprint at precipice of hill	telemetry	Moved ~0.2m S of 1/17/16 location; habitat not remeasured.
NH-40-160130-0958	40	151.817	A	F	inactive	2016-01-30	09:58:00	2016-01-30 09:58:00	T.Sprague, R.Wilcox	R.Wilcox	3	25.57	N	NA	Y	NA	NA	NA	full	10	none	15.5	30.2	13.6	NA	0.4	0.1	25-50	37.5	SE of ARCC footprint at precipice of hill	telemetry	Moved ~0.1 W of 1/17/16 location; habitat not remeasured.
NH-40-160214-1223	40	151.817	A	F	inactive	2016-02-14	12:23:00	2016-02-14 12:23:00	K.Dunn, T.McCafferty, S.Sprague	T.McCafferty, S.Sprague	3	21.9	N	NA	Y	NA	NA	NA	full	20	none	23.5	10.5	28.8	NA	1.6	1.1	25-50	37.5	SE of ARCC footprint at precipice of hill	telemetry	Moved 0.05m E of 2/7/16 location; habitat not remeasured.
NH-40-160227-1616	40	151.817	A	F	inactive	2016-02-27	16:16:00	2016-02-27 16:16:00	S.Sprague	S.Sprague	4	21.59	Y	escaping; went into same burrow as 2/20/16	N	rodent burrow	2	3	full	0	none	24.6	11	24.7	NA	0	0	75-95	85	NW of Dave's garage	telemetry	Moved ~0.3m N of 2/20/16 location; habitat not remeasured. Went into same burrow as 2/20/16.
NH-41-150904-1207	41	151.74	A	M	active	2015-09-04	12:07:00	2015-09-04 12:07:00	S.Sprague	S.Sprague	2	19.76	N	stationary	Unk	NA	NA	NA	full	80	none	31.2	30.3	32.7	NA	0	0	75-95	85	E bank UP9	telemetry	Moved ~0.2m W of 8/29/15 location; habitat not remeasured. Shed at mouth of burrow near pinpoint.
NH-41-150912-0920	41	151.74	A	M	active	2015-09-12	09:20:00	2015-09-12 09:20:00	K.Dunn	K.Dunn	2	20.58	N	NA	Unk	NA	NA	NA	full	0	none	32.9	26.8	34.1	NA	0	0	>95	97.5	E bank UP9	telemetry	Moved ~0.5m N of 8/29/15 location; habitat not remeasured.
NH-41-151129-0725	41	151.74	A	M	inactive	2015-11-29	07:25:00	2015-11-29 07:25:00	S.Sprague	S.Sprague	3	23.26	N	NA	Unk	NA	NA	NA	over horizon	50	none	3	59.8	3.5	NA	0	0	>95	97.5	blackberry patch SE of UP9	telemetry	Moved ~2.5m S from 11/14/15 location; habitat not remeasured.
NH-41-151205-1531	41	151.74	A	M	inactive	2015-12-05	15:31:00	2015-12-05 15:31:00	K.Dunn, S.Vaughan	S.Vaughan	3	23.45	N	stationary	Unk	NA	NA	NA	full	10	none	21.2	13.6	25.5	NA	0.5	0.1	>95	97.5	N of S outflow	telemetry	Moved ~2.5m SW of 11/14/15 location; habitat not remeasured.
NH-41-151212-1153	41	151.74	A	M	inactive	2015-12-12	11:53:00	2015-12-12 11:53:00	T.Sprague	T.Sprague	3	23.25	N	NA	Unk	NA	NA	NA	hidden	100	in last hr	8.7	69.8	9.6	NA	1.9	1	>95	97.5	blackberry patch SE of UP9, N of S outflow	telemetry	Moved ~1.5m NW of 11/14/15 location; habitat not remeasured. In thick leaf litter.
NH-41-160109-1421	41	151.74	A	M	inactive	2016-01-09	14:21:00	2016-01-09 14:21:00	K.Dunn	K.Dunn	3	24.04	N	stationary	Unk	NA	NA	NA	full	30	none	14	35.4	17.7	NA	1.8	1.4	>95	97.5	SE of UP9 in blackberry patch	telemetry	Moved ~0.2m N of 12/23/15 location; habitat not remeasured. Difficult to pinpoint.
NH-41-160118-0952	41	151.74	A	M	inactive	2016-01-18	09:52:00	2016-01-18 09:52:00	K.Dunn	K.Dunn	3	23.34	N	stationary	Unk	NA	NA	NA	hidden	95	none	11.2	36.6	13.8	NA	0.4	0.3	>95	97.5	blackberry patch SE of UP9	telemetry	Same location as 1/9/16 NH (~0.3m N of 12/23/15 location); habitat not remeasured.
NH-41-160130-1243	41	151.74	A	M	inactive	2016-01-30	12:43:00	2016-01-30 12:43:00	R.Wilcox, T.Sprague	T.Sprague	3	23.95	N	NA	Unk	NA	NA	NA	intermittent	90	none	18.9	24.9	19.8	NA	2.3	0.9	>95	97.5	SE of UP9 just off road	telemetry	Moved ~1m S of 1/23/16 location; habitat not remeasured. In deep litter at blackberry edge.
NH-41-160207-0919	41	151.74	A	M	inactive	2016-02-07	09:19:00	2016-02-07 09:19:00	S.Sprague	S.Sprague	3	24.03	N	stationary	Y	NA	NA	NA	full	0	none	7.5	36.3	5.9	NA	0.8	0	75-95	85	SE of UP9 just off road	telemetry	Moved ~0.25m N of 1/23/16 location; habitat not remeasured.
NH-41-160214-1536	41	151.74	A	M	inactive	2016-02-14	15:36:00	2016-02-14 15:36:00	S.Sprague	S.Sprague	3	23.52	N	stationary	Y	NA	NA	NA	hidden	95	none	24.5	4.6	25.8	NA	2	1.2	>95	97.5	SE of UP9 just off road	telemetry	Moved ~0.3m S of 1/30/16 NH location (~0.9m S of 1/23/16 location); habitat not remeasured.
NH-41-160321-0856	41	151.74	A	M	active	2016-03-21	08:56:00	2016-03-21 08:56:00	J.Latzko, S.Sprague	S.Sprague	3	23.55	N	stationary	Unk	NA	NA	NA	hazy	35	none	17.3	26.8	18.5	NA	1.1	0.7	>95	97.5	E bank UP9	telemetry	Moved ~0.5m S of 2/28/16 location; habitat not remeasured. May have been under coverboard.
NH-41-160326-1624	41	151.74	A	M	active	2016-03-26	16:24:00	2016-03-26 16:24:00	T.Sprague	T.Sprague	3	19.63	N	NA	Y	NA	NA	NA	full	0	none	23.2	0.2	28.5	NA	2.4	1.3	5-25	15	W berm UP9, ~0.2m E of road	telemetry	Moved ~1.9m NW of 3/13/16 location; habitat not remeasured.
NH-41-160515-1151	41	150.181	A	M	active	2016-05-15	11:51:00	2016-05-15 11:51:00	T.Sprague	K.Ban	3	21.63	N	NA	Unk	NA	NA	NA	full	0	none	29	16.6	31.3	NA	1.2	0.6	>95	97.5	waterway in trailer park E of Page Springs Rd.	telemetry	Habitat not measured as not on AGFD property (on trailer park grounds across Page Springs Rd.).
NH-41-160611-1058	41	150.18	A	M	active	2016-06-11	10:58:00	2016-06-11 10:58:00	S.Sprague	S.Sprague	3	23.14	N	NA	Unk	NA	NA	NA											0	trailer park; E edge of outflow at W edge of property	telemetry	Habitat not measured as not on AGFD property (on trailer park grounds across Page Springs Rd.).
NH-41-160618-1621	41	150.18	A	M	active	2016-06-18	16:21:00	2016-06-18 16:21:00	S.Sprague	S.Sprague	3	23.77	N	NA															0	trailer park; outflow E of Page Springs Rd.	telemetry	Habitat not measured as not on AGFD property (on trailer park grounds across Page Springs Rd.).
NH-42-151219-0924	42	151.841	A	F	inactive	2015-12-19	09:24:00	2015-12-19 09:24:00	K.Dunn	K.Dunn	6	24.8	N	stationary	Unk	NA	NA	NA	hazy	90	none	11.6	34.6	14.8	NA	0	0	25-50	37.5	SE of Dave's house in flat area between hills	telemetry	Same location as 12/12/15; habitat not remeasured.
NH-42-151223-1446	42	151.841	A	F	inactive	2015-12-23	14:46:00	2015-12-23 14:46:00	S.Sprague	S.Sprague	6	24.35	N	NA	Y	NA	NA	NA	intermittent	95	in last 12 hrs	12.7	71.7	15.3	NA	0	0	>95	97.5	SE of Dave's house, in flat spot between hills	telemetry	Moved ~0.5m SE of 12/12/15 location (within 0.2m of release location); habitat not remeasured.
NH-42-160109-1354	42	151.841	A	F	inactive	2016-01-09	13:54:00	2016-01-09 13:54:00	K.Dunn	K.Dunn	6	24.29	N	stationary	Y	NA	NA	NA	full	30	none	17	28.9	19.7	NA	0	0	75-95	85	SE of Dave's house, in flat spot between hills	telemetry	Moved ~2m SE of 12/12/15 location (~1.3m E of 12/23/15 NH location); habitat not remeasured. #50 ~1m S.
NH-42-160123-1607	42	151.841	A	F	inactive	2016-01-23	16:07:00	2016-01-23 16:07:00	S.Sprague	S.Sprague	4	24.15	N	stationary	Y	NA	NA	NA	hidden	100	none	19.2	12.5	18.4	NA	0	0	>95	97.5	SE of Dave's house in flat area between hills	telemetry	Moved ~0.2m SE of 1/18/16 location (~0.1m NW of 12/23/15 NH location); habitat not remeasured.
NH-42-160130-1229	42	151.841	A	F	inactive	2016-01-30	12:29:00	2016-01-30 12:29:00	R.Wilcox, T.Sprague	T.Sprague	4	24.03	N	NA	Y	NA	NA	NA	intermittent	85	none	18.4	26.3	24.8	NA	2.9	1.5	75-95	85	flat space between hills S of UP9	telemetry	Moved ~0.4m E of 1/18/16 location; habitat not remeasured.
NH-42-160207-0929	42	151.841	A	F	inactive	2016-02-07	09:29:00	2016-02-07 09:29:00	S.Sprague	S.Sprague	3	24.34	N	stationary	Unk	NA	NA	NA	full	0	none	8.3	34.8	12.2	NA	0.9	0.4	75-95	85	SE of Dave's house in flat area between hills	telemetry	Moved ~0.5m SW of 1/30/16 location; at 12/23/15 location; habitat not remeasured. Strong signal.
NH-42-160220-1328	42	151.841	A	F	inactive	2016-02-20	13:28:00	2016-02-20 13:28:00	K.Dunn	C.Herzog	3	23.5	N	stationary	Y	NA	NA	NA	full	5	none	29.2	18	31.3	NA	0.8	0.5	>95	97.5	SE of Dave's house in flat area between hills	telemetry	Moved ~1m W of 2/14/16 location; habitat not remeasured.
NH-42-160423-1208	42	151.841	A	F	gestation	2016-04-23	12:08:00	2016-04-23 12:08:00	K.Dunn	K.Dunn	3	18.41	N	stationary	Y	NA	NA	NA	full	20	none	25.8	19.2	37.7	NA	6.2	3.3	1-5	3	SE corner UP2	telemetry	Under black liner ~1m W of 4/16/16 location. Slightly downslope within 3m of 4/16/16 location. Habitat not remeasured.
NH-42-160521-1028	42	151.841	A	F	gestation	2016-05-21	10:28:00	2016-05-21 10:28:00	K.Ban, T.Sprague	L.Jackson	3	20.59	N	NA	Y	NA	NA	NA	full	10	none	23.4	19	34.8	NA	7.6	6	1-5	3	W berm UP3	telemetry	Moved ~2m N of 5/15/16 location; habitat not remeasured.
NH-42-160529-1811	42	151.841	A	F	gestation	2016-05-29	18:11:00	2016-05-29 18:11:00	S.Sprague	S.Sprague	3	18.86	N	stationary	Y	NA	NA	NA	full	0	none	29	3	29.6	NA	1.1	0.4	75-95	85	berm between UP2 and UP3	telemetry	Moved ~0.2m S of 5/15/16 location; habitat not remeasured.
NH-43-151121-1131	43	151.919	A	M	inactive	2015-11-21	11:31:00	2015-11-21 11:31:00	K.Dunn	K.Dunn	3	23.69	N	stationary	Unk	NA	NA	NA	full	0	none	24.3	2.2	28.4	NA	0.6	0.1	50-75	62.5	hill S of Dave's house	telemetry	Moved ~1m N of 11/14/15 location; habitat not remeasured.
NH-43-151205-1544	43	151.919	A	M	inactive	2015-12-05	15:44:00	2015-12-05 15:44:00	K.Dunn, S.Vaughan	S.Vaughan	3	23.88	N	stationary	Unk	NA	NA	NA	full	10	none	21.8	14	23.3	NA	0	0	>95	97.5	hill S of Dave's house	telemetry	Moved 0.5m NW of 11/14/15 location; habitat not remeasured.
NH-43-151212-1147	43	151.919	A	M	inactive	2015-12-12	11:47:00	2015-12-12 11:47:00	K.Dunn, T.McCafferty	T.McCafferty	3	24.05	N	stationary	Y	NA	NA	NA	hidden	100	in last hr	13.4	43.4	14.8	NA	1.1	0.5	>95	97.5	E of Dave's house	telemetry	Moved ~1m N of 11/29/15 location; habitat not remeasured. In same area as #33 and #50.
NH-43-151219-0936	43	151.919	A	M	inactive	2015-12-19	09:36:00	2015-12-19 09:36:00	K.Dunn	K.Dunn	3	24.54	N	stationary	Y	NA	NA	NA	hazy	80	none	11.4	36.3	13.2	NA	0	0	50-75	62.5	SE of Dave's house at top of hill	telemetry	Within ~0.25m of 11/29/15 location; habitat not remeasured. #33 and #50 in same area.
NH-43-151223-1454	43	151.919	A	M	inactive	2015-12-23	14:54:00	2015-12-23 14:54:00	T.Sprague, S.Sprague	T.Sprague	3	24.36	N	NA	Y	NA	NA	NA	hidden	95	in last 12 hrs	11.9	70.6	14.9	NA	1.1	0.7	>95	97.5	SE of Dave's house at top of hill	telemetry	Same location as 11/29/15; habitat not remeasured. Within 0.5m of #33 and #50.
NH-43-160118-1010	43	151.919	A	M	inactive	2016-01-18	10:10:00	2016-01-18 10:10:00	K.Dunn	K.Dunn	4	24.51	N	stationary	Y	NA	NA	NA	hidden	95	none	9.6	51.3	11.7	NA	0	0	>95	97.5	E of Dave's house at top of hill	telemetry	Moved ~0.7m E of 1/9/16 location; habitat not remeasured. Within ~0.3m of #50.
NH-43-160130-1215	43	151.919	A	M	inactive	2016-01-30	12:15:00	2016-01-30 12:15:00	R.Wilcox, T.Sprague	T.Sprague	3	23.97	N	NA	Y	NA	NA	NA	full	15	none	21.2	16.5	25.1	NA	1.3	1.1	50-75	62.5	SE of Dave's house at top of upper hill	telemetry	Moved ~2.5m N (upslope) of 1/23/16 location; habitat not remeasured. Very difficult to pinpoint; could get within 0.5m diameter area. Signal quiet compared to previous weeks. May have been moving some.
NH-43-160207-0943	43	151.919	A	M	inactive	2016-02-07	09:43:00	2016-02-07 09:43:00	S.Sprague	S.Sprague	3	24.35	N	NA	Y	NA	NA	NA	full	0	none	10.2	26	14.4	NA	0.9	0.4	25-50	37.5	SE of Dave's house on slope of upper hill	telemetry	Moved ~0.25m N of 1/23/16 location; habitat not remeasured.
NH-43-160220-1344	43	151.919	A	M	inactive	2016-02-20	13:44:00	2016-02-20 13:44:00	K.Dunn	C.Herzog	3	22.23	N	stationary	Y	NA	NA	NA	full	5	none	26.2	16.7	30.1	NA	0.7	0.2	5-25	15	S of Dave's house on slope of upper hill	telemetry	Appears to be in same location as 2/14/16; habitat not remeasured.
NH-43-160305-1649	43	151.919	A	M	inactive	2016-03-05	16:49:00	2016-03-05 16:49:00	S.Sprague	S.Sprague	3	22.42	N	stationary	Y	NA	NA	NA	hidden	90	none	22	9.7	22.9	NA	2.2	1.3	>95	97.5	SE of Dave's house at base of upper hill	telemetry	Moved ~2m SE of 2/28/16 location; habitat not remeasured.
NH-43-160501-1010	43	151.919	A	M	active	2016-05-01	10:10:00	2016-05-01 10:10:00	K.Dunn, P.Dockens	P.Dockens	2	23.41	N	stationary	Y	NA	NA	NA	hidden	95	light	15.3	58.5	17	NA	0.5	0.1	>95	97.5	rock pier W side LP2	telemetry	Difficult to pinpoint. Possibly ~0.5m E of 4/23/16 location; habitat not remeasured. Still in rock structure at LP2 overlook.
NH-43-160521-1021	43	151.92	A	M	active	2016-05-21	10:21:00	2016-05-21 10:21:00	S.Sprague	S.Sprague	3	21.29	N	moving during pinpoint	N	NA	NA	NA	full	10	none	24	22.1	NA	22	7.6	3.7	25-50	37.5	W edge UP5	telemetry	Moved ~2.75m N of 5/15/16 location; habitat not remeasured. Seconds/11 beats got shorter at first, then longer as approached -- maybe entered water as approached?
[truncated: 70 more rows]

## Sheet: Meta
WORKSHEET	DESCRIPTION
Snake_Locs	Unique snake points where habitat was measured
Random_Locs	Random locations, each paired with a snake point
[truncated: 90 more rows]

## Sheet: List_Items
AGE	METHOD	VISIBLE	SUN	PRECIP	PERCENTAGE
[truncated: 9 more rows]

## Sheet: SnakeTransMatrix
	1st Transmitter Deployed			2nd Transmitter Deployed			3rd Transmitter Deployed			4th Transmitter Deployed			5th Transmitter Deployed
[truncated: 43 more rows]

[truncated: 1 more sheets: TransTempFormulas]
